# Supplementary material for: miRConnect 2.0: identification of oncogenic, antagonistic miRNA families in three human cancers
Source: BMC Genomics. 2013 Mar 15;14:179. doi: 10.1186/1471-2164-14-179 (PMC3637148; doi:10.1186/1471-2164-14-179)
Supplement: Additional file 1: Table S1 — Oncogenic signatures used in the study. [file 1471-2164-14-179-S1.xls]

## Sheet: onco_gene
Table S1: Oncogenic signatures used in the study.
Gene Signature	Pubmed ID	Source	Signature_description	Gene list
BENPORATH_MYC_MAX_TARGETS	18443585	Broad Institute	Set 'Myc targets2': targets of c-Myc [Gene ID=4609] and Max [Gene ID=4149] identified by ChIP on chip in a Burkitt???s lymphoma cell line; overlap set.	LDHA,VPS52,MED20,EPC1,MAP3K5,CUL5,BTBD1,RPLP1,ILK,DCAF8,MED17,MAPK7,MYBBP1A,NFKBIB,SERF1B,CACNB1,IL17C,PFN1,RAC2,SFRS11,RECQL5,EPM2A,GGH,PRPSAP1,VDAC2,ATM,UBE2G2,PMVK,DAXX,ASAH1,LNPEP,ST6GALNAC4,SRPR,SLC22A4,USP11,SLC22A3,SPIB,RAP2B,AIFM1,TP53,ZNF142,ARHGEF16,CNPY2,CACNG3,MMP15,CBWD1,ZNF134,ZNF136,MGEA5,DEGS1,PTOV1,ALDH18A1,SCML2,ABI3,NUFIP1,MKNK1,AZIN1,ZNF174,PET112L,PPP3CA,ETFA,PDK1,PDK2,LZTR1,…
BENPORATH_MYC_TARGETS_WITH_EBOX	18443585	Broad Institute	Set 'Myc targets1': targets of c-Myc [Gene ID=4609] identified by ChIP on chip in cultured cell lines, focusing on E-box???containing genes; high affinity bound subset	RPL19,HMGN2,SURF6,ISG20,FAH,ACTG1,APP,HRSP12,SERPINE1,H2AFZ,RPL10,RARB,PDHA1,CLNS1A,BSG,RXRB,POLB,AP4M1,PIM2,BCL2L12,HES1,RPS19,NOP2,NME1,JUN,RPS15,HSD11B2,LMNB2,MST1,RCC1,MAGEA6,MAGEA3,ACE,GALNS,PABPC1,AMD1,NTHL1,SNORD4A,BMP4,SMAD7,PHB,HBA2,CD63,RPS6,GAS8,HNRNPA1,PLA2G4A,RGS2,ARF1,ETS2,NOTCH4,ARF4,CHRNB1,CLCN6,PARP1,KLF1,TCF12,ARSB,TIMM17B,SNORD14C,PTEN,GOLGA7,FXN,ZNF146,CEACAM5,ICAM1,AVP,ACO2,C…
BILD_CTNNB1_ONCOGENIC_SIGNATURE	16273092	Broad Institute	Genes selected in supervised analyses to discriminate cells expressing activated beta-catenin (CTNNB1) [Gene ID=1499] oncogene from control cells expressing GFP.	CYP24A1,ELF1,ZNF532,RP1-21O18.1,C8ORF84,TAF1D,SORL1,FERMT1,CBX3,LUZP1,LATS2,SFRS6,TOP1,ARL5A,ANKRD12,MAPKAP1,URB1,KIAA1033,QKI,DHX36,DYNC1H1,KIAA0323,IL1A,LOC728153,HCG_1749898,PIK3C2A,SECISBP2,NRD1,ARHGAP29,PTHLH,FAM120A,NCOA3,ASH1L,HIPK2,VCAN,RPS11,TNFAIP3,THOC2,CLN8,SDCCAG1,FBXO11,FUSIP1,LOC400931,FRYL,NEK1,SCML1,C15ORF29,LRBA,TRIM14,RPL27A,ABI2,GNG12,NR3C1,TMCC1,PLAGL1,SFRS18,CHD9,FOXQ1,ZNF70…
BILD_E2F3_ONCOGENIC_SIGNATURE	16273092	Broad Institute	Genes selected in supervised analyses to discriminate cells expressing E2F3 [Gene ID=1871] from control cells expressing GFP.	ADCY3,LYPD6,C22:CTA-250D10.9,PTGS1,SFRS6,SFRS7,SIN3B,RAVER2,PHTF2,SH3BGR,ABCB10,RAB26,C6ORF136,CRY1,DDAH1,ATRNL1,CIZ1,C20ORF112,KIAA1804,POLE,TMEM200B,ABCC10,BCL2L11,STRA13,DCLRE1B,ZWINT,RAB15,TM6SF1,CRELD2,PFKFB3,ARHGAP8 /// LOC55315,FLJ34077,PIN1,SAC3D1,BAI2,FAM92A1,BCOR,RECQL4,DVL3,BRI3BP,RASEF,SMAD6,CDC20B,SFMBT1,EPHA2,CAMK2N1,GAS5,ZBTB42,ABCG2,TMOD2,PCNA,FGF9,TAF1D,EZH2,FERMT1,SOBP,FAM57A,PM…
BILD_HRAS_ONCOGENIC_SIGNATURE	16273092	Broad Institute	Genes selected in supervised analyses to discriminate cells expressing activated HRAS [Gene ID=3265] oncogene from control cells expressing GFP.	PVR,C6ORF141,HMGN3,S100A6,HRAS,PNMA2,PTGS2,FAM110C,MED25,LPAR2,ATP2B1,DDX17,MALL,MYD88,C7ORF49,COL12A1,CCNA1,ADAM8,GTPBP2,EFNB1,VANGL2,PIK3CD,STAG3L1,PIM1,SKP2,MTPAP,NAV3,GLTP,PLAUR,LHFPL2,PPBP,VEGFA,TUBA4A,PIAS1,ADAMTS5,MDH1,CYP1B1,XIST,DENND2C,CALU,LOC100132999,LIF,IL23A,ARG2,AHNAK2,ARNTL2,FBXO9,KLF5,ODC1,KLF6,UAP1,BMP2,LGALS8,OXSR1,GAS1,KCNK1,EPHA2,KIAA0528,EPHA4,C19ORF10,CD55,LAMA3,NOLC1,PI3,…
BILD_MYC_ONCOGENIC_SIGNATURE	16273092	Broad Institute	Genes selected in supervised analyses to discriminate cells expressing c-Myc [Gene ID=4609] from control cells expressing GFP.	PDP1,LTBP2,PDLIM7,PLEC1,RNF213,WDR74,MAP3K6,FAM86B1,CDCA8,ATP2B4,DDX18,C1ORF107,DDX10,ADAM8,DDAH2,C12ORF66,OSBP2,SLC12A8,PLD6,TAF4B,CCDC137,C10ORF2,DCAF4,ARHGAP8 /// PRR5,NOP2,CGN,NLE1,LAMC2,FCHSD1,MST1R,MYBBP1A,EPS8L1,ERBB3,AKAP12,RABEPK,SFXN4,ANGEL1,GPD1L,SLC29A2,C1ORF51,SUPV3L1,ARNTL2,CCDC86,OR2A4,NTF4,NCRNA00173,PHB,RHBDF1,DUSP22,NOLC1,NOP16,C11ORF48,SMURF1,UTP20,UTP14A,PLAU,RPP40,CCDC78,NRP1…
BILD_SRC_ONCOGENIC_SIGNATURE	16273092	Broad Institute	Genes selected in supervised analyses to discriminate cells expressing c-Src (CSK) [Gene ID=1445] from control cells expressing GFP.	SLC5A3,SORL1,FERMT1,ZNF12,RPLP2,LSS,FANCL,LNPEP,HSPH1,TIA1,VPS13B,CASP1,INO80C,TMEFF2,CA12,SECISBP2,ABCC10,MARK3,IRS1,PTHLH,DHRS1,TRIM33,LOC150166,RRM2,FRMD4B,ASH1L,SERPINB2,COL1A1,RPS11,TNFAIP3,PPP1R15A,DCBLD2,SSFA2,ZBTB11,ASAP2,RPL27A,RAG1,TSPYL4,EXTL2,TMCC1,SRC,ARIH1,HEG1,COL8A2,CSNK1A1,LOC401504,CSTF3,EHMT1,SLC12A2,SACS,YTHDC2,ACLY,MARCH6,MMAB,PROM2,PRICKLE1,DMTF1,KDM4B,LIPG,GAS2L1
BIOCARTA_AKAP13_PATHWAY		BioCarta	Rho-Selective Guanine Exchange Factor AKAP13 Mediates Stress Fiber Formation	PRKACG,GNA13,PRKAR2B,PRKAR2A,PRKAG1,GNA12,RHOA,LPAR3,AKAP13,LPAR2,LPAR1,PRKACB
BIOCARTA_BARRESTIN_SRC_PATHWAY		BioCarta	Roles of fl-arrestin-dependent Recruitment of Src Kinases in GPCR Signaling	HRAS,ADCY1,MAP2K1,MAP2K2,HCK,RAF1,SRC,MAPK1,GNGT1,ARRB1,GNB1,MAPK3,GNAS,PLCB1,DNM1
BONCI_TARGETS_OF_MIR15A_AND_MIR16_1	18931683	Broad Institute	Potential targets of MIR15A and MIR16-1 [Gene ID=406948, 406950] microRNAs in prostate cancer.	KIF23,E2F3,FGF7,CPEB2,KCNAB1,DEDD,WNT3A,BTRC,E2F7,LUZP1,PDCD4,CDC42,KCNQ5,CCNE1,PRKAR2A,HOXC8,PAPPA,WWP1,TLK1,USP15,FGF2,FOSL1,CDCA4,AKT3,GHR,ARL2,RECK,SPTLC1,OTX1,EFNB2,PIM1,PCDH9,DLL1,HMGA2,WEE1,EYA1,CCND1,TRIM36,CRKL,BTG2,PRDM4,CCND2,TGIF2,HAS2,CPD,ADAMTS3,KPNA3,EIF2C4,CDK5R1,GPR63,SNX16,SOX5,UBE2V1,BCL2L2,WBP11,KCNJ2,PCDHAC2,PCDHAC1,PLAGL1,HOXA3,MACF1,BCL2,PTH,CYP26B1,PAFAH1B1,KIF21A,DNAJA2,Z…
CACGTG_V$MYC_Q2		Broad Institute	Genes with promoter regions [-2kb,2kb] around transcription start site containing the motif CACGTG which matches annotation for MYC: v-myc myelocytomatosis viral oncogene homolog (avian)	DLC1,LDHA,PDP2,RPL19,SLC9A5,RUSC1,CYP2D6,SYNCRIP,RORC,MPV17,HOXD10,CITED2,SSR1,EPC1,CUL5,PPP1R1B,ILK,FOXF2,KCNK5,DHX35,OGT,CCAR1,PDPR,RXRB,RCOR2,C20ORF112,BARHL1,ZHX2,LIG3,GRIN2A,DPAGT1,ZNF503,RPS19,SCYL1,FCHSD2,C20ORF111,ZZZ3,TGIF2,RPS11,ADAMTS3,ADSS,HSPBAP1,PUS1,PABPC4,ARF6,ATP6V0B,ARX,PFN1,PPP1R3C,KBTBD2,RPS28,PPP1R3B,KIAA1012,DIABLO,GCSH,C19ORF26,PABPC1,TCF4,PPP2R2B,SEC23IP,SFRS14,NTHL1,NUDC,…
CGTSACG_V$PAX3_B		Broad Institute	Genes with promoter regions [-2kb,2kb] around transcription start site containing the motif CGTSACG which matches annotation for PAX3: paired box gene 3 (Waardenburg syndrome 1)	HMGN1,RAD51C,RFT1,LTBP1,PTPN23,CASK,CBX6,EPC1,CUL5,ELOVL5,DHX36,CRY1,RNF146,PITX2,PDPR,BRAF,C11ORF30,RELB,POLB,RAD9A,GEM,PIAS4,SMARCE1,SMARCA5,ZZZ3,YME1L1,CHGB,SLC38A2,PPT2,C20ORF177,PPP1R3D,SULT4A1,HOXA9,NKX2-3,PHACTR3,SLC6A12,NR4A2,NR4A1,PCNP,EN2,MRRF,CDKN1A,EIF4E,PLK2,PNRC1,SUPT16H,HABP4,GK,MAB21L1,IKBKB,HPS5,CDC14B,CTCF,PEX11G,ZZEF1,CANX,PTMA,HMOX2,AP2B1,PAK2,SLC25A3,MASTL,EGR1,PPP2R1A,NOL4,E…
CHIANG_LIVER_CANCER_SUBCLASS_CTNNB1_DN	18701503	Broad Institute	Top 200 marker genes down-regulated in the 'CTNNB1' subclass of hepatocellular carcinoma (HCC); characterized by activated CTNNB1 [Gene ID=1499].	ASPN,CTHRC1,GDA,SLC22A15,MMP9,CD52,CXCL12,GLDC,DCPS,ATP2B2,MAP3K5,GOT1,SERPINE2,C8ORF47,GATA6,PGLYRP2,SERPINE1,VNN1,MUC13,VNN2,PAG1,RAB27A,KLRB1,POU2AF1,SOCS3,NCALD,UGCG,FBP1,HAL,GEM,COLEC11,BASP1,CSDA,MOXD1,CNGA1,KCNT2,NAV2,F3,BACE2,TNFAIP8,COL1A2,ADAMTS1,IGLV3-25,COL1A1,PMP22,SEPT6,TPST1,FGFR2,MMD,ACP5,XK,TIMP2,MYL9,TIMP1,ASRGL1,CDA,CYP2B7P1,PLTP,BMP2,S100P,LGALS3,LGALS4,MYO1E,EFEMP1,SPHK1,HOME…
CHIANG_LIVER_CANCER_SUBCLASS_CTNNB1_UP	18701503	Broad Institute	Top 200 marker genes up-regulated in the 'CTNNB1' subclass of hepatocellular carcinoma (HCC); characterized by activated CTNNB1 [Gene ID=1499].	SEPT4,ALDH1L1,AQP9,TSPAN5,C1ORF112,SELENBP1,SLC22A11,FGF13,AQP6,ZNRF3,HIBADH,CTNNBL1,REG3A,GSTM2,SLC16A1,INSIG2,PAGE4,AQP11,MAP3K8,FAS,SLC4A4,ODZ2,CYP1A1,PTPRG,ABCB11,SPARCL1,NUDT6,CST1,ACTN2,CYP2E1,IRS1,CTNNA2,AADAC,SLC25A30,STRA13,EBPL,GLUL,CD36,SULT1B1,HSD11B1,SMPX,FLJ22763,SLC2A12,NEK3,NAGS,RBP1,PANX1,GNAI1,C13ORF1,TTC9,MME,EPHB2,REG1A,C1ORF53,RHOBTB1,AXIN2,ASPSCR1,PHYHIPL,BMP4,SLC6A12,HRASLS…
COLLER_MYC_TARGETS_DN	10737792	Broad Institute	Genes regulated by forced expression of MYC [Gene ID=4609] in 293T (transformed fetal renal cell).	CDKN1A,CTGF,C5ORF13,COL3A1,TPM1
COLLER_MYC_TARGETS_UP	10737792	Broad Institute	Genes regulated by forced expression of MYC [Gene ID=4609] in 293T (transformed fetal renal cell).	POLR2H,ODC1,NAMPT,AHCY,HDGF,EIF5A,AK3L1,IARS,SLC16A1,CCND2,CKS2,CEBPZ,HSPD1
DANG_MYC_TARGETS_DN	14519204	John Hopkins University	Genes up-regulated by MYC [Gene ID=4609] and whose promoters are bound by MYC, according to MYC Target Gene Database.	PDGFB,ERBB2,SFXN3,ACP5,ARPC4,ITGB1,TGFB1,ZFP36L1,APP,DNTT,CDKN2B,HMOX1,DLEU2,ILK,SERPINE1,CSDE1,NDRG1,RARA,MSN,MYC,CEBPA,VHL,TMEM126A,GTF2H2,LAMP1,CDKN1B,PPP2R4,PTPN1,ID3,LAMC1,ALDH9A1
DANG_MYC_TARGETS_UP	14519204	John Hopkins University	Genes up-regulated by MYC [Gene ID=4609] and whose promoters are bound by MYC, according to MYC Target Gene Database.	LDHA,RPL19,RPL13,SURF6,SNRPD3,CBX3,DPY30,TOP1,SFRS7,DDX18,H2AFZ,RPL10,DDX10,GNL3,HNRNPA2B1,SFRS1,CSDA,SFRS2,MRTO4,PYCR1,UXT,NME2,PA2G4,RPS19,RPS16,NME1,RPS17,RFC2,EIF2S1,SNRPB,CSTB,RPS13,AKAP1,PRPS2,EMP1,SRM,RCC1,PPAT,TK1,EIF3C,PSMB1,RPL9,METTL1,NPM1,RPL3,HSPE1,RPL5,RPS20,ODC1,PHB,DDX5,HNRNPA1,RPS5,EIF4B,CCT5,EIF4E,PPIA,PPID,POLD2,PCNA,HSPD1,MIR155HG,E2F1,E2F3,NBN,IMPA2,UCHL1,NAP1L1,PINK1,CAD,PRD…
DANG_REGULATED_BY_MYC_DN	14519204	John Hopkins University	Genes down-regulated by MYC [Gene ID=4609], according to the MYC Target Gene Database.	SCPEP1,A2M,PDLIM7,SNCA,EDN1,FSTL1,POSTN,AQP1,CD48,CD47,APP,BDNF,CTGF,ILK,SERPINE1,PLA1A,RARA,FAS,PLS3,FTL,PLD1,MAGI2,ROCK1,CD3E,CRYAB,PIM1,PRKCDBP,PTPRN,PLAUR,THY1,NPC2,F3,MAPK3,VEGFA,RPS12,PDGFRA,PDGFRB,YME1L1,PPP2R5E,LAMC1,RAB10,PMP22,ERBB2,AKAP12,SFXN3,ACP5,FCGRT,OAS1,NPRL3,IFI35,SERINC3,SLC11A1,PEA15,RPS23,KLF7,CFB,TGFBR2,GAS1,DDX5,TCTA,H3F3B,CHAF1B,KLF4,JPH2,LXN,SYNJ1,CD151,CANX,PROL1,IL1RAP…
DANG_REGULATED_BY_MYC_UP	14519204	John Hopkins University	Genes up-regulated by MYC [Gene ID=4609], according to the MYC Target Gene Database.	SEPHS2,THRA,SLC20A1,SLC6A1,SURF6,ZNF532,CLPB,THOP1,SNRPD3,UCHL1,STAT5B,SNRPD2,SYNGR1,SLC7A5,TOP1,SFRS7,SLC16A1,SERPINE1,SLC2A1,SLC25A3,TERT,SLC25A4,EFTUD2,TP53,TLE4,RRP9,SFRS1,UBE2C,SRPK1,SMN1,SFRS2,TARBP1,UXT,UMPS,UCN2,TXN,ZNF239,SNRPB,RUVBL2,TXNRD1,TRAF2,SRM,SFXN1,VARS,ZNF330,TK1,SUMO2,TYMS,VRK1,WDR12,SNRNP70,UCK2,TCF3,TFDP1,SREBF1,UNC119,SHMT1,TBL3,UAP1,LOC10431,HOMER1,YWHAE,VDAC1,TFRC,TDP1,WD…
DIRMEIER_LMP1_RESPONSE_EARLY	15674340	Broad Institute	Clusters 1 and 2: genes up-regulated in B2264-19/3 cells (primary B lymphocytes) within 30-60 min after activation of LMP1 (an oncogene encoded by Epstein???Barr virus, EBV).	HSP90AB1,IER2,NFKB2,CXCR7,MAN2B1,SEC24C,MYC,LTA,ZFP36,EGR1,PIK3CG,ICAM1,NFKBIZ,EGR3,EGR2,BCL2A1,EEF2,JUNB,JUP,CD83,BTG2,SERPINF2,NPPB,SIAH2,TNFAIP3,GADD45B,PPP1R15A,KDM6B,LCP1,TRAF1,GPR183,CCL3,MCL1,NFKBIE,HMGCS1,NFKBIA,CCL4,FTH1,PTK2B,CD69,JUND,ZC3H12A,TRAF4,ACTB,KLF6,EEF1A1,HERPUD1,RPS9,TNFSF9,BIRC3,SLAMF1,DUSP5,DUSP2,IRF7
DIRMEIER_LMP1_RESPONSE_LATE_DN	15674340	Broad Institute	Cluster 4: genes down-regulated in B2264-19/3 cells (primary B lymphocytes) within 60-180 min after activation of LMP1 (an oncogene encoded by Epstein???Barr virus, EBV).	IFITM1,MAP4K1,ARF5,HLA-DMA,ASAH1,ISG15,RPLP0,FAU,LSM2,GAPDH,CD27,ARHGDIB,TXNIP,HPCAL1,PSAP,IGL@,CHI3L2,WAS,RPS5,RPL29,TAF10,RPS19,BTG1,UBC,RPS11,ST5
DIRMEIER_LMP1_RESPONSE_LATE_UP	15674340	Broad Institute	Cluster 3: genes up-regulated in B2264-19/3 cells (primary B lymphocytes) within 60-180 min after activation of LMP1 (an oncogene encoded by Epstein???Barr virus, EBV).	TRAF1,OTUD4,NBN,SLC20A1,TUBB2A,STAT5A,NFKB1,STIP1,NFKB2,SLC7A5,SRRT,MTHFD2,BZW1,CCL22,TNFRSF1B,POM121,MDFIC,SQSTM1,DHCR7,IL4R,FASN,ANP32A,SPIB,TRIP10,TNIP1,RHOG,RUNX3,CFLAR,CARS,PLEK,LYN,SWAP70,FSCN1,GARS,ATP13A3,ETF1,RFTN1,SERPINB9,CSNK1D,IRF5,SLC7A1,PHF15,CD58,MARCKS,FAM38A,FEZ1,AHDC1
DOUGLAS_BMI1_TARGETS_DN	18701473	Broad Institute	Genes down-regulated in A4573 cells (Ewing's sarcoma, ESFT) after knockdown of BMI1 [Gene ID=648] by RNAi.	SLC9A8,C7ORF43,PPCS,MPV17,SIDT2,CD2AP,SHKBP1,TMEM144,INSIG2,INSIG1,RARB,RAPGEF2,ITFG3,PITX2,GTPBP2,ANAPC1,H1F0,WNT10A,DBNL,TIGD1,PIK3CB,SKP2,OPTN,BCL2L13,BTN3A1,MAPK6,FCHSD2,RPS12,LQK1,CLCN3,GNAI3,ENPP1,OAS3,MYEF2,OAS1,CHEK1,FAM19A2,NAGK,DIDO1,IFI35,C1ORF55,SERINC3,TMEM127,SERINC1,GOLPH3L,DCAKD,RECQL5,MLC1,MOCS2,OSBPL8,ADAL,ZBTB41,C1ORF124,DCP2,TCTA,PTCD2,FOXRED1,CLCN7,FAM91A1,TM7SF3,SLC20A2,PHKB…
DOUGLAS_BMI1_TARGETS_UP	18701473	Broad Institute	Genes up-regulated in A4573 cells (Ewing's sarcoma, ESFT) after knockdown of BMI1 [Gene ID=648] by RNAi.	RBPMS2,HRAS,TUBB2B,TUBB2A,RP2,RUSC1,LSM7,CITED2,ACBD3,PGAM5,PPP1R1A,ROS1,CDH24,CDH23,INA,TMEFF1,KIAA1804,UGCG,MRM1,WDR90,THY1,C1ORF86,CD320,SPAG5,MAPK3,UBL4A,ADAMTS1,KIAA1529,MYBBP1A,DCBLD2,CACNB3,SNORD41,DIDO1,TMEM50B,SLC29A1,PEA15,SLC29A4,ARG2,TCF3,C19ORF24,IQSEC1,PLTP,RECQL4,DHX9,C15ORF39,TAOK2,KLF13,KLF11,ACACA,ATP11C,COL16A1,DUSP26,RGS4,TMEM41A,GNAZ,KCNAB3,CACHD1,LOC441410,LRRC17,RPS19BP1,LS…
DUTTA_APOPTOSIS_VIA_NFKB	17072329	Broad Institute	NF-kB target genes involved in the regulation of programmed cell death.	TRAF1,TNFRSF21,TRAF2,IER3,TNF,XIAP,FASLG,BNIP3,BCL2L1,CYLD,BCL2,CASP8,FAS,TERT,CFLAR,BCL2A1,TP53,BIRC5,BIRC3,BIRC2,SOD2,TNFRSF10A,AFP,TNFRSF10C,TNFSF10,TNFRSF10B,BAX,CD274,MDM2,GADD45B,TNFAIP3
GAUTSCHI_SRC_SIGNALING	18381431	Broad Institute	Genes down-regulated in A549 cells (lung cancer) after treatment with AZD0530 [PubChem=10302451], a SRC [Gene ID=6714] kinase inhibitor.	ID2,SMAD7,ID1,SMAD6,SERPINE1,ID4,ID3,TGFB1
GCM_CRKL		Broad Institute	Neighborhood of CRKL	RTN4,ZNF84,ZFP14,XPO6,IL6ST,TSNAX,KIAA0430,ANKRD17,DDX17,GOLGA7,C1ORF77,GTF2A1,SPRED2,DYNC1H1,HMG20A,SPIRE1,UBE2H,HERC2,KLHDC5,MAP4K4,CRKL,IPO7,TANC2,NAB1,UBE2W,ARL8B,ANKFY1,DYNC1I2,PACS2,BMPR2,ABI2,OAZ2,MTMR2,STX12,TRO,PRPF8,NGRN,TMEM30A,TEX261,MTMR4,GPR107,TSR1,CS,OCIAD1,WSB1,MYO10,POLDIP3,GSK3B,ALKBH5,CALM1,REPIN1
GCM_MYCL1		Broad Institute	Neighborhood of MYCL1	CCL2,BCAT2,MPP2,ASMT,ZNF8,AQP7,DRG2,HMGA2,KRT35,NDUFA1,ADCYAP1,MYCL1,GRM4,IKBKE,IRF5,BNIP1,TMEM106A,AVPR1B,APOC3,MVK,FUT2,UROD,EBI3,KRT83
GCM_RAB10		Broad Institute	Neighborhood of RAB10	C7ORF42,CTTNBP2NL,IMPAD1,MAEA,PITPNB,VPS52,RNASEH1,UBQLN2,UBQLN1,STARD7,SRRM2,ZNF302,LUC7L2,RALA,ZNF444,VPS13B,CAB39,FBXO21,NUP133,IKBKAP,SPTLC1,GTPBP3,ZNF644,ZNF507,PRKAB2,SOCS4,SPIRE1,YTHDF1,YTHDF3,DCTN4,GAPVD1,CEP350,SERBP1,FBXL5,RAB14,ZZZ3,NEK9,MFAP3,RAB10,ANKFY1,DCUN1D4,ARFGAP1,C9ORF25,CLCN3,ZFAND3,ZNF133,SNX5,HSD17B12,ZNF512,SESN3,MACF1,GORASP1,C19ORF29,RNF14,TMEM30A,FBXO45,HECTD1,RNF13,XPO…
GCM_RAF1		Broad Institute	Neighborhood of RAF1	PTGES3,USP7,HMGN1,FUS,LMNB2,NONO,PRMT1,SFRS4,UBE2D3,MAZ,SET,DRAP1,PCBP1,PCBP2,DNAJC7,SLC25A3,TAF9,PABPC1,MARS,IDUA,KHDRBS1,TRIM28,SF1,CSNK2B,RAF1,DDX5,PCM1,GPS2,ILF2,DR1,CFL1,EIF4A1,DHPS,H3F3B,BAT1
GCM_RAN		Broad Institute	Neighborhood of RAN	XPO6,BTRC,VPS52,ASCC1,DNAJB14,LEMD3,TTL,ATP2B2,DDX17,EPC2,C1ORF77,BRPF3,RBM8A,RABGEF1,PITPNC1,FBXO21,SS18L1,IKBKAP,NUP133,IQCK,STMN3,CIZ1,RAN,DFFA,KIF5C,MECP2,PDXP,SPIRE1,DCTN4,KIAA1468,TRIM37,OGFOD1,NCAM1,MAP4K4,SPAG9,AAAS,TRIM33,VPS26B,ZFAND5,C9ORF25,KIAA1109,CLCN3,RALGPS1,NAPG,CCDC92,TAF9B,BMPR2,ALS2CR4,ATP6V1B2,BCL2L1,ZNF512,SESN3,FAM19A5,PTK2,NDRG3,GORASP1,NGRN,CLASP2,TMEM30A,HECTD1,PHYHIPL,…
GCM_RAP2A		Broad Institute	Neighborhood of RAP2A	ENAH,ZFP14,ZFAND3,LRRC8A,SOX5,ABI2,GABBR2,UBQLN1,TUBGCP3,SMAP1,MTMR1,NGRN,CLASP2,FBXW11,TMEM30A,PHYHIPL,RAP2A,SNX27,RAN,HMBOX1,TEAD1,SPIRE1,KIDINS220,SPAG9,PHF2,CEP350,IPO7,NAB1,CAND1,RAB10
GCM_VAV1		Broad Institute	Neighborhood of VAV1	PTGES3,ITGB3BP,NMI,COX10,ZNF76,GPSM3,MPV17,VPS72,RABGGTA,AIP,ARHGAP4,PDE6B,SLC29A2,DDX18,SMARCD2,DRAP1,DGCR6,SMARCD1,SUPT4H1,INPP5D,NSMAF,SPN,TEC,FANCC,TRIP13,PIK3CG,ARHGEF1,MADD,RGS19,TTF1,MYH7,DRG2,HMGA2,VAV1,PDE6G,WAS,PMS2L11,TAF11,CCR9,GRM4,RENBP,ZNF134,GLA,LYST,CLCN7
GGGCGGR_V$SP1_Q6		Broad Institute	Genes with promoter regions [-2kb,2kb] around transcription start site containing the motif GGGCGGR which matches annotation for SP1: Sp1 transcription factor	MEF2C,JUB,CDIPT,OSMR,SYNCRIP,RCE1,VPRBP,RORB,SART1,MAP3K7,MAP3K6,DHX38,BTBD3,VPS4B,OGT,TBPL1,RAB27A,MCRS1,TMEFF1,BRAF,PKHD1L1,MARK2,JUP,PPP1CA,SCYL1,PTRF,JUN,ZNF384,HSD11B2,DOC2B,EIF2AK3,ADSS,NFKBIB,NFKBIA,WARS2,ASL,ATP12A,XAB2,FOXH1,PFN1,ARIH1,KBTBD4,KBTBD3,DUSP15,SPPL3,DHX9,BRI3BP,PAIP2,L3MBTL,LOC338799,ACACA,ATR,UPK3A,UBE2L3,USF1,GAS7,GGN,PRPSAP2,KCNQ1DN,PKP1,LASP1,PKP3,HPCA,TSGA10,TSGA14,FOXA…
GNF2_DEK		Broad Institute	Neighborhood of DEK	SRI,PTGES3,HMGB1,XPO1,HMGB2,COPS3,SR140,VBP1,SNRPD1,HAT1,CBX3,DEK,RPA1,SUMO2,VRK1,RAD21,CEP57,DKC1,TARDBP,NUP50,DHX15,STAG2,ZCCHC8,NUP153,EXOSC8,ANP32B,USP1,PTBP1,ANP32E,SNW1,SSB,TOPBP1,SFRS1,RBMX,NCL,MCM5,SFRS3,SLBP,SMC4,SFRS2,SUZ12,PAPOLA,SFPQ,SERBP1,TDG,CPSF6,SRP72,DUT
GNF2_EGFR		Broad Institute	Neighborhood of EGFR	HSD3B1,HSD17B1,ALPP,TIMP2,KISS1,PAGE4,PAPPA,FBN2,CYP19A1,CAPN6,EGFR,MAFF,SVEP1,PLAC1,PSG2,PSG3,PSG1,GH2,SDC1,PSG9,GCM1,PSG7,PSG6,PSG5,LGALS14,PSG4,SERPINB2,CRH,TFAP2A,PAPPA2,GDF15,ADAM12
GNF2_FGR		Broad Institute	Neighborhood of FGR	C1ORF38,S100A4,FGR,AIF1,IFI30,ITGB2,ITGAM,EFHD2,CFP,TNFRSF1B,TMEM127,LILRA1,GMIP,AOAH,PYCARD,FCER1G,FGL2,CASP1,RHOG,TYROBP,TCIRG1,HCK,RGS19,CTSS,COTL1,ARPC1B,LILRB2,RGS2,LILRB3,SH3BGRL3,CMTM6,RIN3
GNF2_FOS		Broad Institute	Neighborhood of FOS	IER2,SCPEP1,NFKBIA,FAM105A,MFSD1,FES,CFP,FOS,LILRA1,AP1S2,TPP1,HK3,FCN1,PYCARD,LILRA6,FGL2,STX11,MS4A6A,ZFP36,MAFB,LGALS2,CECR1,CTSS,CPVL,CD1D,CD163,LILRB2,RNF130,CYBB,DUSP1,CD33,CAPG,CD302,KLF4,DUSP6
GNF2_LYN		Broad Institute	Neighborhood of LYN	HLA-DRB1,SNX2,SP110,SKAP2,HLA-DMB,DAZAP2,HLA-DMA,STAT6,LAPTM5,MYD88,ARPC3,RNASET2,KIAA1033,GIT2,SYK,PTPN6,LYN,SELL,ERP29,WAS,CYBA,LAT2,LTA4H,CMTM6,HLA-DRA,SERP1
GNF2_RAB3A		Broad Institute	Neighborhood of RAB3A	SYT1,RAB3A,SNAP91,ARNT2,GABBR1,GABBR2,TAGLN3,FXYD7,NRCAM,SULT4A1,SYN1,NDRG4,RAB6B,SV2B,SV2A,KCNQ2,DPP6,EHD3,GDI1,SYT11,SLC12A5,KIF5C,STXBP1,ARHGEF9,KIF3C,CAMK2N1,GRM3,EPB41L1,RGS7,VAMP2,DNM1,FAIM2,GAP43,SH3GL2
GNF2_RAB7L1		Broad Institute	Neighborhood of RAB7L1	PRF1,RARRES3,KLRC3,STK10,CD247,GPR65,APOBEC3G,TRD@,CCL4,GNPTAB,KLRF1,KLRD1,RUNX3,TES,PTGER2,IL2RB,FAM108A1,GZMA,PTPN4,PRKCH,RAB7L1,GZMH,CTSW,NCR3,RASSF1,JAK1,NKG7,BTN3A3,BIN2,ARL4C
GNF2_RAN		Broad Institute	Neighborhood of RAN	XRCC5,PTGES3,MRPL42,MRPS33,CTPS,SNRPD3,SNRPD1,SNRPD2,CCT2,CCT3,MTHFD2,PRMT5,H2AFZ,LSM4,RANBP1,MRPL35,GNL3,ABCE1,YARS,MRPL3,SSBP1,EMG1,RAN,CCT6A,MCM3,GMPS,NCAPD2,PSMA2,TARS,RFC3,PA2G4,RFC4,C1QBP,PSMA5,NME1,SERBP1,PSMA4,EIF2S1,PSMA3,RRM1,EIF2S2,ADSL,SNRPA,SNRPC,SNRPF,SNRPE,MELK,LRPPRC,SNRPG,POLR2H,CKS1B,SHFM1,PRKDC,C14ORF166,BANF1,RPA3,IARS,CSE1L,MRPL15,ATIC,BUB3,ETFA,MSH6,SSRP1,ODC1,TCP1,IMMT,RTCD…
GNF2_RAP1B		Broad Institute	Neighborhood of RAP1B	ITGAL,OSTF1,SNX6,ADCY7,STK38,ELF4,STK10,GPR65,IQGAP1,CD97,ACTR3,RAC2,CLEC2B,CAB39,VPS16,INPP5D,MSN,ADAM8,ZCCHC6,RAP2B,PTPRC,ADAM10,MBNL1,HLA-E,HLA-G,HLA-F,RASSF1,JAK1,MAT2B,RAP1B,BTN3A3,BIN2,RBM16
GNF2_SPI1		Broad Institute	Neighborhood of SPI1	BACH1,SEPX1,PLXNC1,LST1,AQP9,TLR1,SPI1,FPR1,APOBEC3A,TMEM127,FOLR3,FRAT1,CSF3R,FRAT2,RARA,UBE2D1,PILRA,SECTM1,C5AR1,NCF2,LY96,HCK,MYO1F,NADK,VASP,IGSF6,P2RY13,TNFSF10,PPBP,ARRB2,MNDA,CLEC7A,FCGR2A,GCA
GNF2_VAV1		Broad Institute	Neighborhood of VAV1	PSMB10,OSTF1,ELF4,GPSM3,CD53,SP110,CD48,STAT6,ACTR2,DOCK2,LAPTM5,RAC2,PAK2,GIT2,INPP5D,CSK,ARHGDIB,PTPRC,HCLS1,PIK3CD,HLA-C,CORO7,PHF11,HLA-B,HLA-E,VAV1,WAS,TRIM22,HLA-G,HLA-F,TRIM38,CYBA,CORO1A,GRK6
KIM_MYC_AMPLIFICATION_TARGETS_DN	16116477	Broad Institute	Genes negatively correlated with amplifications of MYC [Gene ID=4609] in SCLC (small cell lung cancer) cell lines.	GAS2L3,ZNF83,ZNF292,ELF3,PLXNA2,C1ORF31,RORA,ZNF347,IL17RD,IL17RB,HS2ST1,ATCAY,FAM49A,ERO1LB,ATP2B4,GAB2,RNF38,ELOVL7,TBPL1,KIF13B,KIRREL3,ZNF43,F11R,INADL,MYO6,PTPRN2,SPAG1,ZSWIM6,HMG20B,OPTN,XRRA1,CTNNA1,NEBL,GRP,SPAG6,NUCB2,ADAMTS18,RAB3B,IFIH1,C9ORF93,ZNF468,KITLG,CDH1,KCNMB2,PLEKHG1,MARVELD2,DNER,BCL2,ETV6,NFATC2,SCNN1A,KLF5,CFLAR,CEBPD,LPP,LGALS8,DPYSL3,KIAA2026,DDX58,LAMP1,KIAA1407,RASSF6,…
KIM_MYC_AMPLIFICATION_TARGETS_UP	16116477	Broad Institute	Genes positively correlated with amplifications of MYC [Gene ID=4609] in SCLC (small cell lung cancer) cell lines.	CTNNAL1,LDHB,MRPS34,MRPS33,PDLIM3,RPS27L,MXI1,CITED4,AQP3,GOT2,ATP2B2,SLC16A1,DDX18,PGRMC1,GAB1,MRPL36,DHX33,RAPGEF5,RPL11,DDX21,RPL12,PDHA1,OLIG2,NMNAT2,MRPL50,GATM,SUCLG1,CA12,TTC7B,LYPLA1,NUDT11,CEP152,PCOLCE2,PGM2,EBPL,NME2,NME1,EIF2S2,CX3CR1,MCTS1,CHGB,MTFMT,LRPPRC,PRPS1,NEK3,XIST,PHKA1,COX7B,HSD17B12,DAG1,AKAP13,TRD@,KARS,PPAT,MGC16121,KCNS1,VRK1,PEMT,COX6B1,RPL5,LAMB1,ANGPTL2,ARL6IP5,RPS23…
LAMB_CCND1_TARGETS	12914697	Broad Institute	The cyclin D1 signature: genes whose expression correlated with the levels of CCND1 [Gene ID=595].	HSD17B10,LTBR,EVX1,GNAI2,EFNA1,HSPG2,SMAD3,ASNS,TGFB1,HSPH1,RAB31,LGALS3BP,RPS6KA1,MT2A,AXIN1
LE_SKI_TARGETS_DN	18451154	Broad Institute	Selected genes implicated in metastasis and epithelial-to-mesenchymal transition (EMT) which were down-regulated in MDA-MB-231 cells (breast cancer) upon knockdown of SKI [Gene ID=6497] by RNAi.	SOCS2,FHL1,DLX4,ID4,TFPI2
LE_SKI_TARGETS_UP	18451154	Broad Institute	Selected genes implicated in metastasis and epithelial-to-mesenchymal transition (EMT) which were up-regulated in MDA-MB-231 cells (breast cancer) upon knockdown of SKI [Gene ID=6497] by RNAi.	S100A4,NRP1,ENPP2,SPHK1,ITGB4,HMGA2,AKR1C3,ADAMTS6,KRT19,SERPINE2,CD44,HSPB8,ADAMTS1,NRG1,AGR2,CDH11
LIU_VAV3_PROSTATE_CARCINOGENESIS_DN	18676865	Broad Institute	Selected genes up-regulated in prostate tumors developed by transgenic mice overexpressing VAV3 [Gene ID=10451] in prostate epithelium.	SYVN1,CREM,TH,CLU,PTGS1,NR4A2,PPT2,C1R,ITGB1,GAD2,IFNA7,CTGF,RASGRP1,HSPA5,GPHA2,PSAT1,HDAC7
LIU_VAV3_PROSTATE_CARCINOGENESIS_UP	18676865	Broad Institute	Selected genes up-regulated in prostate tumors developed by transgenic mice overexpressing VAV3 [Gene ID=10451] in prostate epithelium.	SAT1,RNASEL,LTBP2,PPARG,TLR2,MMP7,LTC4S,IGHM,MBP,NOV,AGTR1,EDNRB,PLEKHB1,APOD,CDKN2C,PLOD2,GPX3,CFH,SERPINA3,LTF,CASP1,PITX2,USP13,C4B,BCL2A1,RXRG,CTSS,C1QA,CTSK,CD36,TNFSF13B,CCND2,LILRB3,PLA2G7,SERPINB1,GBP2,WFDC2,PSMB10,FUS,IBSP,C3,TNC,TAC1,MME,ITGB2,TIMP4,TIMP2,CD74,ARG1,KRT7,ITGB6,TAP1,TGM2,SFTPD,FCER1G,GPNMB,IGKC,AMD1,ARHGDIB,SIM2,FN1,TYROBP,SPP1,PLAT,PLA2G16,ACTC1,LGALS3,KLK3,TGFBR2,IGF1,N…
LOCKWOOD_AMPLIFIED_IN_LUNG_CANCER	18391978	Broad Institute	Overexpressed genes with amplified copy number across 27 non-small cell lung cancer (NSCLC) cell lines.	FASTKD3,LSM8,TUFT1,CAPZA2,RBM4,FAM105A,MBIP,PNN,AIP,CUL2,CD44,TRIM44,SLC4A2,DDIT3 /// NR1H3,DAP,DDX10,EGFR,COCH,SLC12A7,PLD1,NUDT1,OPA1,PCID2,YY1,STRN3,MRPS17 /// ZNF713,FADD,ZNF3,GNS,TMEM134,PPP1CA,BAZ1A,MED15,KDM2A,PRCC,VEGFA,SIP1,SEC61G,BLCAP,SIVA1,CAV2,CLCN2,SNX6,HAX1,RAD23A,HDGF,NFKBIA,DUSP12,PSMB4,PPP1R3D,RPS27,P2RY6,LPCAT1,METTL1,NKX2-1,ZNF74,PCYT1A,NAT10,POLS,AP2M1,TFDP1,C11ORF51,SETDB1,G…
LOPES_METHYLATED_IN_COLON_CANCER_DN	18794111	Broad Institute	Genes un-methylated aberrantly in HCT116 and Colo320 (colon cancer) cells.	FHIT,DRD1,THRB,RBP1,MLH1,NR3C1,EPM2AIP1,RPA3,RPA2,SORBS3,BDNF,CDKN2A,GRIN2B,GATA3,THBS1,TERT,RUNX3,ERCC1,APC,PITX2,MSH6,TP73,CDKN1C,TFAP2A,TSHR,GSTP1
LOPES_METHYLATED_IN_COLON_CANCER_UP	18794111	Broad Institute	Genes methylated aberrantly in HCT116 and Colo320 (colon cancer) cells.	TMEFF2,DLEC1,MYOD1,RARRES1,OPCML,SOCS1,MGMT,ESR1,ITGA4,ESR2,GDNF,HIC1,TNFRSF10C,CDKN2A,PENK,SFRP1,MT1A,CCND2,IFNG,SCGB3A1,RARB,GAD1,MT1G
LUI_TARGETS_OF_PAX8_PPARG_FUSION	15608688	Broad Institute	Genes down-regulated in follicular thyroid carcinoma (FTC) samples that bear PAX8-PPARG [Gene ID=7849, 5468] fusion protein.	RTN4,HSP90AB1,RPL18,CLDN7,RPL17,LITAF,HINT1,SDC4,RPS2,ITM2B,TRIB1,B2M,TMEM147,EIF3G,ATXN10,EIF3K,DNAJA1,HSPA8,ODC1,RPL18A /// RPL18AP3,RAN,TMBIM6,SARS,SKP1,RPS5,SFRS3,FBL,HLA-G,ERGIC3,UQCR,UBE2E3,RPL21,RPS12,ATP5A1
LUI_THYROID_CANCER_CLUSTER_1	15608688	Broad Institute	Cluster 1: genes with similar expression profiles across follicular thyrorid carcinoma (FTC) samples.	AP1G2,KIAA0226,DYNC2LI1,ITSN2,TMF1,SFRS6,SPRY1,ST3GAL5,ANK3,ARHGAP1,GOLGA8A,PLD3,SATB1,CTBP2,FOSB,HES1,HHEX,CCND1,DHRS3,EVPL,TNFRSF10B,BTG2,IGSF1,MFSD10,RP11-345P4.4 /// SLC,SEPT9,DEGS1,SOX4,BEX4,MDK,APLP2,PHIP,NKX2-1,CLASP1,CHD4,SFRS11,ZC3H14,CEBPD,FBN1,MXRA7,NR4A1,ATP13A3,CDC25B,LOC100133684,ADCY9,LASP1,FYN,SFPQ,SMARCC1,EPOR,LRP4,DUSP6
LUI_THYROID_CANCER_CLUSTER_2	15608688	Broad Institute	Cluster 2: genes with similar expression profiles across follicular thyroid carcinoma (FTC) samples.	SORD,ZCCHC24,CRELD1,ATP10B,VAPB,WFS1,PPIL2,PPARG,WWC1,SLC7A8,GABBR2,C12ORF51,TPM2,HIC2,CNR1,BAI2,IPCEF1,PATZ1,RAPGEF3,MFAP3L,SCNN1A,PAN2,TP53I11,PI4KA /// PI4KAP1 //,KIF5C,FBP1,NID2,BASP1,ITPR1,ELMO1,SLC16A3,ACADVL,RDH11,EPB41L3,SYNE1,TULP3,ID1,BNIP3L,ABCC3,SECISBP2L,PPP1R13B,TOB2,ACAA1
LUI_THYROID_CANCER_CLUSTER_3	15608688	Broad Institute	Cluster 3: genes with similar expression profiles across follicular thyrorid carcinoma (FTC) samples; genes in this cluster correlated well with the presence of PAX8-PPARG [Gene ID=7849, 5468] fusion protein.	RTN4,HSP90AB1,RPL18,CLDN7,RPL17,LITAF,HINT1,RPS2,ITM2B,TMEM147,EIF3G,ATXN10,EIF3F,EIF3K,RPL10A,PSMD8,HSPA8,RPL18A /// RPL18AP3,TMBIM6,SARS,RPS5,FBL,ERGIC3,UQCR,UBE2E3,RPL21,RPS12,ATP5A1
LUI_THYROID_CANCER_CLUSTER_4	15608688	Broad Institute	Cluster 4: genes with similar expression profiles across follicular thyroid carcinoma (FTC) samples.	HLA-DQB1,FGFR1,IGHG1 /// IGHM /// I,IGL@,LOC91316,IGH@ /// IGHG1 /// I,HLA-DRB1 /// HLA-DRB,CD74,WARS,IL23A,NUPR1,PCP4,HLA-DPA1,ZYX,IGK@ /// IGKC,IGH@ /// IGHA1 /// I,HLA-DPB1,PLTP,HLA-DRA
LUI_THYROID_CANCER_CLUSTER_5	15608688	Broad Institute	Cluster 5: genes with similar expression profiles across follicular thyroid carcinoma (FTC) samples.	ACADM,TSPAN1,CRYAB,HLA-DRB3,LGALS1,ETHE1,EPHX1,AQP7,ISL1,HLA-DMA,ISLR,HMGCS2,BLVRB,SSX1 /// SSX4 /// SS,CHRFAM7A /// CHRNA7,TFF3
LUI_THYROID_CANCER_PAX8_PPARG_DN	15608688	Broad Institute	Top genes distinguishing between follicular thyroid carcinoma (FTC) samples by the presence or absence of the PAX8-PPARG [Gene ID=7849, 5468] fusion protein.	HSP90AB1,RTN4,CLDN7,RPL17,YWHAZ,LITAF,RAP1GAP,HINT1,ETHE1,EIF5,FKBP1A,PPT1,DDT /// DDTL,ITM2B,RPS2,CD74,TRIB1,B2M,ISLR,TMEM147,TMEM109,ATXN10,EIF3F,EIF3K,DNAJA1,RPL10A,HSPA8,PSMD8,RPL18A /// RPL18AP3,RAN,SARS,TMBIM6,SKP1,RPS5,FBL,SFRS3,ERGIC3,UQCR,UBE2E3,NUPR1,RPL21,AKR1B1,BLVRB,RPS12,ATP5A1,SNTA1
LUI_THYROID_CANCER_PAX8_PPARG_UP	15608688	Broad Institute	Top genes distinguishing between follicular thyroid carcinoma (FTC) samples by the presence or absence of the PAX8-PPARG [Gene ID=7849, 5468] fusion protein.	EID1,IL1R1,KIAA0226,ATP10B,SLC20A2,DYNC2LI1,SLC7A8,SOX4,GABBR2,TPM2,APLP2,TMF1,SFRS6,ARHGAP1,NKX2-1,CLASP1,SERPINA1,RAPGEF3,CCDC144A /// LOC1626,GOLGA8A,CHD4,ZC3H14,SATB1,TP53I11,CTBP2,MAP1A,FBN1,FSCN1,ATP13A3,DDR1,RDH11,CCND1,TULP3,TNFRSF10B,EVPL,ADCY9,LASP1,SFPQ,SMARCC1,SECISBP2L,MFSD10,EPOR,RP11-345P4.4 /// SLC,IDI1,SEPT9,DUSP6
MENSSEN_MYC_TARGETS	11983916	Broad Institute	Genes up-regulated by adenoviral expression of c-MYC [Gene ID=4609] in HUVEC cells (umbilical vein endothelium).	TSPO,LDHA,SRM,EFTUD2,KIAA0664,HERC5,PFKM,RRP9,CDK4,NCL,BRCA1,CCNB1,HSPH1,HSPE1,APEX1,HSPA8
MORF_DEK		Broad Institute	Neighborhood of DEK	HMGN1,XRCC5,ITGB3BP,LDHA,OXA1L,C7ORF44,XRCC6,LSM7,SYNCRIP,STOML2,CCT2,AURKB,NONO,H2AFV,DHX38,ATXN10,EIF1AX,SFRS9,H2AFZ,U2AF1,LSM2,CUL1,BCL7B,CLNS1A,ACAA2,ANAPC5,RAN,SFRS1,SFRS3,RFC4,HUWE1,ZZZ3,TRAPPC3,MDH1,KIAA0947,FUS,RAD23A,ACP1,BANF1,PIN1,HADHB,SYPL1,HTATSF1,TMEM123,DULLARD,JTB,AFG3L2,UBE2L3,VDAC2,CCT7,UBA2,PCNA,RHEB,RTN4,KIAA0174,COPS5,COPS6,NAP1L1,AP3S1,C22ORF28,TERF2IP,CANX,NAP1L4,TOP1P2,GB…
MORF_MYC		Broad Institute	Neighborhood of MYC	TGOLN2,SLC5A2,LTBP4,GRIK5,AQP5,RPS6KB2,KRT33A,SFRS2B,PLEKHB1,PAX9,PAX7,SLC2A1,PAX8,PIGB,ITIH4,NCKIPSD,MYST1,MYC,SLC4A3,KRT86,ZNF592,CYP11A1,MPP2,HTR4,SIX3,ESR1,F7,DAPK2,RPH3A,RBBP8,CRHR1,RFC5,DOK1,SSTR5,KLHL18,MSX1,COLQ,HTR7,HOXD4,MC2R,GRIP2,AMFR,CLOCK,KIAA0195,CDK5R1,CCBL1,TNFRSF25,MYO9B,STK17A,ADCYAP1,ZNF330,BCL2,KRT1,PRSS16,SLC30A3,CD6,DPT,MLN,CEP135,TBX5,NFRKB,FDXR,LRRC48,ITPR2,SLC6A9,PAXIP1,…
MORF_RAB11A		Broad Institute	Neighborhood of RAB11A	TERF2IP,NFATC2IP,BAG5,NUBP1,RAE1,PARG,TPR,EIF2B2,TBPL1,UBE2A,IK,UFD1L,NUP88,TOR1AIP1,STXBP3,PRPF4,GTF2H1,XPA,XPC,PSMA5,ARCN1,C19ORF2,ZZZ3,PPP2R5E,ZNHIT3,CNBP,DUSP11,COX7A2L,COIL,SCRIB,KBTBD2,HTATSF1,ILVBL,RAB11A,SEC22B,PDCD10,C6ORF130,SMAD2,MARCH7,POLR3C,PRPSAP1,WIPI2,PRPF18,DNPEP,GMFB,PEX11B,ATXN2,PPP1R7,PSMD10,SDHC,PSMC2,DPM1,CFDP1,SPCS2,ZNF410
MORF_RAB1A		Broad Institute	Neighborhood of RAB1A	MKRN1,XPO6,ATP6AP2,ATOX1,MORF4L2,CAPZA1,CNOT3,PRKCSH,COX5B,RAB1A,SMNDC1,SSR1,RAD21,PICALM,RAE1,RBCK1,SLC4A2,RPN2,EIF2B2,CYHR1,RPL36AL,CIB1,ATG9A,ACTN4,CSNK1G2,RXRA,TOR1AIP1,TMSB10,POR,BCAP31,DCTN2,SEC61B,HUWE1,TIAL1,SLC25A36,ZZZ3,ZNHIT1,VAMP3,PPP2R5E,VGLL4,SEC61G,MDH1,ZC3H3,GLG1,RAD23B,CNBP,CNIH,ARPC4,ENSA,ARPC5,ARF5,DUSP11,COIL,ARFGEF1,CAPZB,KARS,HADHB,PSMB4,PSMB6,HTATSF1,GORASP2,BLOC1S1,RAC1,DU…
MORF_RAB3A		Broad Institute	Neighborhood of RAB3A	ZNF208,KCNH1,CXORF1,AP4E1,GABRB1,ZNF154,FSTL4,DNASE1L2,LOC81691,CUL3,ART3,WNT1,TBC1D12,ORC4L,PROL1,ADAM7,CHRNA3,GPR176,CD3G,IL18RAP,ATRNL1,CRISP2,GIF,FOXN2,SAA4,MYH7,VPS41,RPGRIP1,IPO8,IRGC,HOXD9,SPAG8,DOC2A,GRM8,ZNF239,BHMT,HIPK2,CST5,AKAP5,OPHN1,BRDT,HCG4,PDE9A,MAP3K14,LCT,RAB3A,GK2,ASTN1,KCNA3,KIT,CXCL6,SEC14L2,ANGPTL7,LRRTM2,BTN1A1,IFNA4,CHM,SERPINC1,TEKT2,ODF2,KIAA0391,MLLT3,ZNF264,SYT11,DMP…
MORF_RAB5A		Broad Institute	Neighborhood of RAB5A	RPP38,NBN,KIAA0174,ATOX1,ATP6AP2,MORF4L2,EIF5,COX5A,SRP19,HSBP1,BUD31,RAB1A,WBP2,TAPBP,FUBP1,BAG5,COPB2,CD47,PICALM,TOP1P2,RAE1,SLC25A1,ATP6V0D1,EIF2B2,PSMD7,EBAG9,RPL36AL,TM9SF1,CLN3,ATP6V1H,COX4I1,VTI1B,MBD4,BCAP31,MAD2L1BP,MAPK3,PSMA3,DDB2,RAB5A,NPTN,PPP6C,RAD23B,CNIH,RER1,COX7A2L,DUSP11,ENSA,ARF5,COIL,TPM4,VPS72,CHMP2B,PSMB4,SUMO1,SYPL1,TMED2,RAC1,STX16,TMED10,GPR107,ATP5J2,UBE4A,SMG7,YWHAB,D…
MORF_RAB6A		Broad Institute	Neighborhood of RAB6A	RTN4,CLTA,METAP1,COPS5,ATP6AP1,CLSTN1,AP3S1,SART3,CANX,RAB1A,GLB1,WBP2,NONO,IDH3G,SMARCD2,STARD7,RAB6A,SEC24C,KDELR1,KHDRBS1,PPP2R1A,MTA1,MRPL9,LYPLA1,BCAP31,DCTN2,FAM120A,TIAL1,VGLL4,VPS26A,DYNC1I2,TRAPPC3,MDH1,SERP1,MTDH,ATG12,SHFM1,GPAA1,ENSA,ARPC5,ARFGEF1,HADHB,SUMO1,TMED2,RAC1,DULLARD,TCEA1,PAPSS1,FBXW11,ABR,CS,AFG3L2,SDHA,ATXN2,PHF3,F8A1,PPP1R7,ARF3,SP3,PRKAR1A,AHCYL1,SPCS2,XPO7,C19ORF50
MORF_RAF1		Broad Institute	Neighborhood of RAF1	MKRN1,OXA1L,METAP1,KIAA0174,XPO6,PRKAG1,CAPZA1,CNOT2,SYNCRIP,AP3S1,DEK,NUP188,C22ORF28,TERF2IP,CLTC,PRKCSH,NAP1L4,CANX,RAB1A,SMNDC1,NFATC2IP,NONO,DHX38,SFRS8,DNAJC8,SRRM1,TPR,KHDRBS1,PABPN1,IK,CSNK1G2,DDB1,TOR1AIP1,MRPL9,UBE2I,FOXJ3,UBN1,COBRA1,ATP6V1F,MFN2,DDX39,XPC,SEC61B,TIAL1,SLC25A36,ZZZ3,PPP2R5E,YWHAZ,CNBP,NACA,ATG12,GPAA1,COX7A2L,POLR2C,CAPZB,SEC63,PDAP1,POLR2A,HADHB,SUMO2,SUMO1,KBTBD2,UBE…
MORF_RAN		Broad Institute	Neighborhood of RAN	HMGN1,RPL18,C7ORF44,LDHA,RPL14,TUBB2A,RPL13,XRCC6,PGAM1,RPLP2,STOML2,CCT2,CCT3,NONO,ACTG1,TMEM147,H2AFV,ATXN10,EIF1AX,SFRS9,U2AF1,H2AFZ,FAU,RPL11,LSM2,CLNS1A,ANAPC5,RAN,PTBP1,SFRS3,DCTN2,SFRS2,PPP1CA,NME2,HUWE1,NME1,RPS12,ATP5C1,RPS13,RPS10,MDH1,FUS,CNIH,RAD23A,BANF1,HADHB,RPS25,TPI1,RAC1,COX6B1,DULLARD,PABPC1,RPS24,JTB,RPS6,VDAC2,UBE2L3,RPS5,CCT7,UBA2,NIPSNAP1,PCNA,RHEB,COX6A1,GNB2L1,KIAA0174,CO…
MORF_RAP1A		Broad Institute	Neighborhood of RAP1A	NRTN,SEC31A,UTRN,EIF5B,GRIK5,AQP5,CNOT2,IL13,TMEM11,BPHL,AQP7,FAM119B,JAG1,HMGN4,FNTB,TAF5L,AGPS,SFRS8,SLC2A1,SPRED2,LSM1,LPHN1,SCAMP1,PIK3CB,CLPX,TBC1D22A,ZNF500,SSTR5,PCF11,MSX1,CEP350,RFC1,HTR7,HOXD4,AMFR,PPP5C,EXTL3,HOXA11,ATP6V1B1,NR2C1,JRK,ECE2,DDX46,NUMB,LIAS,SEC23IP,TAF2,NKRF,CSTF3,SLC6A11,C6ORF130,SMG1,BRCA1,NMT1,SLC25A11,PAXIP1,EIF4E,COX6A2,RAP1A,POP4,ZNF292,LEPROTL1,PEX3,GTSE1,KRT33A,P…
MORF_THPO		Broad Institute	Neighborhood of THPO	KLRC4,APOBEC1,SLC6A2,EHHADH,RORB,EDIL3,LPHN2,LILRA1,ZNF187,ABCB10,GNG4,LGI1,HTR1E,PHOX2B,RREB1,MYH2,LOC90586,CYP2E1,PCM1,SIX6,SPA17,CRHR1,PGM3,CAMK4,RYR3,MLLT10,FBXL4,MAGEA9,OR2B6,CAMTA1,TTTY1,DRD1,LPPR4,MAGEA8,ZNF132,ADAMTSL3,ATF2,KIAA1009,ITGBL1,PDE6A,HCRTR2,HSPA1L,IFNA1,DMD,FAM5C,RAD51L3,B4GALT6,GUCY2F,SMYD3,JRKL,TPD52L1,ABCB1,GUCY2C,KRT34,DOCK3,GCM1,COL14A1,TNK1,HIST1H3E,ABO,CPB2,CLCN4,TLL1,A…
MORF_THRA		Broad Institute	Neighborhood of THRA	PLXNA3,THRA,CCIN,SYT5,HR44,ZNF202,STXBP5L,ATP2B2,PLEKHB1,GLT25D2,PAX7,SLC2A1,NCKIPSD,KRT86,HTR1E,SRPK3,CYP11A1,MYH2,PTPRS,PSG1,RPH3A,TACC2,ELL2,CRHR1,CAMK4,PSD,CLOCK,AKAP3,OR2B6,MAGEA9,TNFRSF25,ABCA1,ADCYAP1,ZNF330,TSPYL1,SULT4A1,T,KRT1,IL4,TRIO,LRRC48,CSRP3,SLC17A7,ZNF157,SLC16A5,SLC17A1,ATP8A2,SLC13A2,ABO,RSC1A1
ODONNELL_TARGETS_OF_MYC_AND_TFRC_DN	16508012	Broad Institute	Genes down-regulated in P493-6 cells (B lymphocyte) by MYC [Gene ID=4609] and up-regulated by RNAi knockdown of TFRC [Gene ID=7037].	CKS1B,FUS /// NR1H3,DBF4,FOXM1,AURKA,AURKB,MYBL2,CD151,LIN28B,SPC25,POLE2,LRRC58,FAM72A /// FAM72B //,KBTBD8,RANBP1,DEPDC1B,ARHGAP11A,TMEM107,FAM181B,CCNA2,TOP2A,HELLS,ERCC6L,CDC6,FBXL21,CDC2,SCD,G3BP1,ACACA,BRCA2,MND1,CENPF,CDC20,BIRC5,WHSC1,DEPDC1,TOX4,RAD1,CCNB1,DNA2,PLK4,C4ORF46,TFRC,BUB1B,CHAF1A,MYNN
ODONNELL_TARGETS_OF_MYC_AND_TFRC_UP	16508012	Broad Institute	Genes up-regulated in P493-6 cells (B lymphocyte) by MYC [Gene ID=4609] and down-regulated by RNAi knockdown of TFRC [Gene ID=7037].	SAT1,IGHG1,RARRES3,LMO2,NEAT1,MPEG1,ZMAT3,PTGS1,APCDD1,FCRL4,NRCAM,RCBTB2,CD44,SLC2A3,IL4R,PDE4B,MAP3K8,HLA-DQB1 /// LOC1002,IL13RA1,ZNF594,F11R,SATB1,BTNL9,ZNF91,LYZ,TNFRSF14,UBE2H,DAPK2,HLA-DQA1,MXD4,CD37,UBR5,GRM7,JUN,CX3CR1,ABAT,FAIM3,IGH@ /// IGHA1 /// I,PTAFR,LCP2,YPEL5,GSDMB,YPEL2,FUT6,STK17B,TMEM156,CD72,C5ORF41,FAM46C,ITGAM,LLGL2,TSC22D3,SORBS2,CD69,GLIPR1,HLA-DOB,CD27,ZBP1,TXNIP,KLF6,AK…
OLSSON_E2F3_TARGETS_DN	16909110	Broad Institute	Genes down-regulated in the 5637 cell line (bladder cancer) after knockdown of E2F3 [Gene ID=1871] by RNAi.	CAV2,INSL4,HMGB2,E2F3,MAL2,EDN1,VIM,MYBL2,TIMP3,PTMA,KRT80,THBS1,LBR,CCNA2,LOC100128564,USP32,LPL,CDK1,BAIAP2L1,NUCKS1,LOC100129846,TPX2,IGF2,UBE2C,TAF6L,INHBA,PLK1,RRM2,HIST1H3D
OLSSON_E2F3_TARGETS_UP	16909110	Broad Institute	Genes up-regulated in the 5637 cell line (bladder cancer) after knockdown of E2F3 [Gene ID=1871] by RNAi.	AKNA,TM9SF2,L3MBTL4,PTGER3,MALAT1,ELF3,SMG6,NEAT1,CA12,NSFL1C,DAG1,FAM46A,SERPINH1,TMPRSS4,LAMA4,FAM102A,ECE1,PVRL1,CASP7,C1ORF198,TNFAIP2
REICHERT_G1S_REGULATORS_AS_PI3K_TARGETS	17483325	Broad Institute	G1 to S phase regulators significantly changed in DanG cells (pancreatic cancer) treated with Ly294002 [PubChem=3973], a phosphoinositide 3-kinase (PI3K) inhibitor.	CCNE2,CDKN1A,CCND2,SKP2,CDC25C,CCNA2,CDK2,CDC25A
RGAGGAARY_V$PU1_Q6		Broad Institute	Genes with promoter regions [-2kb,2kb] around transcription start site containing the motif RGAGGAARY which matches annotation for SPI1: spleen focus forming virus (SFFV) proviral integration oncogene spi1	DLC1,ADCY4,SNCG,HMGN3,CDX2,ADORA3,ATP1B3,EFNA1,STAT5A,PTGS1,PDLIM2,PTPN22,RORC,VPRBP,SYT7,LEMD1,RORA,REST,ADORA1,KIFC3,C14ORF4,MAGED1,GRIN2B,LTB4R,GIT2,SMOX,DHX30,RAPGEF1,RAB20,MUC13,TWIST1,PITX2,PLD3,PTPRJ,PIK3CG,MATN3,STC2,EFNB3,BRAF,ROCK1,PTPRH,EMX2,ZNF502,MARK3,UXT,CCR7,CD37,MSX1,UNC13D,NAV1,NAV2,MLLT10,PRDM5,C20ORF111,ZNF384,SRP72,VGLL4,ADD3,BIN2,ITGA2B,KCNMB3,RBP5,ALDOA,EMCN,PFKFB4,ERBB3,MT…
RYTTCCTG_V$ETS2_B		Broad Institute	Genes with promoter regions [-2kb,2kb] around transcription start site containing the motif RYTTCCTG which matches annotation for ETS2: v-ets erythroblastosis virus E26 oncogene homolog 2 (avian)	MEF2C,KLRC4,KLRC2,KLRC3,SCN3A,SCN3B,PPP2R5C,MYLIP,RORA,BTK,EPC2,PIK3CG,TMEFF1,BRAF,AIG1,TMIE,PIK3CD,LRRC1,USHBP1,MARK4,MARK1,PRKRIP1,HSD11B1,CMIP,MCTS1,KLRC1,NFKBIE,BCL2L2,ARF6,ARFGEF2,LYL1,RAC1,DHX8,ESRRA,SERPINI1,UBE2L3,GAS7,GGN,SERPINI2,KCNQ1DN,RGS3,ARF4,TREML2,GK,TREML1,LZTS2,KCNAB2,ZNF532,SLC20A2,SPI1,LRRC15,SRPR,SPIB,KDELR3,HYAL2,RAP2C,EGFL7,LYN,ZNF143,ARHGEF15,CACNG2,CLIC1,WAS,DOK1,SS18,EP…
SAGIV_CD24_TARGETS_DN	18413748	Broad Institute	Genes down-regulated in HT29 cells (colon cancer) after knockdown of CD24 [Gene ID=100133941] by both RNAi and monoclonal antibodies.	LPPR2,CAV1,PDGFB,TUFT1,CABP1,PRDX2,TIMP4,NAGK,ISG20,APOBEC3B,N4BP3,EPHB6,CTTN,TRIM8,HOMER3,GDF15 /// LOC1002924,KLHL22,HSD17B6,THBS1,FOXD1,ICAM1,IL8,CHAC1,LDB1,RELB,SPHK1,GEM,MCAM,ECM1,DUSP5,CDKN1A,ADRB2,OASL,LAT2,ATF3,CST6,HSPB8,ULBP2,RNF25,BIK,TRAFD1,OGG1,UROD,EMP3,PPP1R15A,PLAU
SAGIV_CD24_TARGETS_UP	18413748	Broad Institute	Genes up-regulated in HT29 cells (colon cancer) after knockdown of CD24 [Gene ID=100133941] by both RNAi and monoclonal antibodies.	LPPR2,CAV1,RARRES1,FRYL,LDB1,CABP1,PRDX2,EDEM3,MCAM,ARFGEF1,SMC4,PHIP,N4BP3,EPHB6,TRIM8,DNAJC13,VPS13C,SFPQ,KLHL22,TFPI,USP34,SLC4A4,ASPM
SCGGAAGY_V$ELK1_02		Broad Institute	Genes with promoter regions [-2kb,2kb] around transcription start site containing the motif SCGGAAGY which matches annotation for ELK1: ELK1, member of ETS oncogene family	MEF2B,VPS52,RPLP2,VPRBP,WTAP,SART1,MAP3K6,TAF5L,CUL7,DHX37,BTBD1,DHX36,ZNF394,DHX30,STAG2,STAG1,MCRS1,MARK3,MARK2,UNC13D,KIAA1524,BACE1,ZNF384,CHORDC1,MCTS1,KIF4A,RAD23A,NFKBIB,MTX2,PABPC4,BCL2L1,XAB2,ZNF512,ZNF513,FOXH1,C19ORF20,SFRS16,LYL1,MTCP1,PABPC1,NTHL1,DHX57,DHX8,PAIP2,ATR,SEPT10,USF1,ATM,GART,MLYCD,LASP1,ARF3,DHX40,GK,TSGA14,TAF1B,AP2S1,TCOF1,C10ORF137,SRPR,USP16,MTERF,MRPL3,RAP2C,TP53,A…
SCHLOSSER_MYC_AND_SERUM_RESPONSE_SYNERGY	15516975	Broad Institute	Cluster 3: genes strongly up-regulated in B493-6 cells (B lymphocytes) by a combination of MYC [Gene ID=4609] and serum but not by each of them alone.	METAP2,SRM,CCDC85B,TMEM183A /// TMEM183,MRPS12,POLR2I,TAGLN2,LARP1,RNF126,NDUFS5,DDX28,MRPL12,FRAT2,RPL5,SCAMP3,CXORF40A /// CXORF40,SMG7,ARFIP2,TOMM40,MTA1,ARMC6,LIMK2 /// PPP1R14BP1,SEPT11,SGTA,ZNF22,NME4,PYCR1,EIF4A1,KHSRP,SNRPA,FARSA,FPGS,NCLN,COG2
SCHLOSSER_MYC_TARGETS_AND_SERUM_RESPONSE_DN	15516975	Broad Institute	Cluster 6: genes down-regulated in B493-6 cells (B lymphocytes) by MYC [Gene ID=4609] in combination with serum but not affected by serum alone; they are also up-regulated by MYC alone.	ADCY3,LDHA,UTP18,TIMM17A,PRDX4,LOC100130283 /// PMM,SYNCRIP,PDIA5,MXI1,EBNA1BP2,DKC1,SRRM2,EIF1AX,BAG2,DDX21,FTSJ1,MYC,CUL1,IRAK1,EXOSC7,RAN,BYSL,NCL,SRPK1,RSL1D1,PA2G4,AMD1 /// LOC728931,C19ORF2,UCHL3,PRNP,AKAP1,HDGF,TRIM14,PPAT,CSE1L,CEBPZ,MRPL19,RPIA,AMD1,HSPA9,TFDP1,ODC1,FBL,NOP14,RRS1,PRKRIR,PAICS,FABP5,RPP40
SCHLOSSER_MYC_TARGETS_AND_SERUM_RESPONSE_UP	15516975	Broad Institute	Cluster 5: genes up-regulated in B493-6 cells (B lymphocytes) by MYC [Gene ID=4609] alone or in combination with serum but not by serum alone.	GRPEL1,METAP1,ATP1B3,THOP1,LSM7,EIF5B,SLC7A5,CAMKK2,SLC1A5,PRMT1,FXN,C12ORF24,BAG1,ATXN10,EIF1AX,ZNF259 /// ZNF259P,PTDSS1,TWISTNB,MYC,USP13,SCAMP1,DDB1,SFRS2,NOP2,NME1,SNRPB,SRP72,SLC39A14,LMNB2,EIF1AP1 /// EIF1AX,COMT,PRR3,TMED3,UCK2,AMD1,GEMIN4,ZNF263,SSSCA1,ODC1,CCDC86,TSR1,ILF3,INTS10,LOC100133724 /// LOC,VDAC1,ATP2A2,GSPT1,CEP68,PPRC1,RCN1
SCHLOSSER_MYC_TARGETS_REPRESSED_BY_SERUM	15516975	Broad Institute	Cluster 7: genes up-regulated in B493-6 cells (B lymphocytes) by MYC [Gene ID=4609] and down-regulated by the combination of MYC and serum.	LDHB,CHERP,FASTKD2,SEC31A,HIRA,PGAM1,CBX3,CCT2,IARS2,SLC16A1,APP,ATXN10,U2AF1,H2AFY,DDX10,GNL2,FBXO21,DNAJC2,API5,YARS,DARS,RAN,YY1,LYPLA1,SFRS1,CSDA,NUPL1,MAD2L1,TIAL1,EIF2S1,SERBP1,ATP5C1,MNT,ZZZ3,KDSR,SNRPF,DCUN1D4,PRPS1,DEAF1,TMX1,ADSS,CNBP,TFAP4,ACP1,RABGGTB,ZNF330,EIF3A,TCERG1,POLE3,BTF3,HSPE1,ZMPSTE24,FBXO9,FH,XPOT,ZC3H14,DHX9,ZC3H15,DDX1,GARS,EPRS,SSB,GLOD4,WRN,AFG3L2,ATP13A3,IDH3A,CCT5,E…
SCHRAMM_INHBA_TARGETS_DN	15580313	Broad Institute	Genes down-regulated in Kelly cells (neuroblastoma) by overexpressing INHBA [Gene ID=3624] off a plasmid vector.	PLCL1,FGF9,USP9X,CCNG1,FIGF,RABGGTB
SCHUHMACHER_MYC_TARGETS_DN	11139609	Broad Institute	Genes down-regulated in P493-6 cells (Burkitt's lymphoma) induced to express MYC [Gene ID=4609].	CFP,ID2,ILK,ACP5,ARPC4,CD72,IFI35,ARHGAP25
SCHUHMACHER_MYC_TARGETS_UP	11139609	Broad Institute	Genes up-regulated in P493-6 cells (Burkitt's lymphoma) induced to express MYC [Gene ID=4609].	NAMPT,LDHA,SLC20A1,ATP1B3,CTPS,PRDX4,CAD,AUH,MTHFD1,EBNA1BP2,SLC16A1,FXN,RRP1B,DDX21,RANBP1,DDX10,ABCE1,MRPL3,EXOSC7,TARBP1,TRAP1,PYCR1,NME1,ZNF239,PEBP1,CTSC,UCHL3,AKAP1,DCUN1D4,PRPS2,POLR2H,SLC39A14,AHCY,SORD,SRM,CYP51A1,FKBP4,RABEPK,BOP1,VARS,AK3L1,PPAT,IARS,GPD1L,KIAA0020,VRK1,ACSL1,FASN,CEBPZ,DHODH,GCSH,SLC39A6,HSPE1,RPIA,UCK2,MEST,TMEM97,TBL3,AIMP2,GRSF1,KIAA0114,GART,TFRC,NOLC1,POLD2,RRS1,…
SEIDEN_MET_SIGNALING	16158056	Broad Institute	Genes down-regulated both in vivo and in vitro upon activation of MET [Gene ID=4233] signaling.	CLCN3,SEPT2,CNOT8,IFITM1,RNASE4,CCNH,HAT1,CAPRIN1,CSE1L,C7ORF28A /// C7ORF28,SFPQ,ITGAV,CCT8,RAB11A,ABCC4,CAP1,TM9SF3,PRPS2,API5,KIF2A
SEIDEN_ONCOGENESIS_BY_MET	16158056	Broad Institute	Genes changed in xenograft tumors formed by DLD-1 or DKO-4 cells (colon cancer) overexpressing MET [Gene ID=4233].	TAF1D,CAPZA1,EIF5,F2RL1,TSPAN8,MBIP,PTEN,LASS6,SC4MOL,ACTR3,AASDHPPT,P4HA1,SLC25A24,PLOD2,GBAS,CD46,SEP15,PDE8A,HIGD1A,IFNGR1,PLS3,ADAM9,SEC23A,SPTLC1,HSP90AA1,CDC2,LYPLA1,MBNL1,CCT6A,ARHGEF12,PPP1CB,EREG,IPO7,CLIC4,RIOK3,SERBP1,RRM1,COMMD3,YME1L1,SRP72,RP6-213H19.1,SERP1,TINP1,TMX1,SLC38A2,GNAI3,IFITM1,CXCL5,UGDH,HAT1,COMMD8,C10ORF18,HNRNPA3,TCERG1,SERINC1,NPM1,TMEM123,CSDE1,HSPA4,PCMT1,SLC39A6,…
STREICHER_LSM1_TARGETS_DN	17001308	Broad Institute	Genes down-regulated in MCF10A cells (breast cancer) by expression of LSM1 [Gene ID=27257] off a letiviral vector.	FZD8,IL1R2,IL6,E2F7,FST,RBL1,ZNF232,TGFB1,TNFRSF10A,TNFRSF10B,SFRP1,ID1,ETS1,ITGB6,IL1RAP,IL15RA,FOXC2,FGF2,DUSP7
STREICHER_LSM1_TARGETS_UP	17001308	Broad Institute	Genes up-regulated in MCF10A cells (breast cancer) by expression of LSM1 [Gene ID=27257] off a letiviral vector.	FGFR2,PDGFB,ARID4A,ELF3,NR3C2,SOX4,FGF13,ZKSCAN1,ITPKB,DAAM1,TCEAL1,CITED2,ARNT,GATA2,PLCB4,CXCR4,PAK3,GATA3,POU2F3,MAP3K1,IL15RA,BCL6,IL13RA1,NR2F2,CDC6,SATB1,IL6,SOX13,RBL1,CDC25A,FZD7,STAT2,INHBB,TNFSF10,ZNF238,HSPB1,PBX1,INPP4B,MYLK,CLOCK
TGANNYRGCA_V$TCF11MAFG_01		Broad Institute	Genes with promoter regions [-2kb,2kb] around transcription start site containing the motif TGANNYRGCA which matches annotation for NFE2L1: nuclear factor (erythroid-derived 2)-like 1&lt;br&gt; MAFG: v-maf musculoaponeurotic fibrosarcoma oncogene homolog G (avian)	ATP1B1,SNCB,SYT2,RORC,CD2AP,BTK,SSR1,DDX17,GAB2,HRSP12,SMOX,GNG3,TXNL1,TYRO3,RARG,RAN,BARHL2,PIM1,KRT13,NUDT10,NUDT11,PTPRN,MAPK3,C20ORF111,RYR1,SMPX,PRDM1,FCHSD1,LPPR2,PFKFB1,ALDOB,CACNB1,DUSP13,SPATS2,MGC16703,DMD,PPP2R2B,CDC37L1,ASPSCR1,C9ORF16,GPD1,FBXO2,MCAM,ATP2A3,ARF4,POP1,JAZF1,MAP4,TREML2,GK,CLCN5,TLL1,BACH1,ABCF3,FGF9,KCNAB1,PPARG,BSCL2,BNIP3,NAP1L2,NAP1L5,CAMKK1,SERTAD4,ANGPT1,RAB6A,FG…
TGANTCA_V$AP1_C		Broad Institute	Genes with promoter regions [-2kb,2kb] around transcription start site containing the motif TGANTCA which matches annotation for JUN: jun oncogene	MEF2C,CTHRC1,OSMR,MED25,KIAA0652,ISG20,BTK,LPHN2,MAP3K6,DIRAS1,APP,RAB27B,TMEM14B,CDH23,AIG1,LRRC2,BARHL2,MECP2,ZNF503,MARK1,MARK2,SSTR2,PTRF,F3,SIPA1L1,MAPK3,PMP22,CHCHD4,ARX,PFN1,ARIH1,PEA15,DUSP13,DUSP14,SPATS2,MGC16703,KBTBD5,ARNTL2,PPP2R2B,PPP2R2C,ASXL1,ESRRG,DUSP22,ATP11C,COL16A1,GGN,GNGT2,KCNQ1DN,ARF1,RGS2,RGS3,PKP3,RGS8,DHX40,RERE,BTBD11,BACH1,GFAP,FGF9,BNIP3,LRRC15,LNPEP,MMP20,SNPH,USP12…
V$AP1_01		Broad Institute	Genes with promoter regions [-2kb,2kb] around transcription start site containing the motif NNNTGAGTCAKCN which matches annotation for JUN: jun oncogene	SNCG,ATP1B1,VAPA,SNCB,PPP2R5B,SYT2,AQP5,BTK,DIRAS1,S100A2,CDH23,MECP2,PIM1,PTPRR,NUDT10,NUDT11,PTPRN,C14ORF43,MARK1,SCEL,DCTN2,SMPX,LAMC1,ST18,NEK6,ALDOA,RBP4,LENEP,TAGLN2,PEA15,SLC11A1,DUSP13,SPATS2,DUSP14,DMD,STX17,MGC16703,RPS20,PPP2R2C,MDFI,TCF7,TGFBR2,MYOZ2,PCDH17,EPHA2,GNGT2,DLX1,LAMA3,MAP2,MAP4,RGS8,RIT1,HEPH,TLL1,BACH1,ABCF3,GFAP,FGF9,TRPV3,WASF2,BNIP3,SLC26A1,KCNK10,BAG2,ANGPT1,MYB,ATP6V…
V$AP1_C		Broad Institute	Genes with promoter regions [-2kb,2kb] around transcription start site containing the motif NTGASTCAG which matches annotation for JUN: jun oncogene	SNCG,ATP1B1,S100A5,VAPA,SNCB,EFNA1,LTBP3,SYT2,STAT5B,AQP5,FSTL1,BTK,DIRAS1,CDH23,ROCK2,AIG1,PTPRR,NUDT10,NUDT11,MARK4,C14ORF43,SCEL,MARK1,MNT,SMPX,PDGFRB,LAMC2,PRDM1,LAMC1,TRAPPC3,RBP4,LENEP,HOXA11,VIT,EPHB2,PEA15,CD68,PROCR,MGC16703,KBTBD5,OSTALPHA,MDFI,TCF7,RHBDF1,FBXO2,ESRRG,MYOZ2,COL16A1,EPHA1,EPHA2,LAMA3,RGS2,NOTCH4,MAP2,MAP4,HEPH,RIT1,SYTL1,TLL1,BACH1,ABCF3,FGF9,TRPV3,GJA1,SLC26A1,RTN3,XYLT…
V$AP1_Q2		Broad Institute	Genes with promoter regions [-2kb,2kb] around transcription start site containing the motif RSTGACTNANW which matches annotation for JUN: jun oncogene	SLC9A9,CYP24A1,S100A5,SNCB,SLC9A5,EFNA1,LTBP3,STAT5B,STOML2,MAGED1,DDX17,FLI1,GAB2,FAP,RAPGEF6,CAPNS1,CIZ1,ROCK2,PTPRH,PTPRR,PIM2,PTPRN,FARP1,DCTN2,MAPK3,PDGFRB,LAMC2,ST18,PRDM1,LAMC1,RAD23B,HOXA13,GNAI1,HOXA11,LAMB3,IL23A,DUSP13,STX17,KBTBD5,SLC31A1,MDFI,TGFBR2,IL1RN,KIAA0664,GPR150,EPHA2,GGN,PORCN,NPY,MAP2,NTRK2,MAP4,RGS8,TCF12,SYTL1,TRPV3,CAMKK1,KCNK10,RTN3,GOLGA4,USP13,SRPK2,MMP19,ARRDC4,FLNC…
V$AP1_Q2_01		Broad Institute	Genes with promoter regions [-2kb,2kb] around transcription start site containing the motif TGACTCANNSKN which matches annotation for JUN: jun oncogene	SLC9A8,ATP1B1,SNCB,ADCY8,EFNA1,LTBP3,AQP5,MPV17,SYP,DIRAS1,FLI1,GAB2,FAP,PI15,PTPRH,BARHL2,MECP2,PTPRN,C14ORF43,KRT16,LAMC2,LRCH4,PLA2G2E,TRAPPC3,HS3ST3B1,VIT,RIMS1,SFXN5,EPHB2,LAMB3,DUSP14,MGC16703,KBTBD5,RPS20,TCF4,PPP2R2C,KLF5,GPR158,KLF12,IL1RN,RHBDF1,EN1,KLF15,MYOZ2,HOMER2,GGN,LAMA3,PKP3,H3F3B,RGS8,RIT1,SYTL1,TCF12,SLC9A1,RTN4,GFAP,WASF2,MITF,GPR87,KCNK10,RTN3,FLJ45248,BAG2,SEMA3B,AGPAT4,LMO…
V$AP1_Q4		Broad Institute	Genes with promoter regions [-2kb,2kb] around transcription start site containing the motif RGTGACTMANN which matches annotation for JUN: jun oncogene	S100A5,SLC9A5,LTBP3,EFNA1,EDN1,STAT5B,STOML2,BTK,ISG20,DDX17,GAB2,FAP,RAPGEF6,S100A2,CAPNS1,CIZ1,ROCK2,C20ORF112,PTPRH,PTPRR,LIFR,PIM2,PTPRN,DCTN2,KRT19,MAPK3,PDGFRB,LAMC2,ST18,LAMC1,PRDM1,HS3ST3B1,NEK6,RAD23B,GNAI1,HOXA11,TAGLN2,LAMB3,IL23A,DUSP13,STX17,KBTBD5,MDFI,BMP2,TCF7,MAP2K1,ESRRB,TGFBR2,IL1RN,KIAA0664,GPR150,GGN,EPHA2,GNGT2,RABEP1,MAP2,RGS8,SYTL1,TCF12,RTN4,BACH1,TRPV3,BNIP3,LRRC15,CD151…
V$AP1_Q4_01		Broad Institute	Genes with promoter regions [-2kb,2kb] around transcription start site containing the motif TGAGTCAN which matches annotation for JUN: jun oncogene	ATP1B1,VAPA,SNCB,ADCY8,LTBP3,SYT2,AQP5,MPV17,FSTL1,BTK,DIRAS1,CDH23,GTPBP2,PTPRN,MARK4,C14ORF43,MARK1,SFRS2,MNT,LAMC2,PRDM1,LAMC1,ALDOA,RBP4,GNAI1,HOXA11,VIT,RIMS1,EPHB2,PEA15,CD68,SPATS2,DUSP14,MGC16703,OSTALPHA,C9ORF16,FBXO2,RHBDF1,ESRRG,TREX1,EN1,MYOZ2,COL16A1,PCDH17,ECM1,LAMA3,RGS2,PKP3,MAP2,MAP4,H3F3B,RIT1,SYTL1,TLL1,BACH1,ABCF3,GJA1,BNIP3,SLC26A1,CAMKK1,RTN3,SLC24A4,BAG2,MYB,LMOD3,ADCK4,TUB…
V$AP1_Q6		Broad Institute	Genes with promoter regions [-2kb,2kb] around transcription start site containing the motif NNTGACTCANN which matches annotation for JUN: jun oncogene	ATP1B1,S100A5,SNCB,SLC9A5,EFNA1,LTBP3,SYT2,STAT5B,BTK,DIRAS1,GAB2,FAP,CAPNS1,ROCK2,PTPRH,PTPRN,MARK1,SCEL,DCTN2,MAPK3,PDGFRB,LAMC2,LAMC1,PRDM1,ST18,NEK6,ALDOA,GNAI1,HOXA11,TAGLN2,RIMS1,PEA15,IL23A,SPATS2,MGC16703,STX17,KBTBD5,MDFI,BMP2,TGFBR2,IL1RN,ECM1,GGN,EPHA2,LAMA3,PKP3,MAP2,MAP4,RIT1,RGS8,SYTL1,TCF12,TLL1,RTN4,GFAP,TRPV3,SLC26A1,CAMKK1,KCNK10,GPX1,AP2B1,ADCK4,USP13,RBBP7,FLNC,GTF2B,BLMH,KCNH…
V$AP1_Q6_01		Broad Institute	Genes with promoter regions [-2kb,2kb] around transcription start site containing the motif NTGACTCAN which matches annotation for JUN: jun oncogene	C6ORF27,SNCG,S100A5,VAPA,EFNA1,SYT2,STAT5B,MPV17,BTK,MAGED1,DDX17,GAB2,GIT2,PI15,CAPNS1,ROCK2,PTPRH,LRRC2,PTPRR,PIM1,PRKCDBP,NUDT10,NUDT11,SCEL,DCTN2,MAPK3,SMPX,PDGFRB,PRDM1,LAMC1,PLA2G2E,TRAPPC3,ALDOA,HOXA11,BDKRB2,TAGLN2,RIMS1,EPHB2,SLC11A1,DUSP13,KBTBD5,PPP2R2C,MDFI,GIT1,IL1RN,ESRRG,MYOZ2,EPHA2,GGN,SEMA6B,RGS2,PKP3,NOTCH4,MAP2,MAP4,TLL1,FGF9,TRPV3,GJA1,SLC26A1,KCNK10,GPX1,ZFYVE9,SNPH,MYB,LMOD3…
V$AP1FJ_Q2		Broad Institute	Genes with promoter regions [-2kb,2kb] around transcription start site containing the motif RSTGACTNMNW which matches annotation for JUN: jun oncogene	CYP24A1,S100A5,SLC9A5,SNCB,EFNA1,LTBP3,STAT5B,STOML2,ISG20,DDX17,FLI1,GAB2,GRIN2D,RAPGEF6,S100A2,CAPNS1,BRAF,ROCK2,CIZ1,PTPRH,PTPRR,PIM2,PTPRN,FARP1,MAPK3,PDGFRB,LAMC2,LAMC1,PRDM1,ST18,HS3ST3B1,RAD23B,GNAI1,HOXA11,TAGLN2,LAMB3,IL23A,DUSP13,STX17,KBTBD5,MDFI,MAP2K1,IL1RN,TGFBR2,KIAA0664,GPR150,EPHA2,GGN,PORCN,FLJ46111,GNGT2,NPY,RNF5,NTRK2,CMYA5,MAP2,RGS6,MAP4,RGS8,SYTL1,TCF12,RTN4,SLC20A1,TRPV3,CA…
V$ARNT_01		Broad Institute	Genes with promoter regions [-2kb,2kb] around transcription start site containing the motif NDDNNCACGTGNNNNN which matches annotation for ARNT: aryl hydrocarbon receptor nuclear translocator	MRPL40,EIF2C2,HMGN2,B3GALT6,SYT3,HIRA,SYNCRIP,SYT6,HOXD10,EPC1,ZFP91,BDNF,CRY2,PICALM,PPP1R1B,FOXF2,MAP2K6,CCAR1,RCOR2,DCTN4,PRDM4,SCYL1,MNT,ADSS,HOXA11,AKAP12,ARF6,AKAP10,PPAT,ATP6V0B,PPP1R3C,KBTBD2,NKX2-2,NUDC,SPPL3,BMP4,DVL2,DNMT3A,ODC1,ESRRA,MLL,EME1,CELSR3,SMYD4,PPRC1,MAP7,GK,RTN4,LZTS2,CPEB4,AP1S2,ANKRD12,KIAA1033,JPH1,ATF7IP,STX6,CLN3,LTBR,KIAA0586,ARRDC3,CD164,RBBP6,GTF2H1,ATP6V1C1,POGK,C…
V$ARNT_02		Broad Institute	Genes with promoter regions [-2kb,2kb] around transcription start site containing the motif NNNNNRTCACGTGAYNNNNN which matches annotation for ARNT: aryl hydrocarbon receptor nuclear translocator	MRPL40,SLC36A1,U2AF2,HIRA,SYNCRIP,SAE1,SLC26A10,ZIC1,TCEAL1,HOXD10,CBX6,RGL1,CBX5,SMNDC1,EPC1,BDNF,CUL5,DIRC2,PICALM,CDKN2C,HOXC5,GATA4,H2AFZ,RAB24,SLCO1C1,NGFRAP1,IFRD2,RNF146,DSCAM,IRS4,ALDH6A1,SOCS2,PTPRF,RCOR2,RAD9A,DCTN4,TIMM8A,PA2G4,HIF1A,PRDM4,PIAS4,KIAA1715,TGIF2,PDCD6IP,STMN1,AKAP1,ADAMTS3,PRPS2,SLC38A5,HSPBAP1,CDK5R1,ANAPC13,BEX1,SNX2,ARPC5,FXYD6,COMMD8,RRAGB,RRAGC,HOXA1,KBTBD2,RPS28,MT…
V$BACH2_01		Broad Institute	Genes with promoter regions [-2kb,2kb] around transcription start site containing the motif SRTGAGTCANC which matches annotation for BACH2: BTB and CNC homology 1, basic leucine zipper transcription factor 2	SLC9A8,SNCB,EFNA1,SYT2,STAT5B,MPV17,SYP,MAP3K6,DIRAS1,DDX17,RPLP0,CDH23,S100A2,CAPNS1,PIM1,PTPRN,C14ORF43,KRT16,MNT,LAMC2,PRDM1,LRCH4,HS3ST3B1,ALDOA,ELL,LY6G6C,BDKRB1,TAGLN2,RIMS1,EPHB2,ARIH1,PEA15,SPATS2,DUSP14,DMD,MGC16703,RPS20,BMP2,EN1,PCDH17,ACPP,GNGT2,LAMA3,RGS2,RIT1,BTBD11,RTN4,BACH1,ABCF3,GFAP,TRPV3,SLC26A1,LRRC15,CAMKK1,FLJ45248,GPX1,MYB,ADCK4,USP14,SERTAD1,TUBB4,MMP19,CLIC1,CLC,PROK2,BL…
V$CETS1P54_01		Broad Institute	Genes with promoter regions [-2kb,2kb] around transcription start site containing the motif NCMGGAWGYN which matches annotation for ETS1: v-ets erythroblastosis virus E26 oncogene homolog 1 (avian)	ITGB3BP,MEF2C,CAST,HM13,GMPR2,SYT5,U2AF2,VPS52,RPLP2,STOML2,EIF5A,TNFSF13,LOC81691,CRADD,MKRN3,RGL2,TRIM46,SFRS6,EBNA1BP2,ZNF184,FNTA,TBC1D17,INSIG2,CGGBP1,HOXC4,TRIM44,FBXO28,RBMS2,RRAS,PRKACA,ATOH8,PRKACB,PPP4C,LSM1,TIGD6,DDOST,DNAJC1,RNF31,POLL,MRPL52,CD3E,FMR1,LYPLA2,NRD1,HMG20A,PTPRN,STK4,IL11RA,HCST,TNKS2,DPCD,RPS18,ARRB2,SNRPB,ZNF384,BAT4,TRAPPC1,BAT3,MCTS1,NMNAT1,BAT1,PNMA1,FGFR4,GCNT3,GN…
V$CMYB_01		Broad Institute	Genes with promoter regions [-2kb,2kb] around transcription start site containing the motif NCNRNNGRCNGTTGGKGG which matches annotation for MYB: v-myb myeloblastosis viral oncogene homolog (avian)	RALY,MORF4L1,GMPR2,VAPA,FLJ37543,PDGFB,LMO3,XPO5,FST,MORF4L2,FGF16,SNRPD1,RBM6,SAE1,ITPKB,FGF12,MXI1,C14ORF1,NR2E1,CBX6,CITED2,EPC1,ATP2B2,WNT4,BRPF1,WNT3,RNF38,VPS13A,DHX30,GNL1,STAG2,MLL2,PITX2,ALDH6A1,TYRO3,ANAPC2,PHOX2B,ROCK1,POLH,C20ORF112,BARHL1,ARNTL,HES6,CSDA,CTNNA2,TRIM37,SPAG9,MLLT10,TGFBRAP1,STMN1,ADD3,ERBB4,TIMP4,NEDD8,ARF6,OAZ2,HNRNPA3,HOXA2,GPR21,MTCH2,PRR3,PELP1,SPATS2,LHX1,JUND,RP…
V$CREBP1_01		Broad Institute	Genes with promoter regions [-2kb,2kb] around transcription start site containing the motif TTACGTAA which matches annotation for ATF2: activating transcription factor 2	KCNC1,FGF14,LMO4,C20ORF103,STK35,SYT6,TNFSF13,MBIP,PRKG1,CHIC2,SERPINE2,RBMS2,RAB24,PELI2,UNC5C,NEGR1,MAP2K6,CRTAC1,MECP2,PDXP,BSN,EEF2,ARID1B,WEE1,PRDM8,PTHLH,GABRR2,EP300,CLCN1,TFEB,OTP,FBXW7,ALB,DMD,RHOBTB2,CLASP1,FBXO3,IL1RAPL1,FKRP,GABARAPL2,HERPUD1,EPB41,MAP2K3,OSBPL6,SYT11,AK3,TREX1,SREBF2,FNBP1,ATF3,RGS6,HIVEP3,NDST3,GNPNAT1,ZNF295,CLSTN1,TENC1,SPRY4,CDC42,AP1S2,TRIM8,ZFYVE9,RASL10B,NFIL3…
V$CREBP1CJUN_01		Broad Institute	Genes with promoter regions [-2kb,2kb] around transcription start site containing the motif TGACGTYA which matches annotation for JUN: jun oncogene&lt;br&gt; ATF2: activating transcription factor 2	ALS2,RAD51C,PNMA3,LDHA,LTBP1,ADCY8,CDX4,RUSC1,PDLIM3,SYNCRIP,RCE1,OGDH,CD2AP,C14ORF4,RAB25,DHX36,CCNA2,STAG1,PITX2,WNT10A,BRAF,ZHX2,PTPRU,GEM,PPARGC1A,DEPDC4,DCTN1,ST13,SPAG9,HAS1,YME1L1,TGIF2,CHGB,ZIM2,WFDC3,RBP5,CLCN3,DAAM2,ATP6V0C,HCRTR2,ARIH1,SULT4A1,RPS29,TRPC1,OSBPL9,MAOA,YTHDC2,MCAM,SYNGR3,EPHA2,RNF7,PKP4,AREG,FGF6,PNMA6A,MITF,MAP1LC3A,HHIP,ABCE1,LENG9,NDUFA10,CDS1,ZNF335,SENP2,TRAP1,RPL41…
V$CREL_01		Broad Institute	Genes with promoter regions [-2kb,2kb] around transcription start site containing the motif SGGRNTTTCC which matches annotation for REL: v-rel reticuloendotheliosis viral oncogene homolog (avian)	CYP2D6,AMOTL1,SIN3A,CTGF,MAP3K8,GNG4,WNT10A,WNT10B,STC2,LRRC1,C14ORF43,MSX1,RPS19,MAPK6,LRCH1,IFNB1,MADCAM1,BLCAP,CLCN2,NFKBIA,RIMS2,CD74,IL17C,PFN1,CD69,IL1RAPL1,CNKSR1,PCDH10,MAML2,PCDH12,S100A10,SLAMF8,HGF,SMYD2,COL16A1,LAMA1,GNGT2,BCL6B,MAP4,GRK5,RANBP10,MITF,NFKB2,PTGES,NR2F2,COL11A2,FGF1,ADCK4,ICAM1,ARHGEF2,RAP2C,ZDHHC8,FLOT1,TP53,CACNG3,POGK,EIF4A2,C1QL1,RIN2,GADD45B,CLOCK,MIA,TSNAXIP1,YWH…
V$E2F_01		Broad Institute	Genes with promoter regions [-2kb,2kb] around transcription start site containing motif TWSGCGCGAAAAYKR. Motif does not match any known transcription factor	E2F1,LZTS2,E2F3,ARID4A,E2F7,HIST1H2BO,AP1S1,HIST1H2BK,GATA6,HOXC4,EED,RANBP1,H2AFX,PTBP2,RARB,MYC,CASP2,FANCC,ALDH6A1,CA10,ADNP,TOPBP1,MCM2,MCM3,MCM4,WEE1,RFC5,KHSRP,PRPS1,ECEL1,USP2,PRKDC,PCSK1,PVRL1,CHD6,RNF121,AMD1,PIK3R3,BRMS1L,CHD4,NASP,PPP1R10,AK2,NLGN3,GRIA4,NR4A3,ELAVL4,SFMBT1,SYNGR4,C9ORF150,NOLC1,BNC2,PCNA,HIST1H2AH,DNMT1,HIST1H2AM
V$E2F1_Q4		Broad Institute	Genes with promoter regions [-2kb,2kb] around transcription start site containing the motif NTTSGCGG which matches annotation for E2F1: E2F transcription factor 1	CDX1,HMGN2,GRIK1,SLC6A4,FLJ39739,CBX4,KNTC1,EIF5A,CBX3,PKMYT1,ZNRF1,OGDH,PRKCSH,CBX5,PRIM1,EPC1,DDX17,SIN3A,SPRED2,CTDSP1,LUC7L2,FAU,STAG3,PRKACA,STAG2,STAG1,PHOX2B,KCND2,ACTN4,C11ORF30,SKP2,PPP1CC,SFRS1,WEE1,SFRS2,ARPC1A,VEGFB,UXT,DCLRE1A,ADAMTS9,MSX1,ARRB2,ZNF238,RFC1,SSTR1,RHCE,MRPL49,PELO,PPP2R5E,SLC38A1,STMN1,HMGB1,C9ORF25,SLC38A3,KIF4A,SLC38A2,PODN,ADAMTSL3,HOXA11,XK,CTPS2,CXXC1,ZNF513,LIF,…
V$E2F1_Q6		Broad Institute	Genes with promoter regions [-2kb,2kb] around transcription start site containing the motif TTTSGCGS which matches annotation for E2F1: E2F transcription factor 1	MRPL40,SLC9A7,PRPF4B,SLC9A5,GABRB3,NELL2,STK35,HIRA,SNRPD1,SYNCRIP,CBX3,PKMYT1,ACBD6,MAP3K7,GATA1,SFRS7,CDCA7,FLI1,HIST1H2BK,H2AFV,CASP8AP2,RAVER1,DNAJC9,H2AFZ,EED,STAG2,STAG1,ALDH6A1,TYRO3,C11ORF30,RBL1,PIM1,TOPBP1,AP4M1,SFRS1,ORC1L,EFNA5,STMN1,DNAJC5G,ADAMTS2,PRPS2,PRPS1,SPTB,PODN,TFAP4,KCNA6,PAQR4,EPHB1,RASAL2,POLE4,KCNS2,POLE2,HIST1H4A,PVRL1,KBTBD6,DMD,KBTBD7,FBXO5,RPS20,HCN3,SFRS12,KLF5,ASXL…
V$E2F1_Q6_01		Broad Institute	Genes with promoter regions [-2kb,2kb] around transcription start site containing the motif NTTTCGCGCS which matches annotation for E2F1: E2F transcription factor 1	RPL18,MRPL40,MTSS1,NCBP1,SLC9A7,HMGN2,SLC9A5,STK35,CNOT3,HIRA,PKMYT1,SYNCRIP,SYT6,ACBD6,MGC13053,CBX5,GATA1,DDX17,FLI1,SIN3A,CDCA7,CASP8AP2,HIST1H2BK,DNAJC9,EIF1AX,RAVER1,EED,GNG4,STAG2,STAG1,TYRO3,RBL1,PIK3CD,TOPBP1,ESPL1,ACTN3,AP4M1,SFRS1,WEE1,ORC1L,SFRS2,UXT,MGAT2,RPS19,EFNA5,STMN1,SMARCA1,DNAJC5G,ADAMTS2,TRIM39,PRPS1,PODN,TFAP4,ENPP1,MAP4K1,PAQR4,KCNS2,MEIS2,POLE2,KBTBD6,EIF3K,KBTBD7,FBXO5,AM…
V$EGR3_01		Broad Institute	Genes with promoter regions [-2kb,2kb] around transcription start site containing the motif NTGCGTGGGCGK which matches annotation for EGR3: early growth response 3	C9ORF72,HMGN2,PDGFB,CLTC,VGF,KCNQ5,WNT1,CGGBP1,CDKN2C,ATP8B2,RANBP1,PRKACA,MASTL,MYB,GNL1,SH3GL3,EGR1,EGR3,CMAS,HRK,HMG20B,YTHDF3,RBBP6,TAF11,MAN2A2,HNRPDL,ATP6V1C1,SSTR3,YME1L1,PDCD6IP,GLTSCR2,FUS,RALGPS2,USP4,BMPR2,XK,PCOLCE,EPHB1,SEC14L1,SORCS3,C2ORF15,PRR3,ITGB8,SNAP25,SCN5A,ETV4,PTPN7,KLF5,ERF,TP53I11,MRC2,SIRT1,KREMEN2,SMYD5,TSGA10,HDAC9
V$ELK1_01		Broad Institute	Genes with promoter regions [-2kb,2kb] around transcription start site containing the motif NAAACMGGAAGTNCVH which matches annotation for ELK1: ELK1, member of ETS oncogene family	CAST,GMPR2,ADCY2,AP4E1,U2AF2,CAPZA1,SNIP1,RBM6,ITPKB,VPRBP,LZTFL1,VCL,CITED2,EBNA1BP2,FNTA,TBC1D17,INSIG2,LTB4R,RBMS2,VPS4B,GIT2,LSM5,TFB2M,ACIN1,MAP2K6,ZNF593,PTPRG,RXRB,PRKAB1,LIFR,PTPRN,KIAA1468,SLITRK1,PPP1CA,CD37,ZNF238,PSMA5,C3ORF1,PRDM1,TRAPPC1,MCTS1,NMNAT1,ENPP1,STK10,MTX2,SIPA1,MAP4K2,SOX4,DSCAML1,COPS7A,MAP4K1,IFI30,NOSTRIN,NEDD8,ARPC4,ELK3,BCL2L1,TAGLN2,LLGL2,NR1H2,RASAL1,UBE2D3,ZNF323…
V$ELK1_02		Broad Institute	Genes with promoter regions [-2kb,2kb] around transcription start site containing the motif NNNNCCGGAARTNN which matches annotation for ELK1: ELK1, member of ETS oncogene family	ITGB3BP,RPL19,CHERP,SYT5,VPS52,STOML2,EIF5A,SRP19,LOC81691,TRIM46,ZNF184,TBC1D17,INSIG2,CGGBP1,TRIM44,AAK1,LSM5,DNAJC7,PRKACB,MYST2,SUPT5H,TIGD6,DHX30,DDOST,FBXO22,POLL,NUDT12,TIGD1,FMR1,LYPLA2,HMG20A,UBR1,MARK3,STK4,TIMM8B,DCDC1,DPCD,RPS18,RFC4,SNRPB,BMP2K,PRCP,ZNF384,BAT3,EEF1B2,MTX2,ACP2,LMAN2,BCL2L1,EXTL2,CALU,FBXW9,NR1H2,FOXH1,AKT1S1,STX12,TRO,MTPN,DIABLO,PCYT1A,TRAF7,FBXO3,C19ORF26,PPP2R2C,…
V$ER_Q6		Broad Institute	Genes with promoter regions [-2kb,2kb] around transcription start site containing the motif NNARGNCANNNTGACCYNN which matches annotation for ESR1: estrogen receptor 1	MASP1,PGF,ATP1B4,FST,REST,MXI1,SART3,PICALM,AGPS,EIF1AX,WWP1,BTBD3,RARA,RAB27B,MAP2K7,COL10A1,MAP2K5,WNT10A,BRAF,ROCK2,RCOR2,BARHL1,RCOR1,ZNF503,SAG,CD37,LETM1,ADAMTS8,MAPK6,SMPX,PMP22,ALDOA,GLG1,NFKBIA,ARF5,KCNJ2,ADCYAP1,GAD2,MAML3,DNMT3A,ESRRB,EME1,KIAA0664,TREX2,ESRRG,NKX6-1,PMFBP1,TRPS1,KCNJ15,PPARA,SCHIP1,GFAP,JPH2,SLC20A1,C21ORF82,FGF9,CPEB3,GREB1,DAXX,KCNIP4,CAMKK2,MAP1LC3A,USP12,SLC25A3,S…
V$ETS_Q4		Broad Institute	Genes with promoter regions [-2kb,2kb] around transcription start site containing the motif ANNCACTTCCTG which matches annotation for ETS1: v-ets erythroblastosis virus E26 oncogene homolog 1 (avian)	SLC9A9,CAST,ADCY4,HM13,GMPR2,SCN3A,SEPT1,PDGFB,AP1G2,STAT5B,CAPZA1,RBM4,TGFB3,PDLIM2,IL13,MMP3,CRADD,ZFP91,CHIC2,DDX23,GAB2,RAE1,HOXC4,GATA3,SND1,RBMS2,LSM1,TWIST1,DAB2IP,MADD,TRIM41,IL11RA,JUNB,DDIT3,MARK1,HCST,ARPC1B,UXT,NME2,ARRB2,BIN3,ADAMTS4,FGFR2,CCL2,SOX2,MAP4K2,ITGA11,MAP4K1,TIMP4,NEDD8,ELK3,ESM1,FXYD5,EXTL2,IRAK4,LIF,HOXA1,PTK2,PPP1R16B,TCERG1,CSAD,ITGB7,EIF3K,HOXA10,STRBP,AMD1,LRFN4,SEC…
V$ETS1_B		Broad Institute	Genes with promoter regions [-2kb,2kb] around transcription start site containing the motif RCAGGAAGTGNNTNS which matches annotation for ETS1: v-ets erythroblastosis virus E26 oncogene homolog 1 (avian)	C6ORF27,SLC9A9,DLC1,CAST,GLB1L,HM13,GMPR2,SNCAIP,PDGFB,SEPT1,TGFB3,IL13,PDLIM2,GPR120,ITPKB,MMP3,CRADD,MAGED1,HOXC4,NT5C2,RBMS2,SPRED2,GIT2,GLP2R,SPRED1,ELOVL6,RNF31,TWIST1,PIK3CG,TYRO3,POU2AF1,DAB2IP,KCND1,ROCK1,MADD,TRIM41,C14ORF43,JUNB,SLITRK1,MAP4K4,NME1,ZNF384,TGIF2,BIN3,ADAMTS4,STK16,STK10,TFE3,MAP4K2,ITGA11,TIMP4,NEDD8,BCL2L2,ELK3,BDKRB2,ESM1,EXTL2,LIF,HOXA1,PTK2,LYL1,MTPN,HOXA10,SLC4A1AP,…
V$ETS2_B		Broad Institute	Genes with promoter regions [-2kb,2kb] around transcription start site containing the motif KRCAGGAARTRNKT which matches annotation for ETS2: v-ets erythroblastosis virus E26 oncogene homolog 2 (avian)	DLC1,CTHRC1,FAM20A,PGF,PITPNB,S100A9,PTTG2,REST,CITED2,FLI1,NT5C3,GIT2,RAB20,MUC13,TWIST1,TYRO3,DAB2IP,EFNB3,LIFR,ZHX2,C14ORF43,TGIF2,ADAMTS3,MCTS1,KCNMB3,GCNT2,BCL2L2,ESM1,LYL1,RAC1,HOXA10,SLC31A1,OLFM1,TYROBP,CNKSR1,KLF12,LGALS4,TREX2,S100A10,VDAC2,EPHA2,TNNI2,KCNQ1DN,DMTF1,RGS3,KIAA0922,PPRC1,TMOD3,TREML2,TREML1,TCF12,DPP3,CLSPN,NRP1,EVX1,ZNF532,GPR81,SPI1,CANX,CKB,ACTR3,ACTR2,AP2B1,ANGPT1,ATP…
V$EVI1_01		Broad Institute	Genes with promoter regions [-2kb,2kb] around transcription start site containing the motif WGAYAAGATAAGATAA which matches annotation for EVI1: ecotropic viral integration site 1	NCAM2,SCUBE3,GPR44,SIX1,VAMP3,SPINK4,ASB2,CRAT,ISL1,THBS2,TOB1,VCL
V$EVI1_02		Broad Institute	Genes with promoter regions [-2kb,2kb] around transcription start site containing the motif AGAYAAGATAA which matches annotation for EVI1: ecotropic viral integration site 1	SLC9A9,CXORF1,BMP10,LMO2,FLJ37543,SYNCRIP,CNP,HOXD10,GPR44,CAPNS2,SCUBE3,PPARGC1A,PROX1,CTNNA3,NCAM2,MAP4K5,RASGRF2,FBXO18,SIX1,ASB2,HSPB3,VAMP1,ADAMTS3,MYL6,ZNF76,CHCHD7,KCNMB2,HOXA1,ARPC2,DMD,PPIL5,GAD1,PLAG1,S100A16,ESRRG,KLF14,CRAT,ABCB7,SLC25A14,SLC7A3,PDE7A,DSG1,CPNE1,H3F3A,PHEX,KCNJ16,KYNU,RAI1,NRP1,EVX1,NDST2,SPINK4,PAX2,KCNJ13,C18ORF25,RHOG,SRPK2,PRG4,MYCT1,SOX11,OTX2,ADNP,MBNL2,HOXC12,H…
V$EVI1_03		Broad Institute	Genes with promoter regions [-2kb,2kb] around transcription start site containing the motif AGATAAGATAA which matches annotation for EVI1: ecotropic viral integration site 1	BMP10,RAI1,NRP1,TDRD5,HS3ST5,LMO2,FHL3,SORCS1,SPINK4,TSHB,CHCHD7,KCNJ13,MSX2,ADPRHL1,HOXA1,HOXA3,DMD,GPR44,HTR3B,PLAG1,IL4,SRPK2,NCDN,SCUBE3,IL7,PLAC1,MYCT1,ESRRG,CREB5,KLF14,MBNL2,ISL1,PPARGC1A,CTNNA3,ACCN1,NRAS,TSC1,SIX1,ZFPM2,FABP2,ZFPM1,VAMP1,ADAMTS3,CACNA1D
V$EVI1_04		Broad Institute	Genes with promoter regions [-2kb,2kb] around transcription start site containing the motif DGATADGAHWAGATA which matches annotation for EVI1: ecotropic viral integration site 1	DNAJC5B,CXORF1,LMO3,LMO4,GRIK3,EDN1,EIF5,CASK,STOML2,RPS6KB1,FGF13,RORB,LUZP1,FGF12,ZIC1,HOXD10,RAB1A,TGFB2,HOXC6,ATOH1,BDNF,DDX17,CDKN2C,HOXC4,PDGFC,LOX,SLC4A4,MTUS1,FLJ35409,TWIST1,MAP2K5,NMNAT3,TYRO3,PHOX2B,RARG,CRYAB,RELA,FUT11,RCOR1,MYO3B,EMX2,MYH2,MYH4,PDE4D,SFRS1,PPARGC1A,CTNNA3,KIAA1468,NCAM2,ADAMTS6,HOXD4,HSPB2,SMPX,VAMP3,STC1,HAS2,PRDM1,SLITRK6,EXT1,SLC40A1,MCTS1,ASCL4,NT5C1B,ONECUT2,BM…
V$EVI1_05		Broad Institute	Genes with promoter regions [-2kb,2kb] around transcription start site containing the motif AGATAAGATAN which matches annotation for EVI1: ecotropic viral integration site 1	BMP10,MEF2A,LMO2,LMO3,STOML2,RAB1B,HOXD10,OGN,OLIG3,ELOVL3,GPR44,LGI1,ROS1,DNAJC1,MAP2K5,PI15,TYRO3,SATB2,SCUBE3,SEMG1,CRYAB,FUT11,PKHD1L1,PPARGC1A,IL22,CTNNA3,SFRS2,HHEX,NCAM2,BACE2,SIX1,HSPB2,ADAMTS3,VAMP1,NEK6,TDRD5,ONECUT2,SOX5,SORCS1,RRAGA,CSMD3,CHCHD7,SESN3,HOXA1,GPR22,MEIS2,HOXA3,DMD,HECTD2,HIST1H4C,FLJ40536,ARHGDIB,PLAG1,HCN1,RFX4,FLJ46257,SMAD5,NTN4,ESRRG,KLF14,FOXP2,SALL3,HOXB3,HOXB7,TS…
V$EVI1_06		Broad Institute	Genes with promoter regions [-2kb,2kb] around transcription start site containing the motif ACAAGATAA which matches annotation for EVI1: ecotropic viral integration site 1	SLC9A9,SCUBE3,USP2,CREB5,KLF14,CITED2,NRAS,ACCN1,PCF11,MAP4K5,FLJ44313,SENP1,IL17B,C18ORF25,GRIN2B,ARPC2,MAP2,RNF11,PDHA2,TCF4,VAMP1
V$GR_Q6		Broad Institute	Genes with promoter regions [-2kb,2kb] around transcription start site containing the motif NNNNNNCNNTNTGTNCTNN which matches annotation for NR3C1: nuclear receptor subfamily 3, group C, member 1 (glucocorticoid receptor)	SLC9A9,NOG,ADCY6,SYNCRIP,RAB1B,ADORA1,HOXD10,BTK,GOT2,USP54,WWP2,NT5C3,RARA,TYRO3,YARS,RCOR2,NKX2-8,LIFR,MYH4,KRT10,AP4M1,PTPDC1,CRHR2,COLQ,LRCH2,GCNT3,HOXA11,PABPC4,RIMS2,DAAM2,PLAGL1,HNMT,GYS1,BAI3,LHX6,LAMB1,PPP2R2B,NR1H4,SFRS12,ASXL2,KLF5,PLAG1,KLF8,CXORF23,ARFIP2,TNNI1,PCDH18,DLX3,SHOX2,DLX1,GBE1,RGS3,PKP4,NOTCH4,TMOD3,H3F3B,RERE,SCHIP1,PMCHL2,JPH2,GREB1,ZNF532,FGF9,MITF,WASF2,GLRA2,PMCHL1,S…
V$GRE_C		Broad Institute	Genes with promoter regions [-2kb,2kb] around transcription start site containing the motif GGTACAANNTGTYCTK which matches annotation for NR3C1: nuclear receptor subfamily 3, group C, member 1 (glucocorticoid receptor)	MEF2C,LMO3,FGF17,BTK,KIF13A,SFRS6,HOXC6,BDNF,GAB2,CDKN2C,CTGF,HOXC4,ROS1,OPA3,CSNK1G1,GNB1L,BARHL2,AP4M1,C14ORF43,CDKL5,TANK,ST13,MAPK6,TIAL1,LSAMP,SMPX,PRDM1,RAB10,EEF1B2,MYL3,ONECUT2,KCNA5,RRAGD,RIMS2,ZNF513,ARX,HOXA3,LHX6,PPIL5,ANGPTL2,SFRS12,GPD1,SLC6A11,SALL2,SLC7A2,ATF7,NOTCH4,TMOD3,KCTD15,WIF1,TCF12,LZTS2,METAP1,ZNF532,PRKAG1,SORL1,PRRX1,CUZD1,PAX3,FERD3L,MCM7,LMOD1,SEMA3A,NRG1,JPH1,LOXL1,…
V$MAF_Q6		Broad Institute	Genes with promoter regions [-2kb,2kb] around transcription start site containing the motif TRGRRGGAAGTKKSST which matches annotation for MAF: v-maf musculoaponeurotic fibrosarcoma oncogene homolog (avian)	SNCG,HMGN2,ADORA3,AIF1,PGF,PPP2R5C,PTPN22,SYNCRIP,RORA,CUL2,DDX17,GAB2,ADAM2,CREB3L2,RARA,RARB,TLK2,TWIST1,CLNS1A,PIK3CG,EFNB3,POLG,C20ORF112,PIK3CD,ZHX2,C14ORF43,SPAG9,ZNF238,PDGFRA,HAS2,ALDOA,LALBA,HMGCS1,AKAP13,CACNB3,ESM1,ZNF512,OTP,ALCAM,STX12,KIAA1012,TNKS,NKX2-2,BMP4,MLL,TGFBR1,PCDH10,ESRRG,GAS7,SUPT16H,SYTL1,BMP5,KCNJ16,LZTS2,MITF,GPR82,LOC388152,INSRR,ACTR2,GPX1,STAC2,CALN1,AGPAT4,FBXL18…
V$MAX_01		Broad Institute	Genes with promoter regions [-2kb,2kb] around transcription start site containing the motif NNANCACGTGNTNN which matches annotation for MAX: MYC associated factor X	MRPL40,EIF2C2,DZIP1,SYT3,CYP2D6,HIRA,SYNCRIP,HOXD10,SSR1,EPC1,PICALM,DHX35,CCAR1,RCOR2,SUCLG2,C20ORF112,ZNF503,TAF6L,PRDM4,SRP72,ADAMTS3,ADSS,CDK5R1,HOXA11,AKAP12,KBTBD2,PPP1R3C,PABPC1,TCF4,SLC31A2,BCOR,NUDC,DVL2,GIT1,ODC1,DNMT3A,MLL,EME1,EN1,SMAD2,GGN,NOTCH1,KIAA1407,SUPT16H,PPRC1,BMP6,FGF6,LZTS2,CPEB4,TCOF1,GJA1,SLC26A2,MTHFD1,GPX1,AP1S2,DKFZP547B139,ANKRD12,GUCY1A2,USP15,ATF7IP,CLN3,CD164,GTF2…
V$MYB_Q3		Broad Institute	Genes with promoter regions [-2kb,2kb] around transcription start site containing the motif NNNGNCAGTTN which matches annotation for MYB: v-myb myeloblastosis viral oncogene homolog (avian)	XPO1,LTBP1,GMPR2,VAPA,SCN3B,SLC6A20,GCAT,CASK,CNOT2,FGF12,MLL5,CDH20,BDNF,WNT3,FLI1,SFRS5,SEMA7A,FOXF2,COL12A1,GNG3,GNL1,DSCAM,MLL2,CDCA3,PIK3CG,RARG,C4A,C4B,RREB1,SECISBP2,LIG4,C14ORF43,DDIT3,IL11RA,PPARGC1B,TMEM27,HHEX,SPAG9,MYO18B,NDEL1,STC1,ASB7,PNMA1,FRAS1,WNT5A,ALDOA,PLXNC1,C9ORF93,HOXA11,SOX5,NEDD8,CACNB3,CCL5,SESN2,RIMS1,OAZ2,CD68,PRR3,P2RY2,DMD,LHX6,RPL4,NOVA1,RHOBTB3,HCN1,KLF5,GNAT1,MLN…
V$MYB_Q5_01		Broad Institute	Genes with promoter regions [-2kb,2kb] around transcription start site containing the motif NAACNGNCN which matches annotation for MYB: v-myb myeloblastosis viral oncogene homolog (avian)	SLC9A7,LTBP1,PPP2R5B,VAPA,FST,CDH20,BDNF,SFRS5,FLI1,SEMA7A,ADAM2,FAP,GNG3,GUCA2B,CDCA3,PIK3CG,RARG,RREB1,COLEC10,LIG4,C14ORF43,PPARGC1B,SFRS2,TMEM27,SPAG9,MYO18B,PGM1,PIAS1,ADAMTS3,MYO18A,PNMA1,ALDOA,GCNT2,CACNB3,OCRL,RIMS1,DMD,LHX6,GNAT1,KLF5,MLN,ESRRA,KLF12,CXORF21,ESRRG,MYOZ2,TNNI1,DLX2,RGS2,SEMA6D,RAPSN,HEBP1,MAP4,GRK5,TCF12,JPH3,BSCL2,CANX,LNPEP,ANKRD17,NMUR1,C14ORF138,BRD8,NR2F1,ARHGEF6,MBD…
V$MYB_Q6		Broad Institute	Genes with promoter regions [-2kb,2kb] around transcription start site containing the motif NNNAACTGNC which matches annotation for MYB: v-myb myeloblastosis viral oncogene homolog (avian)	SLC9A7,LTBP1,GMPR2,WFS1,CAPZA1,FGF16,GCAT,SNRPD1,PTPN22,FGF12,CITED2,HOXC6,ASPA,DDX17,BDNF,MLL5,FLI1,ANK2,CD44,KCNK7,ADAM2,SEMA7A,FSTL5,RGN,FBXO24,GNG3,MLL2,MB,CDCA3,RARG,SOCS2,STC2,FUT11,C20ORF112,NKX2-8,GRIN2A,HES6,IL11RA,MAP4K4,HHEX,SPAG9,IGSF1,KRT14,MNT,STC1,TFAP2C,LRCH4,ADAMTS3,MYO18A,FBXL2,PNMA1,FRAS1,ALDOA,GCNT2,STK11IP,ONECUT1,CACNB2,NEDD8,ADRBK1,SESN3,PFN2,HOXA3,DOCK1,CSAD,P2RY2,PABPC3,K…
V$MYC_Q2		Broad Institute	Genes with promoter regions [-2kb,2kb] around transcription start site containing the motif CACGTGS which matches annotation for MYC: v-myc myelocytomatosis viral oncogene homolog (avian)	LDHA,HMGN2,NIT1,B3GALT6,RUSC1,RORC,SYT6,SLC26A10,MGC13053,CBX5,TGFB2,TRIM46,ZFP91,EBNA1BP2,SLC16A1,APOA5,ILK,IL15RA,TFB2M,PITX3,ZNF593,PTPRF,RCOR2,NR0B2,CSDA,TAF6L,WEE1,CCDC6,PA2G4,SCYL1,KIAA0090,CGN,TIAL1,FCHSD2,TESK2,ZZZ3,STMN1,ADSS,FXYD2,PFKFB3,PABPC4,COPS7A,SFXN2,TAGLN2,AGMAT,FXYD6,ATP6V0B,RRAGC,LHX9,TDRD1,NUDC,NKX2-3,RHEBL1,GPD1,ESRRA,MLL,B4GALT2,EPB41,RFX5,HPCAL4,AK3,SLC6A15,AK2,EIF4B,PLA2G…
V$MYCMAX_01		Broad Institute	Genes with promoter regions [-2kb,2kb] around transcription start site containing the motif NNACCACGTGGTNN which matches annotation for MYC: v-myc myelocytomatosis viral oncogene homolog (avian)&lt;br&gt; MAX: MYC associated factor X	MRPL40,EIF2C2,U2AF2,SYT3,CYP2D6,HIRA,SYNCRIP,RORC,PITX3,BCL7C,RCOR2,SUCLG2,C20ORF112,EFNB1,ZHX2,PPARGC1B,RPS19,MNT,SRP72,HSPBAP1,PUS1,HOXA11,SFXN2,PPAT,PFN1,CRMP1,GCSH,DIABLO,PABPC1,SFRS14,NUDC,BMP4,GIT1,ODC1,ESRRA,MLL,ASXL1,KIAA0664,SMAD2,KIAA1407,PPRC1,H3F3A,MAP7,FGF6,LZTS2,TCOF1,GJA1,MTHFD1,CGREF1,ATAD3A,ATAD3B,DKFZP547B139,HHIP,USP15,ATF7IP,CLN3,KIAA0586,MXD4,HNRPDL,POGK,GADD45G,FKBP10,FKBP11…
V$MYCMAX_02		Broad Institute	Genes with promoter regions [-2kb,2kb] around transcription start site containing the motif NANCACGTGNNW which matches annotation for MYC: v-myc myelocytomatosis viral oncogene homolog (avian)&lt;br&gt; MAX: MYC associated factor X	DZIP1,LEMD2,SYNCRIP,SYT6,HOXD10,CITED1,OGN,ZFP91,SEMA7A,FOXF2,H2AFZ,VNN1,TYRO3,RCOR2,LRRC2,EFNB1,DPAGT1,C14ORF43,PRDM4,TGIF2,ADD3,ADSS,CDK5R1,CLCN2,ENPP2,HOXA11,PABPC4,ARF6,KBTBD2,DIABLO,MAML3,BCOR,TCF4,PPP2R2B,GIT1,PLAG1,MLL,KIAA0664,EN1,SMAD2,FXR1,NOTCH1,DLX1,NOLC1,HPCA,PPRC1,H3F3B,MAP7,FGF6,BACH1,LZTS2,BACH2,UVRAG,MTHFD1,ANKRD17,HSPH1,TYR,CHST11,USP15,ANGPT2,ATF7IP,EXOSC5,TP53,ARRDC3,HNRPDL,EP…
V$MYCMAX_03		Broad Institute	Genes with promoter regions [-2kb,2kb] around transcription start site containing the motif NNNNNNNCACGTGNNNNNNN which matches annotation for MYC: v-myc myelocytomatosis viral oncogene homolog (avian)&lt;br&gt; MAX: MYC associated factor X	PDP2,GLB1L,SYT3,CYP2D6,SYNCRIP,SYT6,VPS33A,HOXD10,SSR1,CITED2,EPC1,CUL5,PICALM,KCNK5,CCAR1,LIG3,ZNF503,TAF6L,DCTN4,PRDM4,SCYL1,TGIF2,ADAMTS3,ADSS,HOXA11,PABPC4,HNRNPA3,PLAGL1,KBTBD2,RPS28,PABPC1,SEC23IP,OLFM2,SPPL3,ODC1,DNMT3A,EME1,KIAA0664,SMYD4,CELSR3,GGN,DLX2,KIAA1407,PPRC1,H3F3A,BMP7,UTP14A,BMP6,GJA1,FBXL19,ANKRD17,AP1S2,CHST11,USP15,RBBP4,PPGB,CD164,ATP6V1C1,PFDN2,GADD45G,GNAS,ADAM12,FKBP11,…
V$MYCMAX_B		Broad Institute	Genes with promoter regions [-2kb,2kb] around transcription start site containing the motif GCCAYGYGSN which matches annotation for MYC: v-myc myelocytomatosis viral oncogene homolog (avian)&lt;br&gt; MAX: MYC associated factor X	JUB,PDP2,VAPA,ALOXE3,CYP2D6,RORC,H1FX,SYT7,NELF,C14ORF4,ZNRF2,RTBDN,PICALM,GRIN2B,SEMA7A,RAPGEF6,PITX3,STAG2,NKX2-8,PPARGC1B,SPAG9,RPS19,SERPINF1,CATSPER2,FCHSD2,TGIF2,HS3ST3B1,ENPP6,ARF6,PFN1,CRMP1,PABPC1,LAMB1,SFRS14,SPOP,GIT1,SMAD7,PAIP2,KLF13,HPCAL4,ANKMY2,FXR2,EPHA2,CCT5,EPS8,HPCA,NUTF2,FOXA2,TCOF1,XYLT2,DNAJC11,SPG21,HSF4,ABCE1,SLC25A5,ZDHHC5,MICAL2,EXOSC5,PTF1A,SDK1,HN1,RBBP7,MMP11,TAF11,H…
V$NFKAPPAB_01		Broad Institute	Genes with promoter regions [-2kb,2kb] around transcription start site containing the motif GGGAMTTYCC which matches annotation for NFKB&lt;br&gt; RELA: v-rel reticuloendotheliosis viral oncogene homolog A, nuclear factor of kappa light polypeptide gene enhancer in B-cells 3, p65 (avian)	ATP1B1,EDN2,BDNF,SIN3A,CTGF,GRIN2D,MAP3K8,GNG4,WNT10A,WNT10B,STC2,LIG1,C14ORF43,RND1,MSX1,LRCH1,IFNB1,ZNF384,HSD11B2,MADCAM1,CLCN1,HOXA11,NFKBIB,ZNF232,RIMS2,SLC11A2,TAL1,PFN1,IL23A,BAI2,IL1RAPL1,CXORF21,MAML2,IL1RN,SLAMF8,COL16A1,SHOX2,LAMA1,BCL6B,GRK5,PLAU,BCKDK,IL27RA,IL4I1,NFKB2,AP1S2,CTAGE4,FBXL12,COL11A2,NR2F2,FGF1,AGPAT1,ICAM1,RAP2C,TP53,GNB1,ASH1L,C1QL1,RIN2,GADD45B,KCNH3,CXCL5,ABHD8,HSD3…
V$NFKAPPAB65_01		Broad Institute	Genes with promoter regions [-2kb,2kb] around transcription start site containing the motif GGGRATTTCC which matches annotation for RELA: v-rel reticuloendotheliosis viral oncogene homolog A, nuclear factor of kappa light polypeptide gene enhancer in B-cells 3, p65 (avian)	ATP1B1,IL6ST,FGF17,MMP9,CYP2D6,TNFSF15,FLJ39739,EIF5A,IL13,ITPKC,FGF12,AMOTL1,CXCL11,TNFSF18,MOBKL2C,CXCL10,TRIM47,WNT4,BDNF,TBC1D17,SIN3A,GATA4,ILK,MAP3K8,RRAS,CTDSP1,MYST2,GNG4,RBMS1,CASKIN2,WNT10A,WNT10B,PLXNB1,IL27,RELB,SIX5,SIX4,ACTN3,TATDN1,C14ORF43,PTHLH,RPS19,RND1,MSX1,LRCH1,MAPK6,IFNB1,TIAL1,BMP2K,MADCAM1,ASCL3,BLCAP,CLCN1,C21ORF29,CLCN2,SOX3,NFKBIB,TFE3,SOX5,NFKBIA,GREM1,CCL5,KRT23,IL17…
V$NFKB_C		Broad Institute	Genes with promoter regions [-2kb,2kb] around transcription start site containing motif NGGGACTTTCCA. Motif does not match any known transcription factor	PTGS2,EFNA3,RORC,AMOTL1,BDNF,DDX17,SIN3A,FLI1,CTGF,LCAT,GRIN2D,MAP3K8,PLA1A,GNG4,VNN3,PTPRJ,WNT10A,TYRO3,ZHX2,C14ORF43,RND1,MSX1,LRCH1,IFNB1,ZNF384,MNT,PPP2R5E,RAB10,CLCN1,HOXA11,NFKBIB,NFKBIA,BCL2L1,CD74,CDC37,PFN1,TAL1,LAMB3,SFRS15,EPHB6,IL23A,BAI2,IL1RAPL1,CXORF21,IL1RN,MAML2,S100A10,DUSP22,SLAMF8,ZNF217,TCTA,LASP1,GRK5,RANBP10,BCKDK,JPH3,IL27RA,FOXA3,IL4I1,NFKB2,CTAGE4,PTGES,ANP32A,SEMA3B,FGF…
V$NFKB_Q6		Broad Institute	Genes with promoter regions [-2kb,2kb] around transcription start site containing motif NGGGGAMTTTCCNN. Motif does not match any known transcription factor	ATP1B1,PTGS2,ATP1B3,SYT7,AMOTL1,C14ORF4,BDNF,SIN3A,CTGF,MAP3K8,ILK,PLA1A,PTPRJ,WNT10A,STC2,RXRB,C20ORF112,ZHX2,CYP26A1,TANK,TMEM27,UNC13D,RND1,CGN,IFNB1,MNT,ZNF384,ADAMTS5,CLCN1,NFKBIB,HOXA11,ZNF232,NFKBIA,SLC11A2,PFN1,TAL1,SFRS15,IL23A,PABPC1,BCOR,CXORF21,IL1RN,MAML2,PCDH10,RYBP,SLAMF8,GPR150,EPHA2,NUP62,RGS3,LASP1,C10ORF81,GRK5,AHSA2,TCF15,PLAU,BCKDK,FLJ45831,IL4I1,NFKB2,CTAGE4,AP1S2,PTGES,SEMA…
V$P53_02		Broad Institute	Genes with promoter regions [-2kb,2kb] around transcription start site containing the motif NGRCWTGYCY which matches annotation for TP53: tumor protein p53 (Li-Fraumeni syndrome)	HMGN3,SYT4,PPP2R5B,SNIP1,RORC,PTPN22,RAB1B,CITED4,CITED1,SFRS6,ERO1LB,SFRS5,SEMA7A,GNG3,RARB,PITX3,DHX30,MAP2K5,SLC12A6,OPA3,TMEFF1,DAB2IP,MYH1,BRAF,PTPRG,ZHX2,GRIN2A,GCC1,PRDM8,SSTR3,RPS19,KRT15,ADAMTS4,GCNT2,ENPP2,HOXA11,POMZP3,CACNB2,CRAMP1L,CD68,DMD,BAI1,NUP54,BCOR,GAD1,GPD2,ESRRG,NTRK3,EI24,PKP3,H3F3A,MAP4,HIP1R,ELF4,MITF,BSCL2,MMP28,DFNB31,GPX1,MAP1LC3A,C14ORF138,MBD6,ARRDC4,CACNG2,INHBB,EP…
V$PAX3_01		Broad Institute	Genes with promoter regions [-2kb,2kb] around transcription start site containing the motif TCGTCACRCTTHM which matches annotation for PAX3: paired box gene 3 (Waardenburg syndrome 1)	YARS,MAP1A,C20ORF112,MYH2,STXBP1,FGF10,CBX8,ZIC1,SFRS6,CLPTM1,NOTCH2,AP1S1,CACNA1G,CRY1,KCNE4,FBXO11
V$PAX3_B		Broad Institute	Genes with promoter regions [-2kb,2kb] around transcription start site containing the motif NNNNNNCGTCACGSTYNNNNN which matches annotation for PAX3: paired box gene 3 (Waardenburg syndrome 1)	BMI1,XPO1,MITF,EIF5A,CANX,PTMA,BZW2,HOXC6,AP2B1,ELOVL5,TRIM8,HOXC4,RANBP6,BTBD3,E4F1,SEMA3A,SHC3,LAG3,FLJ35409,SOX10,BRAF,BARHL1,ZHX2,DLL1,PROSC,GEM,IL24,INHA,JUNB,PURA,BAZ1A,NDEL1,NNT,MRPS18B,ZPBP2,IGSF1,TNFAIP8,BAT2,IRX6,ONECUT2,RPL27A,ELK1,PRDM12,NPAS2,PVRL1,BCL11B,CNNM2,TBX3,L3MBTL2,ANKMY2,NR4A1,PPP1R10,ZNF521,KLF14,ELAVL2,TEAD3,NR4A3,RPS8,DKK2,FBLN5,PNRC1,LRP8,HIVEP1,GK,KLF2
V$PU1_Q6		Broad Institute	Genes with promoter regions [-2kb,2kb] around transcription start site containing the motif WGAGGAAG which matches annotation for SPI1: spleen focus forming virus (SFFV) proviral integration oncogene spi1	RPL17,ADORA3,SEPT1,GRIK2,IL18,PDLIM2,PTPN22,TLR4,TNFSF13,H1FX,FGF12,RORA,CBX8,MOBKL2C,ADORA1,ZIC2,KIFC3,C14ORF4,RCBTB1,MLL5,EIF4EBP1,CDKN2A,ELOVL5,LTB4R,HOXC4,GATA3,GIT2,GRID2,TFB2M,FAU,RAB20,MLL2,TWIST1,SCRT2,PIK3CG,PHOX2B,NCF2,RREB1,STRN4,ARID1A,TCN2,SSTR5,CD37,PPP1CA,MRPS18B,NAV1,NAV2,MAPK3,MRPL49,ZNF384,ADAMTS1,TFAP2C,NEURL2,FAM38A,C9ORF25,ONECUT1,ELN,PTK7,NINJ2,CX3CL1,SESN2,PTPRCAP,NR2C2,SES…
V$SP1_01		Broad Institute	Genes with promoter regions [-2kb,2kb] around transcription start site containing the motif GGGGCGGGGT which matches annotation for SP1: Sp1 transcription factor	KCNE1L,EDN3,MTSS1,HMGN2,SNCB,PDLIM7,SYNCRIP,EIF5A,TCEAL1,HS2ST1,CITED2,MAGED1,MAP3K6,SFRS7,BDNF,IDH3G,GBF1,SLC2A1,SEP15,COL12A1,FRS3,TIGD4,OLIG2,ROBO3,C6ORF134,LRRC4,TMEFF1,KCND2,KCND1,CRYAB,GRIN2A,DPAGT1,ARID1A,SIX4,PDE4C,MAGED2,ASCL2,PCF11,SLITRK4,FLJ44313,GYLTL1B,MTF1,PIAS3,DLL4,HSPB2,REM1,MNT,RNF24,VGLL2,NFE2L1,STMN1,SMARCA1,RAB10,SLITRK5,UNC13B,WNT5A,PACS1,PODN,PPP2R3A,NFKBIA,ARPC4,SFXN2,SES…
V$SP1_Q6		Broad Institute	Genes with promoter regions [-2kb,2kb] around transcription start site containing the motif NGGGGGCGGGGYN which matches annotation for SP1: Sp1 transcription factor	SLC9A6,RAB9A,THRA,VKORC1L1,GNA11,VPRBP,MYLIP,C14ORF50,FGF12,IQGAP1,MAP3K7,WNT2,ZFP91,ERO1LB,CDCA7,FNTA,CGGBP1,SMARCD1,CRY1,DDAH2,MAP2K7,CHAT,PHOX2A,SMCR7,RCOR2,C11ORF30,CRYAB,C9ORF37,RELA,RAP1GDS1,GRIN2A,HES7,PPARGC1B,GLTP,CDKL5,ASCL2,HSPB9,SPAG9,CBLN1,SMARCE1,TIMELESS,PIAS3,HTR7,SMARCA5,HSPB2,RNF24,FLII,CPD,STMN1,VAMP2,PIAS1,LPPR2,CHKA,ME3,CDK5R1,ONECUT1,GRB2,ELL,ERBB3,SOX2,SIPA1,MAP4K2,SNX2,BMP…
V$SP1_Q6_01		Broad Institute	Genes with promoter regions [-2kb,2kb] around transcription start site containing the motif GGGGCGGGGC which matches annotation for SP1: Sp1 transcription factor	JUB,PLEKHM1,PGF,EFNA3,FGF11,CSPG4,C14ORF50,CXCL12,ACBD5,TGFB1,IQGAP1,MAP3K6,ERO1LB,SMARCD1,SLC2A1,RAB26,DNAJC4,CRY1,MAP2K7,BCL7C,CHAT,NET1,PHOX2A,SMCR7,EFNB3,C11ORF30,RCOR2,RELA,RELB,HES7,GLTP,SFRS2,ASCL2,HSPB9,PITPNM1,CBLN1,SMARCE1,TIMELESS,NAV1,SCYL1,TAGLN,PIAS3,HTR7,FLII,VAMP2,STMN1,CPD,MAPK7,PIAS1,EPS8L2,CHKA,LPPR2,ADSS,ME3,CDK5R1,ELAC2,GRB2,ELL,FDX1,SIPA1,MAP4K2,BCL2L2,TAGLN2,CDC37,LLGL2,OAZ…
V$TCF11MAFG_01		Broad Institute	Genes with promoter regions [-2kb,2kb] around transcription start site containing the motif NNNNNATGACTCAGCANTTNNG which matches annotation for TCF11&lt;br&gt; MAFG: v-maf musculoaponeurotic fibrosarcoma oncogene homolog G (avian)	ATP1B1,CRYGS,SNCB,PDGFB,GRIK2,SYT2,LMO4,SLC6A4,EIF5,RORB,FGF12,RAB1A,CBX6,BTK,FLI1,WNT3,TBC1D17,GAB2,PGRMC1,TLK1,PDHA2,SPRED1,MRPL32,MLL3,ITPK1,PLS3,SATB1,CA10,BARHL2,LRP1B,NUDT10,NUDT11,FIBCD1,NPEPPS,PPARGC1A,NUMBL,PSMA2,PSMA6,RASGRF1,CST7,PSMA5,IFNB1,TIAL1,HSPB8,HSD11B1,MNT,C20ORF111,ASB2,HSPB3,LAMC1,RAB10,ALDOA,C9ORF25,KCNA2,ONECUT2,SOX5,BEX2,RIMS2,SFXN5,SLC11A1,TUBB,PFN2,MEIS2,AKT1S1,DUSP13,S…
