# Supplementary material for: miRConnect 2.0: identification of oncogenic, antagonistic miRNA families in three human cancers
Source: BMC Genomics. 2013 Mar 15;14:179. doi: 10.1186/1471-2164-14-179 (PMC3637148; doi:10.1186/1471-2164-14-179)
Supplement: Additional file 2: Table S2 — Correlation of positively correlating miRNA clusters of the NCI60 Q data with 3 EMT signatures. [file 1471-2164-14-179-S2.xls]

## Sheet: EMT p<0.05
Table S2-1: Correlation of positively correlating miRNA clusters of the NCI60 Q data with 3 EMT signatures
	miR-135a	miR-328	miR-148b	let-7d	let-7f	let-7g	miR-105	miR-140-5p	miR-132	let-7e	miR-10b	miR-10a	let-7a
	miR-135b	miR-330-3p	miR-15b	miR-103	miR-106a	miR-101	miR-146a	miR-145	miR-9	let-7i	miR-133b	miR-130a	let-7b
	miR-141	miR-335	miR-196a	miR-107	miR-106b	miR-124	miR-188-5p	miR-152		miR-125a-5p	miR-190	miR-149	let-7c
	miR-192	miR-33a	miR-26a	miR-182	miR-126	miR-148a	miR-204	miR-199a-5p		miR-21	miR-196b	miR-151-3p	miR-100
	miR-194	miR-340*	miR-339-5p	miR-183	miR-130b	miR-195	miR-296-5p	miR-28-5p		miR-23b	miR-206	miR-221	miR-125b
	miR-200a	miR-346		miR-301a	miR-142-3p	miR-29c	miR-29a			miR-27b	miR-212	miR-222	miR-137
	miR-200b	miR-374a		miR-331-3p	miR-15a	miR-30e	miR-29b			miR-99b	miR-30a	miR-224	miR-155
	miR-200c	miR-422a		miR-345	miR-16	miR-320a	miR-30d				miR-30a*	miR-31	miR-193a-3p
	miR-203	miR-425*			miR-17		miR-324-3p				miR-30b		miR-210
	miR-375	miR-95			miR-17*		miR-324-5p				miR-30c		miR-218
	miR-429	miR-96			miR-181a		miR-34a				miR-30e*		miR-22
	miR-7	miR-98			miR-181a*								miR-23a
					miR-181b								miR-24
					miR-181c								miR-27a
					miR-186								miR-99a
					miR-18a
					miR-191
					miR-197
					miR-19a
					miR-19b
					miR-20a
					miR-25
					miR-26b
					miR-32
					miR-342-3p
					miR-361-5p
					miR-378
					miR-378*
					miR-423-3p
					miR-92a
					miR-93
Overlap matrix
	Cluster 1	Cluster 2	Cluster 3	Cluster 4	Cluster 5	Cluster 6	Cluster 7	Cluster 8	Cluster 9	Cluster 10	Cluster 11	Cluster 12	Cluster 13
Cluster 1	NA	1/1 (100%)	1/1 (100%)	3/3 (100%)		0/1 (0%)	0/2 (0%)	0/3 (0%)			1/1 (100%)		0/3 (0%)	Agonistic
Cluster 2	0/1 (0%)	NA		1/1 (100%)		0/1 (0%)	0/1 (0%)	0/1 (0%)					0/1 (0%)
Cluster 3	0/1 (0%)		NA	1/1 (100%)			0/1 (0%)	0/1 (0%)					0/1 (0%)
Cluster 4	0/3 (0%)	0/1 (0%)	0/1 (0%)	NA		0/1 (0%)	0/2 (0%)	0/3 (0%)			1/1 (100%)		0/3 (0%)
Cluster 5					NA
Cluster 6	1/1 (100%)	1/1 (100%)		1/1 (100%)		NA	1/1 (100%)	1/1 (100%)					1/1 (100%)
Cluster 7	2/2 (100%)	1/1 (100%)	1/1 (100%)	2/2 (100%)		0/1 (0%)	NA	2/2 (100%)					2/2 (100%)
Cluster 8	3/3 (100%)	1/1 (100%)	1/1 (100%)	3/3 (100%)		0/1 (0%)	0/2 (0%)	NA			0/1 (0%)		3/3 (100%)
Cluster 9									NA
Cluster 10										NA
Cluster 11	0/1 (0%)			0/1 (0%)				1/1 (100%)			NA		0/1 (0%)
Cluster 12												NA
Cluster 13	3/3 (100%)	1/1 (100%)	1/1 (100%)	3/3 (100%)		0/1 (0%)	0/2 (0%)	0/3 (0%)			1/1 (100%)		NA
	Antagonistic

## Sheet: Oncogenes p<0.001
Table S2-2: Correlation of positively correlating miRNA clusters of the NCI60 Q data with 158 oncogenic signatures
	miR-135a	miR-328	miR-148b	let-7d	let-7f	let-7g	miR-105	miR-140-5p	let-7e	miR-10b	miR-10a	let-7a
	miR-135b	miR-330-3p	miR-15b	miR-103	miR-106a	miR-101	miR-146a	miR-145	let-7i	miR-133b	miR-130a	let-7b			Gene signature lists
	miR-141	miR-335	miR-196a	miR-107	miR-106b	miR-124	miR-188-5p	miR-152	miR-125a-5p	miR-190	miR-149	let-7c			Significantly (p<0.001) correlating gene signatures (green: positive correlation; red: negative correlation)
	miR-192	miR-33a	miR-26a	miR-182	miR-126	miR-148a	miR-204	miR-199a-5p	miR-21	miR-196b	miR-151-3p	miR-100		Excel Cell:	F46
	miR-194	miR-340*	miR-339-5p	miR-183	miR-130b	miR-195	miR-296-5p	miR-28-5p	miR-23b	miR-206	miR-221	miR-125b			AP1
	miR-200a	miR-346		miR-301a	miR-142-3p	miR-29c	miR-29a		miR-27b	miR-212	miR-222	miR-137			AP1_C
	miR-200b	miR-374a		miR-331-3p	miR-15a	miR-30e	miR-29b		miR-99b	miR-30a	miR-224	miR-155			AP1_Q2
	miR-200c	miR-422a		miR-345	miR-16	miR-320a	miR-30d			miR-30a*	miR-31	miR-193a-3p			AP1_Q2_01
	miR-203	miR-425*			miR-17		miR-324-3p			miR-30b		miR-210			AP1_Q4
	miR-375	miR-95			miR-17*		miR-324-5p			miR-30c		miR-218			AP1_Q4_01
	miR-429	miR-96			miR-181a		miR-34a			miR-30e*		miR-22			AP1_Q6
	miR-7	miR-98			miR-181a*							miR-23a			AP1_Q6_01
					miR-181b							miR-24			AP1FJ_Q2
					miR-181c							miR-27a			ARNT_01
					miR-186							miR-99a			BMI1_UP
					miR-18a										CACGTG_MYC
					miR-191										CD24_DN
					miR-197										COLLER_MYC_DN
					miR-19a										CREL
					miR-19b										CRKL
					miR-20a										DANG_MYC_DN
					miR-25										DANG_MYC_UP
					miR-26b										E2F
					miR-32										E2F1_Q6
					miR-342-3p										E2F1_Q6_01
					miR-361-5p										EVI1_04
					miR-378										GCM_VAV1
					miR-378*										GNF2_RAB3A
					miR-423-3p										GNF2_RAN
					miR-92a										GR
					miR-93										HRAS
Overlap matrix															LMP1_LATE_DN
	Cluster 1	Cluster 2	Cluster 3	Cluster 4	Cluster 5	Cluster 6	Cluster 7	Cluster 8	Cluster 10	Cluster 11	Cluster 12	Cluster 13			LSM1_DN
Cluster 1	NA	0/1 (0%)	0/1 (0%)	1/1 (100%)	6/11 (55%)	0/2 (0%)	0/1 (0%)		0/3 (0%)	1/3 (33%)		0/8 (0%)	Agonistic		MAX
Cluster 2	1/1 (100%)	NA			3/6 (50%)		0/1 (0%)			0/1 (0%)	0/2 (0%)	0/3 (0%)			MYC_EBOX
Cluster 3	1/1 (100%)		NA												MYC_MAX
Cluster 4	0/1 (0%)			NA	1/2 (50%)		1/2 (50%)					0/1 (0%)			MYC_TARGETS_AND_SERUM_RESPONSE_UP
Cluster 5	5/11 (45%)	3/6 (50%)		1/2 (50%)	NA	4/4 (100%)	1/5 (20%)	0/3 (0%)	0/33 (0%)	0/12 (0%)	0/4 (0%)	0/49 (0%)			MYC_TARGETS_REPRESSED_BY_SERUM
Cluster 6	2/2 (100%)				0/4 (0%)	NA			0/2 (0%)			0/2 (0%)			MYCMAX_01
Cluster 7	1/1 (100%)	1/1 (100%)		1/2 (50%)	4/5 (80%)		NA	1/1 (100%)	1/2 (50%)	1/1 (100%)		1/4 (25%)			MYCMAX_02
Cluster 8					3/3 (100%)		0/1 (0%)	NA	1/1 (100%)			2/2 (100%)			MYCMAX_03
Cluster 10	3/3 (100%)				33/33 (100%)	2/2 (100%)	1/2 (50%)	0/1 (0%)	NA	4/4 (100%)	2/2 (100%)	20/20 (100%)			NFKAPPAB
Cluster 11	2/3 (67%)	1/1 (100%)			12/12 (100%)		0/1 (0%)		0/4 (0%)	NA		2/3 (67%)			NFKB_Q6
Cluster 12		2/2 (100%)			4/4 (100%)				0/2 (0%)		NA	2/2 (100%)			RAN
Cluster 13	8/8 (100%)	3/3 (100%)		1/1 (100%)	49/49 (100%)	2/2 (100%)	3/4 (75%)	0/2 (0%)	0/20 (0%)	1/3 (33%)	0/2 (0%)	NA			RAP1A
															REGULATED_BY_MYC_DN
	Antagonistic														SCHUHMACHER_MYC_UP
															SKI_UP
	>20 hits >90%														SP1
	>30 hits >90%														SRC_SIGNALING
	>30 hits >90% found in both negative and positive correlation analyses														TCF11MAFG
															TGANTCA_AP1
															VAV3_DN
