# Supplementary material for: miRConnect 2.0: identification of oncogenic, antagonistic miRNA families in three human cancers
Source: BMC Genomics. 2013 Mar 15;14:179. doi: 10.1186/1471-2164-14-179 (PMC3637148; doi:10.1186/1471-2164-14-179)
Supplement: Additional file 3: Table S3 — Correlation of negatively correlating miRNA clusters of the NCI60 Q data with 3 EMT signatures. [file 1471-2164-14-179-S3.xls]

## Sheet: EMT p < 0.05
Table S3-1: Correlation of negatively correlating miRNA clusters of the NCI60 Q data with 3 EMT signatures
	miR-29a	miR-126	miR-132	let-7g	let-7d	miR-135a	miR-103	miR-30e	let-7f	miR-105	let-7i	miR-130a	let-7e	miR-133b	miR-10a	miR-155	let-7a
	miR-29b	miR-130b	miR-324-3p	miR-101	miR-195	miR-135b	miR-107	miR-328	miR-182	miR-140-5p	miR-152	miR-149	miR-125a-5p	miR-206	miR-10b	miR-193a-3p	let-7b
	miR-29c	miR-15a	miR-324-5p	miR-106a	miR-320	miR-141	miR-15b	miR-330-3p	miR-183	miR-146a	miR-188-5p	miR-221	miR-151-3p	miR-212	miR-190	miR-196a	let-7c
	miR-30d	miR-16	miR-9	miR-106b		miR-192	miR-301a	miR-33a	miR-191	miR-204	miR-28-5p	miR-222	miR-21		miR-30a	miR-196b	miR-100
		miR-181a		miR-124		miR-194	miR-339-5p	miR-340*	miR-26a		miR-296-5p	miR-335	miR-224		miR-30a*		miR-125b
		miR-181a*		miR-142-3p		miR-200a		miR-346	miR-26b		miR-34a	miR-424	miR-23b		miR-30b		miR-137
		miR-181b		miR-148a		miR-200b		miR-374a	miR-32				miR-27b		miR-30c		miR-145
		miR-181c		miR-148b		miR-200c		miR-96	miR-342-3p				miR-31		miR-30e*		miR-199a-5p
		miR-197		miR-17		miR-203		miR-98	miR-345				miR-331-3p				miR-210
				miR-17*		miR-375			miR-425*				miR-95				miR-218
				miR-186		miR-429							miR-99b				miR-22
				miR-18a		miR-7											miR-23a
				miR-19a													miR-24
				miR-19b													miR-27a
				miR-20a													miR-99a
				miR-25
				miR-361-5p
				miR-378
				miR-378*
				miR-422a
				miR-423-3p
				miR-92a
				miR-93
Overlap matrix
	Cluster 1	Cluster 2	Cluster 3	Cluster 4	Cluster 5	Cluster 6	Cluster 7	Cluster 8	Cluster 9	Cluster 10	Cluster 11	Cluster 12	Cluster 13	Cluster 14	Cluster 15	Cluster 16	Cluster 17
Cluster 1	NA																	Agonistic
Cluster 2		NA				0/1 (0%)			0/1 (0%)	1/1 (100%)					0/1 (0%)		1/1 (100%)
Cluster 3			NA
Cluster 4				NA		1/2 (50%)	1/2 (50%)	0/1 (0%)	1/1 (100%)	1/2 (50%)	1/1 (100%)		0/1 (0%)				1/2 (50%)
Cluster 5					NA
Cluster 6		1/1 (100%)		1/2 (50%)		NA	2/2 (100%)	1/1 (100%)	2/2 (100%)	0/3 (0%)	0/1 (0%)		1/1 (100%)		1/1 (100%)		0/3 (0%)
Cluster 7				1/2 (50%)		0/2 (0%)	NA	1/1 (100%)	1/1 (100%)	0/2 (0%)	0/1 (0%)		1/1 (100%)				0/2 (0%)
Cluster 8				1/1 (100%)		0/1 (0%)	0/1 (0%)	NA		0/1 (0%)	0/1 (0%)		1/1 (100%)				0/1 (0%)
Cluster 9		1/1 (100%)		0/1 (0%)		0/2 (0%)	0/1 (0%)		NA	0/2 (0%)					1/1 (100%)		0/2 (0%)
Cluster 10		0/1 (0%)		1/2 (50%)		3/3 (100%)	2/2 (100%)	1/1 (100%)	2/2 (100%)	NA	1/1 (100%)		0/1 (0%)		0/1 (0%)		3/3 (100%)
Cluster 11				0/1 (0%)		1/1 (100%)	1/1 (100%)	1/1 (100%)		0/1 (0%)	NA		0/1 (0%)				1/1 (100%)
Cluster 12												NA
Cluster 13				1/1 (100%)		0/1 (0%)	0/1 (0%)	0/1 (0%)		1/1 (100%)	1/1 (100%)		NA				0/1 (0%)
Cluster 14														NA
Cluster 15		1/1 (100%)				0/1 (0%)			0/1 (0%)	1/1 (100%)					NA		0/1 (0%)
Cluster 16																NA
Cluster 17		0/1 (0%)		1/2 (50%)		3/3 (100%)	2/2 (100%)	1/1 (100%)	2/2 (100%)	0/3 (0%)	0/1 (0%)		1/1 (100%)		1/1 (100%)		NA
	Antagonistic

## Sheet: Oncogenes p < 0.001
Table S3-2: Correlation of negatively correlating miRNA clusters of the NCI60 Q data with 158 oncogenic signatures
	miR-29a	miR-126	miR-132	let-7g	let-7d	miR-135a	miR-103	miR-30e	let-7f	miR-105	let-7i	miR-130a	let-7e	miR-133b	miR-10a	miR-155	let-7a			Gene signature lists
	miR-29b	miR-130b	miR-324-3p	miR-101	miR-195	miR-135b	miR-107	miR-328	miR-182	miR-140-5p	miR-152	miR-149	miR-125a-5p	miR-206	miR-10b	miR-193a-3p	let-7b			Significantly (p<0.001) correlating gene signatures (green: positive correlation; red: negative correlation)
	miR-29c	miR-15a	miR-324-5p	miR-106a	miR-320	miR-141	miR-15b	miR-330-3p	miR-183	miR-146a	miR-188-5p	miR-221	miR-151-3p	miR-212	miR-190	miR-196a	let-7c		Excel Cell:	E42
	miR-30d	miR-16	miR-9	miR-106b		miR-192	miR-301a	miR-33a	miR-191	miR-204	miR-28-5p	miR-222	miR-21		miR-30a	miR-196b	miR-100			AP1
		miR-181a		miR-124		miR-194	miR-339-5p	miR-340*	miR-26a		miR-296-5p	miR-335	miR-224		miR-30a*		miR-125b			AP1_C
		miR-181a*		miR-142-3p		miR-200a		miR-346	miR-26b		miR-34a	miR-424	miR-23b		miR-30b		miR-137			AP1_Q2
		miR-181b		miR-148a		miR-200b		miR-374a	miR-32				miR-27b		miR-30c		miR-145			AP1_Q4
		miR-181c		miR-148b		miR-200c		miR-96	miR-342-3p				miR-31		miR-30e*		miR-199a-5p			AP1_Q4_01
		miR-197		miR-17		miR-203		miR-98	miR-345				miR-331-3p				miR-210			AP1_Q6
				miR-17*		miR-375			miR-425*				miR-95				miR-218			AP1_Q6_01
				miR-186		miR-429							miR-99b				miR-22			AP1FJ_Q2
				miR-18a		miR-7											miR-23a			ARNT_01
				miR-19a													miR-24			ARNT_02
				miR-19b													miR-27a			BMI1_UP
				miR-20a													miR-99a			CACGTG_MYC
				miR-25																CD24_DN
				miR-361-5p																COLLER_MYC_DN
				miR-378																COLLER_MYC_UP
				miR-378*																CRKL
				miR-422a																DANG_MYC_DN
				miR-423-3p																DANG_MYC_UP
				miR-92a																E2F
				miR-93																E2F1_Q6
Overlap matrix																				E2F1_Q6_01
	Cluster 1	Cluster 2	Cluster 3	Cluster 4	Cluster 5	Cluster 6	Cluster 7	Cluster 8	Cluster 9	Cluster 10	Cluster 11	Cluster 12	Cluster 13	Cluster 14	Cluster 15	Cluster 16	Cluster 17			EVI1_04
Cluster 1	NA																	Agonistic		GCM_VAV1
Cluster 2		NA		24/24 (100%)		1/3 (33%)		0/2 (0%)			0/6 (0%)		0/16 (0%)				0/17 (0%)			GNF2_RAB3A
Cluster 3			NA																	GNF2_RAN
Cluster 4		0/24 (0%)		NA		4/8 (50%)		4/4 (100%)	4/4 (100%)		0/15 (0%)		0/27 (0%)		0/5 (0%)		0/47 (0%)			GR
Cluster 5					NA															HRAS
Cluster 6		2/3 (67%)		4/8 (50%)		NA			0/2 (0%)		0/1 (0%)		0/2 (0%)		1/3 (33%)		0/8 (0%)			KIM_MYC_UP
Cluster 7							NA													LMP1_LATE_DN
Cluster 8		2/2 (100%)		0/4 (0%)				NA									0/1 (0%)			LSM1_DN
Cluster 9				0/4 (0%)		2/2 (100%)			NA		0/3 (0%)				0/1 (0%)		0/2 (0%)			MAX
Cluster 10										NA										MET
Cluster 11		6/6 (100%)		15/15 (100%)		1/1 (100%)			3/3 (100%)		NA		4/4 (100%)		1/1 (100%)		7/7 (100%)			MORF_DEK
Cluster 12												NA								MYC_EBOX
Cluster 13		16/16 (100%)		27/27 (100%)		2/2 (100%)					0/4 (0%)		NA		1/1 (100%)		16/16 (100%)			MYC_MAX
Cluster 14														NA						MYC_TARGETS_REPRESSED_BY_SERUM
Cluster 15				5/5 (100%)		2/3 (67%)			1/1 (100%)		0/1 (0%)		0/1 (0%)		NA		2/2 (100%)			MYCMAX_01
Cluster 16																NA				MYCMAX_02
Cluster 17		17/17 (100%)		47/47 (100%)		8/8 (100%)		1/1 (100%)	2/2 (100%)		0/7 (0%)		0/16 (0%)		0/2 (0%)		NA			RAN
																				RAP1A
	Antagonistic																			REGULATED_BY_MYC_DN
																				SCHUHMACHER_MYC_UP
	>20 hits >90%																			SKI_UP
	>30 hits >90%																			SRC_SIGNALING
	>30 hits >90% found in both negative and positive correlation analyses																			TCF11MAFG
																				TGANTCA_AP1
																				VAV3_DN
