# Supplementary material for: miRConnect 2.0: identification of oncogenic, antagonistic miRNA families in three human cancers
Source: BMC Genomics. 2013 Mar 15;14:179. doi: 10.1186/1471-2164-14-179 (PMC3637148; doi:10.1186/1471-2164-14-179)
Supplement: Additional file 4: Table S4 — The TCGA data sets used in the study. [file 1471-2164-14-179-S4.xls]

## Sheet: Solid cancer data sets
Table S4: The TCGA data sets used in the study.
Column	1	2	3	4	5	6	7
Available Solid Cancer Types	# Downloadable Tumor Samples	# samples with mRNA (overlap of all platforms) and miRNA data	# of samples with top and bottom information	# of samples with >70 % tumor content (average between bottom and top) Column Q in "slide" file	Number of patients in analysis	Restrictions	Number of normal samples
Bladder Urothelial Carcinoma [BLCA]	38				<100
Brain Lower Grade Glioma [LGG]	58				<100
Breast invasive carcinoma [BRCA]	817	326	324	242	143	Only ER+, infiltrating ductal and only women	36
Cervical squamous cell carcinoma and endocervical adenocarcinoma [CESC]	37				<100
Colon adenocarcinoma [COAD]	391	125	111	85	<100
Glioblastoma multiforme [GBM]	580	482	482	413	353	Only patients with untreated primary GBM	10
Head and Neck squamous cell carcinoma [HNSC]	130	4	4	4	<100
Kidney renal clear cell carcinoma [KIRC]	499	249	249	172	142	Only G2-G4 and all stages. All patients received treatment, either chemotherapy, targeted molecular therapy or immune therapy.	54
Kidney renal papillary cell carcinoma [KIRP]	43				<100
Liver hepatocellular carcinoma [LIHC]	55				<100
Lung adenocarcinoma [LUAD]	207	32	22	22	<100
Lung squamous cell carcinoma [LUSC]	229	111	111	80	<100
Ovarian serous cystadenocarcinoma [OV]	588	562	562	470	320	Only primary tumors in the ovaries of untreated patients; only grade G3 and Stages IIIB,IIIC and IV.	8
Pancreatic adenocarcinoma [PAAD]	14				<100
Prostate adenocarcinoma [PRAD]	83				<100
Rectum adenocarcinoma [READ]	150	61	61	50	<100
Stomach adenocarcinoma [STAD]	149	57	57	46	<100
Thyroid carcinoma [THCA]	86				<100
Uterine Corpus Endometrioid Carcinoma [UCEC]	373	108	108	94	<100
