# Supplementary material for: miRConnect 2.0: identification of oncogenic, antagonistic miRNA families in three human cancers
Source: BMC Genomics. 2013 Mar 15;14:179. doi: 10.1186/1471-2164-14-179 (PMC3637148; doi:10.1186/1471-2164-14-179)
Supplement: Additional file 6: Table S5 — miRNA clusters in all data sets based on positively and negatively correlating genes. [file 1471-2164-14-179-S6.xls]

## Sheet: Sheet1
Table S5: miRNA clusters in all data sets based on positively and negatively correlating genes.
Q data pos		Q data neg			OvCa pos		OvCa neg			GBM pos		GBM neg			KIRC pos		KIRC neg
miRNA	Cluster #	miRNA	Cluster #		miRNA	Cluster #	miRNA	Cluster #		miRNA	Cluster #	miRNA	Cluster #		miRNA	Cluster #	miRNA	Cluster #
miR-135a	1	miR-29c	1		miR-342-3p	1	miR-374a	1		miR-133b	1	miR-432	1		miR-16	1	miR-10b*	1
miR-135b	1	miR-30d	1		miR-486-5p	1	miR-590-5p	1		miR-605	1	miR-134	1		miR-451	1	miR-125a-5p	1
miR-7	1	miR-29a	1		miR-144	1	miR-32	1		miR-29b	1	miR-145	1		miR-144*	1	miR-10b	1
miR-192	1	miR-29b	1		miR-139-5p	1	miR-7-1*	1		miR-29c	1	miR-199a*	1		miR-486-5p	1	miR-126	1
miR-194	1	miR-197	2		miR-140-3p	1	miR-652	1		miR-432	1	miR-214	1		miR-15b*	1	miR-139-5p	1
miR-429	1	miR-15a	2		miR-145*	1	miR-425	1		miR-154	1	miR-210	2		miR-144	1	miR-139-3p	1
miR-200a	1	miR-16	2		miR-143	1	miR-194	1		miR-136	1	miR-339-5p	2		miR-16-2*	1	miR-126*	1
miR-200b	1	miR-181a	2		miR-143*	1	miR-192	1		miR-379	1	miR-148a	2		miR-484	1	miR-140-5p	1
miR-141	1	miR-181c	2		miR-145	1	miR-215	1		miR-370	2	miR-152	2		miR-550*	1	miR-24-1*	1
miR-200c	1	miR-181a*	2		miR-132	1	miR-484	1		miR-494	2	miR-146b	2		miR-942	1	miR-585	1
miR-203	1	miR-181b	2		miR-214	1	miR-146b-5p	1		miR-34a	2	miR-193a	2		miR-342-5p	1	miR-1270	1
miR-375	1	miR-126	2		miR-199a-5p	1	miR-625	1		miR-155	2	miR-24	2		miR-142-3p	1	miR-1262	1
miR-335	2	miR-130b	2		miR-22*	1	miR-98	2		miR-221	2	miR-23a	2		miR-142-5p	1	miR-592	1
miR-328	2	miR-324-3p	3		miR-152	1	let-7d	2		miR-222	2	miR-27a	2		miR-155	1	miR-27a*	1
miR-95	2	miR-324-5p	3		miR-22	1	miR-7	2		miR-29a	2	miR-494	2		miR-342-3p	1	miR-23a*	1
miR-425*	2	miR-132	3		miR-15a	1	miR-15b	2		miR-146b	2	miR-370	2		miR-330-5p	1	miR-1306	2
miR-374a	2	miR-9	3		miR-146a	1	miR-16	2		miR-142-3p	2	miR-630	2		miR-150*	1	miR-181a*	2
miR-98	2	miR-361-5p	4		miR-155	1	miR-151-3p	3		miR-142-5p	2	miR-155	2		miR-15b	1	miR-181a	2
miR-340*	2	miR-422a	4		miR-150	1	miR-181b	3		miR-21	2	miR-34a	2		miR-16-1*	1	miR-101	2
miR-346	2	miR-378	4		miR-142-3p	1	miR-181a	3		miR-223	2	miR-221	2		miR-107	1	miR-338-5p	2
miR-330-3p	2	miR-378*	4		miR-142-5p	1	miR-512-3p	4		miR-193a	2	miR-222	2		miR-15a	1	miR-23b*	2
miR-33a	2	miR-423-3p	4		miR-29c	1	miR-133a	4		miR-34b	2	miR-34b	2		miR-545*	1	miR-181b	2
miR-422a	2	miR-148a	4		miR-224	1	miR-133b	4		miR-148a	2	miR-21	2		miR-216a	1	miR-374b*	2
miR-96	2	miR-148b	4		miR-452	1	miR-342-3p	5		miR-152	2	miR-223	2		miR-217	1	miR-618	2
miR-15b	3	miR-93	4		let-7i	2	miR-503	5		miR-23a	2	miR-142-3p	2		miR-509-3p	1	miR-501-5p	2
miR-339-5p	3	miR-106b	4		miR-203	2	miR-136	5		miR-27a	2	miR-142-5p	2		miR-514	1	miR-501-3p	2
miR-26a	3	miR-25	4		miR-221	2	miR-377	5		miR-210	2	miR-29c	2		miR-508-3p	1	miR-500*	2
miR-148b	3	miR-142-3p	4		miR-221*	2	miR-376a	5		miR-24	2	miR-29a	2		miR-215	1	miR-660	2
miR-196a	3	miR-17*	4		miR-21	2	miR-376c	5		miR-134	2	miR-29b	2		miR-1277	1	miR-500	2
miR-331-3p	4	miR-20a	4		let-7b	2	miR-299-3p	5		miR-630	2	miR-10a	2		miR-32	1	miR-532-5p	2
miR-182	4	miR-92a	4		miR-31	2	miR-127-3p	5		miR-145	2	miR-30a-3p	2		miR-374a*	1	miR-188-3p	2
miR-183	4	miR-18a	4		miR-193a-5p	2	miR-379	5		miR-199a*	2	miR-30a	2		miR-374a	1	miR-502-3p	2
let-7d	4	miR-19a	4		miR-101*	2	miR-381	5		miR-214	2	miR-487b	3		miR-195*	2	miR-532-3p	2
miR-345	4	miR-19b	4		miR-627	2	miR-517c	6		miR-28-5p	3	miR-663	3		miR-497*	2	miR-1295	2
miR-107	4	miR-106a	4		miR-497	2	miR-521	6		miR-339-5p	4	miR-485-3p	3		miR-497	2	miR-491-5p	2
miR-103	4	miR-17	4		miR-29b-1*	2	miR-135b	6		miR-10a	5	miR-758	3		miR-653	2	miR-135a	2
miR-301a	4	let-7g	4		miR-365	2	miR-363	6		miR-92b	5	miR-410	3		miR-489	2	miR-1251	2
miR-423-3p	5	miR-186	4		miR-193b	2	miR-95	7		miR-628	5	miR-130a	3		miR-122	2	miR-210	2
miR-142-3p	5	miR-101	4		miR-652	3	miR-30a*	7		miR-30a-3p	5	miR-381	3		miR-224*	2	miR-30a*	2
miR-17*	5	miR-124	4		miR-151-5p	3	miR-30a	7		miR-30a	5	miR-433	3		miR-1271	2	miR-30c-2*	2
miR-18a	5	miR-320	5		miR-205	3	miR-200a	7		miR-195	5	miR-323	3		miR-320d	2	miR-628-5p	2
miR-106a	5	let-7d	5		miR-222	3	miR-200a*	7		miR-497	5	miR-329	3		miR-330-3p	2	miR-30e	2
miR-17	5	miR-195	5		miR-30d	3	miR-429	7		miR-135a	5	miR-154*	3		miR-33b	2	miR-194*	2
miR-19a	5	miR-135a	6		miR-202	3	miR-200b	7		miR-100	5	miR-487a	3		let-7b	2	miR-151-3p	2
miR-19b	5	miR-135b	6		miR-28-3p	3	miR-100	8		miR-99a	5	miR-376a	3		miR-550	2	miR-570	2
miR-20a	5	miR-7	6		miR-665	3	miR-135a	8		miR-320	6	miR-377	3		let-7i*	2	miR-122	2
miR-92a	5	miR-192	6		miR-572	3	miR-125b	8		miR-15a	7	miR-127	3		miR-148a	2	miR-450b-5p	2
miR-32	5	miR-194	6		miR-638	3	miR-20a*	8		miR-182	7	miR-409-3p	3		miR-148a*	2	miR-374b	2
miR-191	5	miR-429	6		miR-370	3	miR-598	8		let-7i	7	miR-28-5p	3		miR-625	2	let-7d*	2
miR-93	5	miR-200a	6		miR-188-5p	3	miR-26b	8		miR-26b	7	miR-379	3		miR-193b*	2	miR-455-5p	2
miR-106b	5	miR-200b	6		miR-378	3	miR-141*	8		miR-801	8	miR-154	3		miR-365	2	miR-455-3p	2
miR-25	5	miR-141	6		miR-801	3	miR-30e*	8		miR-154*	9	miR-299-5p	3		miR-21	2	miR-27b	2
miR-126	5	miR-200c	6		miR-923	3	miR-30c	8		miR-487a	9	miR-411	3		miR-625*	2	miR-885-5p	2
miR-130b	5	miR-203	6		miR-135a*	3	miR-149	8		miR-487b	9	miR-136	3		miR-708	2	miR-204	2
miR-186	5	miR-375	6		miR-494	3	miR-335*	8		miR-410	9	miR-801	3		miR-708*	2	miR-369-5p	3
miR-378	5	miR-107	7		miR-27a	4	miR-483-3p	8		miR-433	9	miR-219	4		miR-34a*	2	miR-214*	3
miR-378*	5	miR-103	7		miR-23a	4	let-7e	8		miR-323	9	miR-338	4		miR-193a-3p	2	miR-199a-5p	3
miR-197	5	miR-301a	7		miR-146b-5p	4	miR-324-5p	8		miR-329	9	miR-138	4		miR-548o	2	miR-432	3
let-7f	5	miR-15b	7		miR-148a	4	miR-335	8		miR-663	9	miR-342	4		miR-9	2	miR-136	3
miR-361-5p	5	miR-339-5p	7		miR-95	5	miR-130a	8		miR-299-5p	9	miR-196b	4		miR-2114*	2	miR-127-5p	3
miR-26b	5	miR-30e	8		miR-34b	5	miR-301a	8		miR-411	9	miR-490	4		miR-2114	2	miR-127-3p	3
miR-342-3p	5	miR-346	8		miR-34c-3p	5	miR-301b	8		miR-376a	9	miR-218	4		miR-590-3p	2	miR-337-3p	3
miR-181c	5	miR-330-3p	8		miR-34c-5p	5	miR-454	8		miR-377	9	miR-485-5p	4		miR-760	2	miR-136*	3
miR-181a*	5	miR-33a	8		miR-34b*	5	miR-106a	8		miR-127	9	miR-139	4		miR-193a-5p	2	miR-129-5p	3
miR-181a	5	miR-328	8		miR-375	5	miR-18b	8		miR-409-3p	9	miR-128a	4		miR-18b	3	miR-133a	3
miR-181b	5	miR-340*	8		miR-194	5	miR-20b	8		miR-485-3p	9	miR-128b	4		miR-345	3	miR-133b	3
miR-15a	5	miR-98	8		miR-192	5	miR-20a	8		miR-130a	9	miR-124	4		miR-149	3	miR-1	3
miR-16	5	miR-374a	8		miR-215	5	miR-17	8		miR-381	9	miR-137	4		miR-219-1-3p	3	miR-605	3
miR-30e	6	miR-96	8		miR-200a	6	miR-18a	8		miR-758	9	miR-7	4		miR-18a	3	miR-181d	3
let-7g	6	let-7f	9		miR-200a*	6	miR-19a	8		miR-331	10	miR-129	4		miR-454	3	miR-181c	3
miR-124	6	miR-182	9		miR-429	6	miR-340	8		miR-769-5p	10	miR-383	4		miR-93	3	let-7e*	3
miR-29c	6	miR-183	9		miR-200b	6	miR-340*	8		miR-504	10	miR-491	4		miR-19a	3	miR-675*	3
miR-101	6	miR-26a	9		miR-564	6	miR-182	8		miR-342	10	miR-504	4		miR-17	3	miR-195*	3
miR-148a	6	miR-32	9		miR-139-3p	6	miR-96	8		miR-330	10	miR-133b	5		miR-20a	3	miR-143*	3
miR-195	6	miR-191	9		miR-423-5p	6	miR-183	8		miR-219	10	miR-330	5		miR-1254	3	let-7e	3
miR-320a	6	miR-425*	9		miR-320	6	miR-93	8		miR-338	10	miR-605	5		miR-19b-1*	3	miR-624*	4
miR-296-5p	7	miR-26b	9		miR-26a	6	miR-106b	8		miR-383	10	miR-132	5		miR-18a*	3	miR-584	4
miR-188-5p	7	miR-342-3p	9		miR-768-3p	6	miR-25	8		miR-491	10	miR-628	5		miR-935	3	miR-144*	4
miR-34a	7	miR-345	9		miR-135a	7	miR-128	8		miR-490	10	miR-100	6		miR-365*	3	miR-486-5p	4
miR-30d	7	miR-140-5p	10		miR-125b	7	miR-107	8		miR-132	10	miR-135a	6		miR-1292	3	miR-144	4
miR-29a	7	miR-105	10		miR-100	7	miR-148b	8		miR-128a	10	miR-99a	6		miR-296-5p	3	miR-451	4
miR-29b	7	miR-146a	10		miR-141*	7	miR-129-5p	8		miR-128b	10	miR-374a	6		miR-615-3p	3	miR-16	4
miR-204	7	miR-204	10		miR-26b	7	miR-103	8		miR-7	10	miR-551b	6		miR-616	3	miR-15b*	4
miR-105	7	miR-296-5p	11		miR-182	7	miR-488	8		miR-124	10	miR-320	6		miR-28-3p	3	miR-16-2*	4
miR-146a	7	miR-188-5p	11		miR-96	7	miR-424	8		miR-137	10	miR-26b	6		miR-331-5p	3	miR-216a	4
miR-324-3p	7	miR-34a	11		miR-183	7	miR-542-3p	8		miR-218	10	miR-195	6		miR-296-3p	3	miR-217	4
miR-324-5p	7	let-7i	11		miR-340	7	miR-542-5p	8		miR-139	10	miR-497	6		miR-31*	3	miR-508-3p	4
miR-140-5p	8	miR-152	11		miR-340*	7	miR-557	9		miR-129	10	let-7i	6		miR-138	3	miR-509-3p	4
miR-145	8	miR-28-5p	11		miR-20a*	7	miR-135a*	9		miR-485-5p	10	miR-92b	6		miR-937	3	miR-514	4
miR-199a-5p	8	miR-335	12		miR-598	7	miR-188-5p	9		miR-196a	11	miR-196a	7		miR-624*	3	miR-323-3p	4
miR-152	8	miR-424	12		miR-148b	7	miR-874	10		miR-196b	11	miR-582	7		miR-106b*	3	miR-550*	4
miR-28-5p	8	miR-221	12		miR-30e*	7	miR-370	10		miR-103	11	miR-424	7		miR-25	3	miR-550	4
miR-132	9	miR-222	12		miR-30c	7	miR-665	10		miR-107	11	miR-10b	7		miR-769-5p	3	miR-30b	5
miR-9	9	miR-130a	12		miR-32	7	miR-572	10		miR-15b	11	miR-25	7		miR-93*	3	miR-33a	5
let-7i	10	miR-149	12		miR-7-1*	7	miR-638	10		miR-16	11	miR-18a	7		miR-576-5p	3	miR-125b	5
miR-99b	10	miR-151-3p	13		miR-374a	7	miR-202	10		miR-424	11	miR-106b	7		miR-148b*	3	miR-222*	5
let-7e	10	miR-331-3p	13		miR-590-5p	7	miR-801	10		miR-25	11	miR-93	7		miR-939	3	miR-222	5
miR-125a-5p	10	miR-95	13		miR-625	7	miR-923	10		miR-106b	11	miR-20b	7		miR-224	3	miR-221	5
miR-21	10	miR-21	13		miR-125b-2*	7	miR-494	10		miR-93	11	miR-20a	7		miR-452*	3	let-7g	5
miR-23b	10	miR-23b	13		miR-99a	7	miR-28-3p	10		miR-20b	11	miR-106a	7		miR-452	3	miR-30b*	5
miR-27b	10	miR-27b	13		let-7c	7	miR-378	10		miR-20a	11	miR-17	7		miR-186*	3	miR-651	5
miR-196b	11	miR-99b	13		miR-195*	8	miR-139-5p	11		miR-106a	11	miR-340	7		miR-21*	3	miR-221*	5
miR-133b	11	let-7e	13		miR-629*	8	miR-140-3p	11		miR-17	11	miR-17*	7		miR-146b-5p	3	miR-187	5
miR-206	11	miR-125a-5p	13		miR-32*	8	miR-132	11		miR-92a	11	miR-19a	7		miR-146b-3p	3	miR-362-5p	5
miR-212	11	miR-224	13		miR-574-3p	8	miR-22	11		miR-130b	11	miR-19b	7		miR-758	3	miR-218	5
miR-10b	11	miR-31	13		miR-197	8	miR-22*	11		miR-18a	11	miR-130b	7		miR-493*	3	miR-141	5
miR-190	11	miR-133b	14		miR-766	8	miR-152	11		miR-17*	11	miR-92a	7		miR-376c	3	miR-200c	5
miR-30a	11	miR-206	14		let-7d	9	miR-145	11		miR-19a	11	miR-182	7		miR-409-5p	3	miR-874	5
miR-30b	11	miR-212	14		let-7g	9	miR-214	11		miR-19b	11	miR-103	7		miR-154	3	miR-141*	5
miR-30e*	11	miR-30a	15		miR-98	9	miR-199a-5p	11		miR-149	11	miR-107	7		miR-411	3	miR-10a*	5
miR-30a*	11	miR-30b	15		let-7f	9	miR-143*	11		miR-582	11	miR-9*	7		miR-487b	3	miR-10a	5
miR-30c	11	miR-30e*	15		let-7a	9	miR-145*	11		miR-95	11	miR-769-5p	7		miR-323-3p	3	miR-374a*	6
miR-221	12	miR-30a*	15		miR-151-3p	10	miR-143	11		miR-340	11	miR-331	7		miR-370	3	miR-374a	6
miR-222	12	miR-30c	15		miR-181b	10	miR-15a	12		miR-33a	11	miR-324-5p	7		miR-539	3	miR-320d	6
miR-130a	12	miR-190	15		miR-181a	10	miR-203	12		miR-10b	11	miR-598	7		miR-485-3p	3	miR-653	6
miR-149	12	miR-10a	15		miR-514	10	let-7i	12		miR-138	11	miR-33a	7		miR-103-2*	3	miR-489	6
miR-10a	12	miR-10b	15		miR-135b	10	miR-486-5p	13		miR-9*	11	miR-95	7		miR-103	3	miR-15a	7
miR-151-3p	12	miR-155	16		miR-363	10	miR-144	13		miR-324-5p	11	miR-149	7		miR-320a	3	miR-186	7
miR-224	12	miR-193a-3p	16		miR-106a	11	miR-21	13		miR-598	11	miR-15a	7		miR-153	3	miR-148b	7
miR-31	12	miR-196a	16		miR-20b	11	miR-146a	13		miR-374a	11	miR-15b	7		miR-432	3	miR-486-3p	7
miR-125b	13	miR-196b	16		miR-20a	11	miR-224	13		miR-551b	11	miR-16	7		miR-369-5p	3	miR-378*	7
miR-100	13	miR-23a	17		miR-17	11	miR-452	13							miR-376a*	3	miR-32	7
miR-99a	13	miR-27a	17		miR-18b	11	miR-155	13							miR-433	3	miR-7-1*	7
miR-22	13	miR-218	17		miR-18a	11	miR-150	13							miR-199b-5p	3	miR-200b	8
miR-24	13	miR-22	17		miR-19a	11	miR-142-3p	13							miR-335	3	miR-429	8
let-7c	13	miR-24	17		let-7e	11	miR-142-5p	13							miR-223	3	miR-200a	8
miR-137	13	miR-137	17		miR-128	11	miR-27a	14							miR-301a	3	miR-200a*	8
miR-23a	13	miR-125b	17		miR-25	11	miR-23a	14							miR-130b	3	let-7f	8
miR-27a	13	miR-100	17		miR-106b	11	miR-195*	15							miR-671-5p	3	miR-146a	8
miR-218	13	miR-99a	17		miR-93	11	miR-629*	15							miR-106b	3	miR-589	8
let-7a	13	miR-145	17		miR-301a	11	miR-32*	15							miR-203	3	miR-185*	8
let-7b	13	miR-199a-5p	17		miR-301b	11	miR-574-3p	15							miR-20b*	3	miR-185	8
miR-155	13	miR-210	17		miR-324-5p	11	miR-197	15							miR-20b	3	miR-30c-1*	8
miR-210	13	let-7c	17		miR-107	11	miR-766	15							miR-363	3	miR-188-5p	8
miR-193a-3p	13	let-7a	17		miR-103	11	miR-26a	16							miR-629	4	miR-103-2*	8
miR-424	13	let-7b	17		miR-454	11	let-7c	16							miR-629*	4	miR-1269	8
					miR-129-5p	11	miR-99a	16							miR-23a	4	miR-939	8
					miR-503	11	miR-125b-2*	16							miR-2277	4	let-7i	8
					miR-424	11	miR-502-3p	17							miR-320c	4	miR-148b*	8
					miR-542-3p	11	miR-660	17							miR-590-5p	4	miR-186*	8
					miR-542-5p	11	miR-362-3p	17							miR-146a	4	miR-200b*	8
					miR-488	11	miR-148a	17							miR-589	4	miR-616*	8
					miR-149	11	miR-375	17							miR-616*	4	miR-34a	8
					miR-335	11	miR-514	17							miR-34a	4	miR-146b-5p	8
					miR-130a	11	miR-34c-5p	17							miR-148b	4	miR-146b-3p	8
					miR-335*	11	miR-34b*	17							miR-1269	4	miR-296-5p	8
					miR-483-3p	11	miR-34c-3p	17							miR-340*	4	miR-615-3p	8
					miR-30a*	12	miR-34b	17							miR-151-3p	4	miR-616	8
					miR-30a	12	miR-365	18							miR-1287	4	miR-28-3p	8
					miR-512-3p	12	miR-193b	18							miR-200b*	4	miR-34a*	8
					miR-299-3p	12	let-7f	18							miR-130b*	4	miR-33b	8
					miR-381	12	let-7a	18							let-7i	4	miR-215	8
					miR-379	12	let-7g	18							miR-181a*	5	miR-1277	8
					miR-127-3p	12	miR-29b-1*	18							miR-1306	5	miR-937	8
					miR-136	12	miR-151-5p	19							miR-181a	5	miR-130b*	8
					miR-377	12	miR-221	19							miR-125a-5p	5	miR-769-5p	8
					miR-376a	12	miR-222	19							miR-101	5	miR-1287	8
					miR-376c	12	miR-205	19							miR-338-5p	5	miR-629	9
					miR-133a	12	miR-30d	19							miR-181b	5	miR-629*	9
					miR-133b	12	miR-221*	19							miR-374b*	5	miR-576-5p	9
					miR-424*	13	miR-193a-5p	19							miR-1262	5	miR-340*	9
					miR-557	13	miR-31	19							miR-23b*	5	miR-103	9
					miR-874	13	let-7b	19							miR-628-5p	6	miR-320a	9
					miR-502-3p	14	miR-497	19							miR-30a*	6	miR-25	9
					miR-660	14	miR-627	19							miR-30c-2*	6	miR-93*	9
					miR-362-3p	14	miR-101*	19							miR-135a	6	miR-219-1-3p	9
					miR-425	14	miR-29c	19							miR-1251	6	miR-19b-1*	9
					miR-517c	14	miR-424*	20							miR-570	6	miR-320c	9
					miR-521	14	miR-423-5p	21							miR-374b	6	miR-19a	9
					miR-484	14	miR-320	21							miR-1295	6	miR-93	9
					miR-7	14	miR-768-3p	21							let-7d*	6	miR-17	9
					miR-15b	14	miR-564	21							miR-186	6	miR-20a	9
					miR-16	14	miR-139-3p	21							miR-7-1*	6	miR-1292	9
															miR-194*	6	miR-301a	9
															miR-378*	6	miR-454	9
															miR-486-3p	6	miR-1254	9
															miR-185*	6	miR-18a	9
															miR-188-3p	6	miR-18a*	9
															miR-491-5p	6	miR-224	10
															miR-501-3p	6	miR-452*	10
															miR-500	6	miR-452	10
															miR-500*	6	miR-150*	10
															miR-532-3p	6	miR-342-5p	10
															miR-502-3p	6	miR-342-3p	10
															miR-501-5p	6	miR-155	10
															miR-27a*	6	miR-142-3p	10
															miR-23a*	6	miR-142-5p	10
															miR-592	6	miR-545*	10
															miR-1270	6	miR-18b	10
															miR-450b-5p	6	miR-15b	10
															miR-27b	6	miR-16-1*	10
															miR-204	6	miR-484	10
															miR-455-5p	6	miR-942	10
															miR-455-3p	6	miR-107	10
															miR-885-5p	6	miR-370	10
															miR-210	6	miR-376a*	10
															miR-200a	7	miR-199b-5p	10
															miR-429	7	miR-758	10
															miR-200a*	7	miR-154	10
															miR-200b	7	miR-487b	10
															miR-30c-1*	7	miR-411	10
															let-7g	7	miR-376c	10
															miR-185	7	miR-539	10
															miR-188-5p	7	miR-485-3p	10
															miR-30e	7	miR-214	10
															miR-221*	7	miR-199a-3p	10
															miR-532-5p	7	miR-199b-3p	10
															miR-660	7	miR-409-5p	10
															let-7e	7	miR-493*	10
															let-7f	7	miR-153	10
															miR-582-3p	7	miR-433	10
															miR-582-5p	7	miR-345	10
															miR-618	7	miR-935	10
															miR-651	7	miR-149	10
															miR-30b	7	miR-203	10
															miR-10a*	7	miR-582-3p	10
															miR-125b	7	miR-582-5p	10
															miR-33a	7	miR-20b*	10
															miR-218	7	miR-20b	10
															miR-10a	7	miR-363	10
															miR-141*	7	miR-335	10
															miR-141	7	miR-106b	10
															miR-200c	7	miR-365*	10
															miR-362-5p	7	miR-296-3p	10
															miR-874	7	miR-138	10
															miR-222	7	miR-223	10
															miR-221	7	miR-31*	10
															miR-30b*	7	miR-625	10
															miR-222*	7	miR-671-5p	10
															miR-187	7	miR-21	10
															miR-337-3p	8	miR-625*	10
															miR-136	8	miR-365	10
															miR-127-5p	8	miR-193b*	10
															miR-127-3p	8	miR-331-5p	10
															miR-136*	8	miR-21*	10
															miR-214	8	miR-130b	10
															miR-199a-3p	8	miR-330-3p	11
															miR-199b-3p	8	miR-148a	11
															miR-214*	8	miR-148a*	11
															miR-199a-5p	8	miR-1271	11
															miR-129-5p	8	miR-224*	11
															miR-1	8	let-7b	11
															miR-133a	8	miR-548o	11
															miR-133b	8	miR-23a	11
															miR-585	8	miR-330-5p	11
															miR-181d	8	miR-590-3p	11
															miR-181c	8	miR-106b*	11
															miR-143*	8	miR-590-5p	11
															miR-605	8	miR-2277	11
															miR-140-5p	8	miR-760	11
															let-7e*	8	miR-193a-5p	11
															miR-675*	8	miR-2114*	11
															miR-10b	8	miR-2114	11
															miR-24-1*	8	miR-193a-3p	11
															miR-584	8	miR-708	11
															miR-126*	8	miR-708*	11
															miR-126	8	miR-497*	11
															miR-10b*	8	miR-497	11
															miR-139-5p	8	let-7i*	11
															miR-139-3p	8	miR-9	11
