# Supplementary material for: miRConnect 2.0: identification of oncogenic, antagonistic miRNA families in three human cancers
Source: BMC Genomics. 2013 Mar 15;14:179. doi: 10.1186/1471-2164-14-179 (PMC3637148; doi:10.1186/1471-2164-14-179)
Supplement: Additional file 7: Table S6 — Correlation of positively correlating miRNA clusters of the OvCa data with 3 EMT signatures. [file 1471-2164-14-179-S7.xls]

## Sheet: OvCa pos
Table S6-1: Correlation of positively correlating miRNA clusters of the OvCa data with 3 EMT signatures
	miR-132	let-7b	miR-135a*	miR-146b-5p	miR-192	miR-139-3p	let-7c	miR-195*	let-7a	miR-135b	let-7e	miR-127-3p	miR-424*	miR-15b
	miR-139-5p	let-7i	miR-151-5p	miR-148a	miR-194	miR-200a	miR-100	miR-197	let-7d	miR-151-3p	miR-103	miR-133a	miR-557	miR-16
	miR-140-3p	miR-101*	miR-188-5p	miR-23a	miR-215	miR-200a*	miR-125b	miR-32*	let-7f	miR-181a	miR-106a	miR-133b	miR-874	miR-362-3p
	miR-142-3p	miR-193a-5p	miR-202	miR-27a	miR-34b	miR-200b	miR-125b-2*	miR-574-3p	let-7g	miR-181b	miR-106b	miR-136		miR-425
	miR-142-5p	miR-193b	miR-205		miR-34b*	miR-26a	miR-135a	miR-629*	miR-98	miR-363	miR-107	miR-299-3p		miR-484
	miR-143	miR-203	miR-222		miR-34c-3p	miR-320	miR-141*	miR-766		miR-514	miR-128	miR-30a		miR-502-3p
	miR-143*	miR-21	miR-28-3p		miR-34c-5p	miR-423-5p	miR-148b				miR-129-5p	miR-30a*		miR-517c
	miR-144	miR-221	miR-30d		miR-375	miR-429	miR-182				miR-130a	miR-376a		miR-521
	miR-145	miR-221*	miR-370		miR-95	miR-564	miR-183				miR-149	miR-376c		miR-660
	miR-145*	miR-29b-1*	miR-378			miR-768-3p	miR-20a*				miR-17	miR-377		miR-7
	miR-146a	miR-31	miR-494				miR-26b				miR-18a	miR-379
	miR-150	miR-365	miR-572				miR-30c				miR-18b	miR-381
	miR-152	miR-497	miR-638				miR-30e*				miR-19a	miR-512-3p
	miR-155	miR-627	miR-652				miR-32				miR-20a
	miR-15a		miR-665				miR-340				miR-20b
	miR-199a-5p		miR-801				miR-340*				miR-25
	miR-214		miR-923				miR-374a				miR-301a
	miR-22						miR-590-5p				miR-301b
	miR-22*						miR-598				miR-324-5p
	miR-224						miR-625				miR-335
	miR-29c						miR-7-1*				miR-335*
	miR-342-3p						miR-96				miR-424
	miR-452						miR-99a				miR-454
	miR-486-5p										miR-483-3p
											miR-488
											miR-503
											miR-542-3p
											miR-542-5p
											miR-93
Overlap matrix
	Cluster 1	Cluster 2	Cluster 3	Cluster 4	Cluster 5	Cluster 6	Cluster 7	Cluster 8	Cluster 9	Cluster 10	Cluster 11	Cluster 12	Cluster 13	Cluster 14
Cluster 1	NA	1/1 (100%)	1/2 (50%)		0/2 (0%)	0/1 (0%)	0/2 (0%)		0/1 (0%)		1/2 (50%)	2/2 (100%)	1/1 (100%)		Agonistic
Cluster 2	0/1 (0%)	NA	1/1 (100%)				0/1 (0%)				0/1 (0%)
Cluster 3	1/2 (50%)	0/1 (0%)	NA		1/1 (100%)	1/1 (100%)	1/2 (50%)				0/2 (0%)	0/1 (0%)
Cluster 4				NA
Cluster 5	2/2 (100%)		0/1 (0%)		NA	1/1 (100%)	1/1 (100%)		1/1 (100%)		0/1 (0%)	0/2 (0%)	0/1 (0%)
Cluster 6	1/1 (100%)		0/1 (0%)		0/1 (0%)	NA	1/1 (100%)				0/1 (0%)	0/1 (0%)
Cluster 7	2/2 (100%)	1/1 (100%)	1/2 (50%)		0/1 (0%)	0/1 (0%)	NA				1/2 (50%)	0/1 (0%)
Cluster 8								NA
Cluster 9	1/1 (100%)				0/1 (0%)				NA			0/1 (0%)	0/1 (0%)
Cluster 10										NA
Cluster 11	1/2 (50%)	1/1 (100%)	2/2 (100%)		1/1 (100%)	1/1 (100%)	1/2 (50%)				NA	1/1 (100%)
Cluster 12	0/2 (0%)		1/1 (100%)		2/2 (100%)	1/1 (100%)	1/1 (100%)		1/1 (100%)		0/1 (0%)	NA	1/1 (100%)
Cluster 13	0/1 (0%)				1/1 (100%)				1/1 (100%)			0/1 (0%)	NA
Cluster 14														NA
	Antagonistic
	2/2 is yellow
	3/3 is yellow/red/bold

## Sheet: OvCa neg
Table S6-2: Correlation of negatively correlating miRNA clusters of the OvCa data with 3 EMT signatures
	miR-146b-5p	let-7d	miR-151-3p	miR-133a	miR-127-3p	miR-135b	miR-200a	let-7e	miR-135a*	miR-202	miR-132	let-7i	miR-142-3p	miR-195*	let-7c	miR-148a	let-7a	let-7b	miR-139-3p
	miR-192	miR-15b	miR-181a	miR-133b	miR-136	miR-363	miR-200a*	miR-100	miR-188-5p	miR-28-3p	miR-139-5p	miR-15a	miR-142-5p	miR-197	miR-125b-2*	miR-34b	let-7f	miR-101*	miR-320
	miR-194	miR-16	miR-181b	miR-512-3p	miR-299-3p	miR-517c	miR-200b	miR-103	miR-557	miR-370	miR-140-3p	miR-203	miR-144	miR-32*	miR-26a	miR-34b*	let-7g	miR-151-5p	miR-423-5p
	miR-215	miR-7			miR-342-3p	miR-521	miR-30a	miR-106a		miR-378	miR-143		miR-146a	miR-574-3p	miR-99a	miR-34c-3p	miR-193b	miR-193a-5p	miR-564
	miR-32	miR-98			miR-376a		miR-30a*	miR-106b		miR-494	miR-143*		miR-150	miR-629*		miR-34c-5p	miR-29b-1*	miR-205	miR-768-3p
	miR-374a				miR-376c		miR-429	miR-107		miR-572	miR-145		miR-155	miR-766		miR-362-3p	miR-365	miR-221
	miR-425				miR-377		miR-95	miR-125b		miR-638	miR-145*		miR-21			miR-375		miR-221*
	miR-484				miR-379			miR-128		miR-665	miR-152		miR-224			miR-502-3p		miR-222
	miR-590-5p				miR-381			miR-129-5p		miR-801	miR-199a-5p		miR-452			miR-514		miR-29c
	miR-625				miR-503			miR-130a		miR-874	miR-214		miR-486-5p			miR-660		miR-30d
	miR-652							miR-135a		miR-923	miR-22							miR-31
	miR-7-1*							miR-141*			miR-22*							miR-497
								miR-148b										miR-627
								miR-149
								miR-17
								miR-182
								miR-183
								miR-18a
								miR-18b
								miR-19a
								miR-20a
								miR-20a*
								miR-20b
								miR-25
								miR-26b
								miR-301a
								miR-301b
								miR-30c
								miR-30e*
								miR-324-5p
								miR-335
								miR-335*
								miR-340
								miR-340*
								miR-424
								miR-454
								miR-483-3p
								miR-488
								miR-542-3p
								miR-542-5p
								miR-598
								miR-93
								miR-96
Overlap matrix
	Cluster 1	Cluster 2	Cluster 3	Cluster 4	Cluster 5	Cluster 6	Cluster 7	Cluster 8	Cluster 9	Cluster 10	Cluster 11	Cluster 12	Cluster 13	Cluster 15	Cluster 16	Cluster 17	Cluster 18	Cluster 19	Cluster 21
Cluster 1	NA				0/2 (0%)		2/2 (100%)				0/2 (0%)		0/2 (0%)			2/2 (100%)				Agonistic
Cluster 2		NA						0/1 (0%)		1/1 (100%)	1/1 (100%)	1/1 (100%)	1/1 (100%)			0/1 (0%)		1/1 (100%)
Cluster 3			NA
Cluster 4				NA
Cluster 5	2/2 (100%)				NA		0/2 (0%)				2/2 (100%)		2/2 (100%)			0/2 (0%)
Cluster 6						NA
Cluster 7	0/2 (0%)				2/2 (100%)		NA				0/2 (0%)		0/2 (0%)			2/2 (100%)
Cluster 8		1/1 (100%)						NA		0/1 (0%)	0/1 (0%)	0/1 (0%)	0/1 (0%)			1/1 (100%)		0/1 (0%)
Cluster 9									NA
Cluster 10		0/1 (0%)						1/1 (100%)		NA	1/1 (100%)	1/1 (100%)	1/1 (100%)			0/1 (0%)		1/1 (100%)
Cluster 11	2/2 (100%)	0/1 (0%)			0/2 (0%)		2/2 (100%)	1/1 (100%)		0/1 (0%)	NA	1/1 (100%)	3/3 (100%)			0/3 (0%)		1/1 (100%)
Cluster 12		0/1 (0%)						1/1 (100%)		0/1 (0%)	0/1 (0%)	NA	1/1 (100%)			0/1 (0%)		1/1 (100%)
Cluster 13	2/2 (100%)	0/1 (0%)			0/2 (0%)		2/2 (100%)	1/1 (100%)		0/1 (0%)	0/3 (0%)	0/1 (0%)	NA			0/3 (0%)		1/1 (100%)
Cluster 15														NA
Cluster 16															NA
Cluster 17	0/2 (0%)	1/1 (100%)			2/2 (100%)		0/2 (0%)	0/1 (0%)		1/1 (100%)	3/3 (100%)	1/1 (100%)	3/3 (100%)			NA		0/1 (0%)
Cluster 18																	NA
Cluster 19		0/1 (0%)						1/1 (100%)		0/1 (0%)	0/1 (0%)	0/1 (0%)	0/1 (0%)			1/1 (100%)		NA
Cluster 21																			NA
	Antagonistic
	2/2 is yellow
	3/3 is yellow/red/bold

## Sheet: GBM pos
Table S6-3: Correlation of positively correlating miRNA clusters of the GBM data with 3 EMT signatures
	miR-133b	miR-134	miR-100	let-7i	miR-127	miR-124	miR-103
	miR-136	miR-142-3p	miR-10a	miR-15a	miR-130a	miR-128a	miR-106a
	miR-154	miR-142-5p	miR-135a	miR-182	miR-154*	miR-128b	miR-106b
	miR-29b	miR-145	miR-195	miR-26b	miR-299-5p	miR-129	miR-107
	miR-29c	miR-146b	miR-30a		miR-323	miR-132	miR-10b
	miR-379	miR-148a	miR-30a-3p		miR-329	miR-137	miR-130b
	miR-432	miR-152	miR-497		miR-376a	miR-139	miR-138
	miR-605	miR-155	miR-628		miR-377	miR-218	miR-149
		miR-193a	miR-92b		miR-381	miR-219	miR-15b
		miR-199a*	miR-99a		miR-409-3p	miR-330	miR-16
		miR-21			miR-410	miR-331	miR-17
		miR-210			miR-411	miR-338	miR-17*
		miR-214			miR-433	miR-342	miR-18a
		miR-221			miR-485-3p	miR-383	miR-196a
		miR-222			miR-487a	miR-485-5p	miR-196b
		miR-223			miR-487b	miR-490	miR-19a
		miR-23a			miR-663	miR-491	miR-19b
		miR-24			miR-758	miR-504	miR-20a
		miR-27a				miR-7	miR-20b
		miR-29a				miR-769-5p	miR-25
		miR-34a					miR-324-5p
		miR-34b					miR-33a
		miR-370					miR-340
		miR-494					miR-374a
		miR-630					miR-424
							miR-551b
							miR-582
							miR-598
							miR-9*
							miR-92a
							miR-93
							miR-95
Overlap matrix
	Cluster 1	Cluster 2	Cluster 5	Cluster 7	Cluster 9	Cluster 10	Cluster 11
Cluster 1	NA							Agonistic
Cluster 2		NA	0/1 (0%)			0/1 (0%)	1/1 (100%)
Cluster 5		1/1 (100%)	NA		0/2 (0%)	1/2 (50%)	1/2 (50%)
Cluster 7				NA
Cluster 9			2/2 (100%)		NA	1/1 (100%)	0/1 (0%)
Cluster 10		1/1 (100%)	1/2 (50%)		0/1 (0%)	NA	0/2 (0%)
Cluster 11		0/1 (0%)	1/2 (50%)		1/1 (100%)	2/2 (100%)	NA
	Antagonistic
	2/2 is yellow
	3/3 is yellow/red/bold

## Sheet: GBM neg
Table S6-4: Correlation of negatively correlating miRNA clusters of the GBM data with 3 EMT signatures
	miR-134	miR-10a	miR-127	miR-124	miR-132	let-7i	miR-103
	miR-145	miR-142-3p	miR-130a	miR-128a	miR-133b	miR-100	miR-106a
	miR-199a*	miR-142-5p	miR-136	miR-128b	miR-330	miR-135a	miR-106b
	miR-214	miR-146b	miR-154	miR-129	miR-605	miR-195	miR-107
	miR-432	miR-148a	miR-154*	miR-137	miR-628	miR-26b	miR-10b
		miR-152	miR-28-5p	miR-138		miR-320	miR-130b
		miR-155	miR-299-5p	miR-139		miR-374a	miR-149
		miR-193a	miR-323	miR-196b		miR-497	miR-15a
		miR-21	miR-329	miR-218		miR-551b	miR-15b
		miR-210	miR-376a	miR-219		miR-92b	miR-16
		miR-221	miR-377	miR-338		miR-99a	miR-17
		miR-222	miR-379	miR-342			miR-17*
		miR-223	miR-381	miR-383			miR-182
		miR-23a	miR-409-3p	miR-485-5p			miR-18a
		miR-24	miR-410	miR-490			miR-196a
		miR-27a	miR-411	miR-491			miR-19a
		miR-29a	miR-433	miR-504			miR-19b
		miR-29b	miR-485-3p	miR-7			miR-20a
		miR-29c	miR-487a				miR-20b
		miR-30a	miR-487b				miR-25
		miR-30a-3p	miR-663				miR-324-5p
		miR-339-5p	miR-758				miR-331
		miR-34a	miR-801				miR-33a
		miR-34b					miR-340
		miR-370					miR-424
		miR-494					miR-582
		miR-630					miR-598
							miR-769-5p
							miR-9*
							miR-92a
							miR-93
							miR-95
Overlap matrix
	Cluster 1	Cluster 2	Cluster 3	Cluster 4	Cluster 5	Cluster 6	Cluster 7
Cluster 1	NA		1/1 (100%)	1/1 (100%)		0/1 (0%)	0/1 (0%)	Agonistic
Cluster 2		NA
Cluster 3	0/1 (0%)		NA	1/1 (100%)		0/2 (0%)	0/1 (0%)
Cluster 4	0/1 (0%)		0/1 (0%)	NA		1/2 (50%)	0/2 (0%)
Cluster 5					NA
Cluster 6	1/1 (100%)		2/2 (100%)	1/2 (50%)		NA	1/2 (50%)
Cluster 7	1/1 (100%)		1/1 (100%)	2/2 (100%)		1/2 (50%)	NA
	Antagonistic
	2/2 is yellow
	3/3 is yellow/red/bold

## Sheet: KIRC pos
Table S6-5: Correlation of positively correlating miRNA clusters of the KIRC data with 3 EMT signatures
	miR-107	let-7b	miR-103	let-7i	miR-101	let-7d*	let-7e	let-7e*
	miR-1277	let-7i*	miR-103-2*	miR-1269	miR-125a-5p	miR-1251	let-7f	miR-1
	miR-142-3p	miR-122	miR-106b	miR-1287	miR-1262	miR-1270	let-7g	miR-10b
	miR-142-5p	miR-1271	miR-106b*	miR-130b*	miR-1306	miR-1295	miR-10a	miR-10b*
	miR-144	miR-148a	miR-1254	miR-146a	miR-181a	miR-135a	miR-10a*	miR-126
	miR-144*	miR-148a*	miR-1292	miR-148b	miR-181a*	miR-185*	miR-125b	miR-126*
	miR-150*	miR-193a-3p	miR-130b	miR-151-3p	miR-181b	miR-186	miR-141	miR-127-3p
	miR-155	miR-193a-5p	miR-138	miR-200b*	miR-23b*	miR-188-3p	miR-141*	miR-127-5p
	miR-15a	miR-193b*	miR-146b-3p	miR-2277	miR-338-5p	miR-194*	miR-185	miR-129-5p
	miR-15b	miR-195*	miR-146b-5p	miR-23a	miR-374b*	miR-204	miR-187	miR-133a
	miR-15b*	miR-21	miR-148b*	miR-320c		miR-210	miR-188-5p	miR-133b
	miR-16	miR-2114	miR-149	miR-340*		miR-23a*	miR-200a	miR-136
	miR-16-1*	miR-2114*	miR-153	miR-34a		miR-27a*	miR-200a*	miR-136*
	miR-16-2*	miR-224*	miR-154	miR-589		miR-27b	miR-200b	miR-139-3p
	miR-215	miR-320d	miR-17	miR-590-5p		miR-30a*	miR-200c	miR-139-5p
	miR-216a	miR-330-3p	miR-186*	miR-616*		miR-30c-2*	miR-218	miR-140-5p
	miR-217	miR-33b	miR-18a	miR-629		miR-374b	miR-221	miR-143*
	miR-32	miR-34a*	miR-18a*	miR-629*		miR-378*	miR-221*	miR-181c
	miR-330-5p	miR-365	miR-18b			miR-450b-5p	miR-222	miR-181d
	miR-342-3p	miR-489	miR-199b-5p			miR-455-3p	miR-222*	miR-199a-3p
	miR-342-5p	miR-497	miR-19a			miR-455-5p	miR-30b	miR-199a-5p
	miR-374a	miR-497*	miR-19b-1*			miR-486-3p	miR-30b*	miR-199b-3p
	miR-374a*	miR-548o	miR-203			miR-491-5p	miR-30c-1*	miR-214
	miR-451	miR-550	miR-20a			miR-500	miR-30e	miR-214*
	miR-484	miR-590-3p	miR-20b			miR-500*	miR-33a	miR-24-1*
	miR-486-5p	miR-625	miR-20b*			miR-501-3p	miR-362-5p	miR-337-3p
	miR-508-3p	miR-625*	miR-21*			miR-501-5p	miR-429	miR-584
	miR-509-3p	miR-653	miR-219-1-3p			miR-502-3p	miR-532-5p	miR-585
	miR-514	miR-708	miR-223			miR-532-3p	miR-582-3p	miR-605
	miR-545*	miR-708*	miR-224			miR-570	miR-582-5p	miR-675*
	miR-550*	miR-760	miR-25			miR-592	miR-618
	miR-942	miR-9	miR-28-3p			miR-628-5p	miR-651
			miR-296-3p			miR-7-1*	miR-660
			miR-296-5p			miR-885-5p	miR-874
			miR-301a
			miR-31*
			miR-320a
			miR-323-3p
			miR-331-5p
			miR-335
			miR-345
			miR-363
			miR-365*
			miR-369-5p
			miR-370
			miR-376a*
			miR-376c
			miR-409-5p
			miR-411
			miR-432
			miR-433
			miR-452
			miR-452*
			miR-454
			miR-485-3p
			miR-487b
			miR-493*
			miR-539
			miR-576-5p
			miR-615-3p
			miR-616
			miR-624*
			miR-671-5p
			miR-758
			miR-769-5p
			miR-93
			miR-93*
			miR-935
			miR-937
			miR-939
Overlap matrix
	Cluster 1	Cluster 2	Cluster 3	Cluster 4	Cluster 5	Cluster 6	Cluster 7	Cluster 8
Cluster 1	NA	2/2 (100%)	2/2 (100%)		1/1 (100%)	0/3 (0%)	0/3 (0%)	1/1 (100%)	Agonistic
Cluster 2	0/2 (0%)	NA	2/2 (100%)			0/2 (0%)	0/2 (0%)
Cluster 3	0/2 (0%)	0/2 (0%)	NA			0/2 (0%)	0/2 (0%)
Cluster 4				NA
Cluster 5	0/1 (0%)				NA	0/1 (0%)	0/1 (0%)	1/1 (100%)
Cluster 6	3/3 (100%)	2/2 (100%)	2/2 (100%)		1/1 (100%)	NA	3/3 (100%)	0/1 (0%)
Cluster 7	3/3 (100%)	2/2 (100%)	2/2 (100%)		1/1 (100%)	0/3 (0%)	NA	0/1 (0%)
Cluster 8	0/1 (0%)				0/1 (0%)	1/1 (100%)	1/1 (100%)	NA
	Antagonistic
	2/2 is yellow
	3/3 is yellow/red/bold
			1	vs	6	7
			2	vs	6	7

## Sheet: KIRC neg
Table S6-6: Correlation of negatively correlating miRNA clusters of the KIRC data with 3 EMT signatures
	miR-10b	let-7d*	let-7e	miR-144	let-7g	miR-320d	miR-148b	let-7f	miR-103	miR-106b	let-7b
	miR-10b*	miR-101	let-7e*	miR-144*	miR-10a	miR-374a	miR-15a	let-7i	miR-1254	miR-107	let-7i*
	miR-125a-5p	miR-122	miR-1	miR-15b*	miR-10a*	miR-374a*	miR-186	miR-103-2*	miR-1292	miR-130b	miR-106b*
	miR-126	miR-1251	miR-127-3p	miR-16	miR-125b	miR-489	miR-32	miR-1269	miR-17	miR-138	miR-1271
	miR-126*	miR-1295	miR-127-5p	miR-16-2*	miR-141	miR-653	miR-378*	miR-1277	miR-18a	miR-142-3p	miR-148a
	miR-1262	miR-1306	miR-129-5p	miR-216a	miR-141*		miR-486-3p	miR-1287	miR-18a*	miR-142-5p	miR-148a*
	miR-1270	miR-135a	miR-133a	miR-217	miR-187		miR-7-1*	miR-130b*	miR-19a	miR-149	miR-193a-3p
	miR-139-3p	miR-151-3p	miR-133b	miR-323-3p	miR-200c			miR-146a	miR-19b-1*	miR-150*	miR-193a-5p
	miR-139-5p	miR-181a	miR-136	miR-451	miR-218			miR-146b-3p	miR-20a	miR-153	miR-2114
	miR-140-5p	miR-181a*	miR-136*	miR-486-5p	miR-221			miR-146b-5p	miR-219-1-3p	miR-154	miR-2114*
	miR-23a*	miR-181b	miR-143*	miR-508-3p	miR-221*			miR-148b*	miR-25	miR-155	miR-224*
	miR-24-1*	miR-188-3p	miR-181c	miR-509-3p	miR-222			miR-185	miR-301a	miR-15b	miR-2277
	miR-27a*	miR-194*	miR-181d	miR-514	miR-222*			miR-185*	miR-320a	miR-16-1*	miR-23a
	miR-585	miR-204	miR-195*	miR-550	miR-30b			miR-186*	miR-320c	miR-18b	miR-330-3p
	miR-592	miR-210	miR-199a-5p	miR-550*	miR-30b*			miR-188-5p	miR-340*	miR-193b*	miR-330-5p
		miR-23b*	miR-214*	miR-584	miR-33a			miR-200a	miR-454	miR-199a-3p	miR-497
		miR-27b	miR-337-3p	miR-624*	miR-362-5p			miR-200a*	miR-576-5p	miR-199b-3p	miR-497*
		miR-30a*	miR-369-5p		miR-651			miR-200b	miR-629	miR-199b-5p	miR-548o
		miR-30c-2*	miR-432		miR-874			miR-200b*	miR-629*	miR-203	miR-590-3p
		miR-30e	miR-605					miR-215	miR-93	miR-20b	miR-590-5p
		miR-338-5p	miR-675*					miR-28-3p	miR-93*	miR-20b*	miR-708
		miR-374b						miR-296-5p		miR-21	miR-708*
		miR-374b*						miR-30c-1*		miR-21*	miR-760
		miR-450b-5p						miR-33b		miR-214	miR-9
		miR-455-3p						miR-34a		miR-223
		miR-455-5p						miR-34a*		miR-224
		miR-491-5p						miR-429		miR-296-3p
		miR-500						miR-589		miR-31*
		miR-500*						miR-615-3p		miR-331-5p
		miR-501-3p						miR-616		miR-335
		miR-501-5p						miR-616*		miR-342-3p
		miR-502-3p						miR-769-5p		miR-342-5p
		miR-532-3p						miR-937		miR-345
		miR-532-5p						miR-939		miR-363
		miR-570								miR-365
		miR-618								miR-365*
		miR-628-5p								miR-370
		miR-660								miR-376a*
		miR-885-5p								miR-376c
										miR-409-5p
										miR-411
										miR-433
										miR-452
										miR-452*
										miR-484
										miR-485-3p
										miR-487b
										miR-493*
										miR-539
										miR-545*
										miR-582-3p
										miR-582-5p
										miR-625
										miR-625*
										miR-671-5p
										miR-758
										miR-935
										miR-942
Overlap matrix
	Cluster 1	Cluster 2	Cluster 3	Cluster 4	Cluster 5	Cluster 6	Cluster 7	Cluster 8	Cluster 9	Cluster 10	Cluster 11
Cluster 1	NA	0/1 (0%)	1/1 (100%)	1/1 (100%)	0/1 (0%)			0/1 (0%)			1/1 (100%)	Agonistic
Cluster 2	1/1 (100%)	NA	0/2 (0%)	0/2 (0%)	3/3 (100%)	0/1 (0%)	1/1 (100%)	2/2 (100%)		0/2 (0%)	0/3 (0%)
Cluster 3	0/1 (0%)	2/2 (100%)	NA	1/1 (100%)	0/2 (0%)	1/1 (100%)		0/1 (0%)		1/1 (100%)	2/2 (100%)
Cluster 4	0/1 (0%)	2/2 (100%)	0/1 (0%)	NA	0/2 (0%)		0/1 (0%)	0/2 (0%)		1/1 (100%)	2/2 (100%)
Cluster 5	1/1 (100%)	0/3 (0%)	2/2 (100%)	2/2 (100%)	NA	0/1 (0%)	1/1 (100%)	2/2 (100%)		0/2 (0%)	0/3 (0%)
Cluster 6		1/1 (100%)	0/1 (0%)		1/1 (100%)	NA				1/1 (100%)	1/1 (100%)
Cluster 7		0/1 (0%)		1/1 (100%)	0/1 (0%)		NA	1/1 (100%)		0/1 (0%)	0/1 (0%)
Cluster 8	1/1 (100%)	0/2 (0%)	1/1 (100%)	2/2 (100%)	0/2 (0%)		0/1 (0%)	NA		0/1 (0%)	0/2 (0%)
Cluster 9									NA
Cluster 10		2/2 (100%)	0/1 (0%)	0/1 (0%)	2/2 (100%)	0/1 (0%)	1/1 (100%)	1/1 (100%)		NA	2/2 (100%)
Cluster 11	0/1 (0%)	3/3 (100%)	0/2 (0%)	0/2 (0%)	3/3 (100%)	0/1 (0%)	1/1 (100%)	2/2 (100%)		0/2 (0%)	NA
	Antagonistic
	2/2 is yellow
	3/3 is yellow/red/bold
				5	vs	11
				2	vs	11
