# Supplementary material for: miRConnect 2.0: identification of oncogenic, antagonistic miRNA families in three human cancers
Source: BMC Genomics. 2013 Mar 15;14:179. doi: 10.1186/1471-2164-14-179 (PMC3637148; doi:10.1186/1471-2164-14-179)
Supplement: Additional file 8: Table S7 — Correlation of positively correlating miRNA clusters of the OvCa data with 158 oncogenic signatures. [file 1471-2164-14-179-S8.xls]

## Sheet: OvCa pos
Table S7-1: Correlation of positively correlating miRNA clusters of the OvCa data with 158 oncogenic signatures
	miR-132	let-7b	miR-135a*	miR-146b-5p	miR-192	miR-139-3p	let-7c	miR-195*	let-7a	miR-135b	let-7e	miR-127-3p	miR-424*	miR-15b			Gene signature lists
	miR-139-5p	let-7i	miR-151-5p	miR-148a	miR-194	miR-200a	miR-100	miR-197	let-7d	miR-151-3p	miR-103	miR-133a	miR-557	miR-16			Significantly (p<0.001) correlating gene signatures (green: positive correlation; red: negative correlation)
	miR-140-3p	miR-101*	miR-188-5p	miR-23a	miR-215	miR-200a*	miR-125b	miR-32*	let-7f	miR-181a	miR-106a	miR-133b	miR-874	miR-362-3p		Excel Cell:	B38	B42	C42
	miR-142-3p	miR-193a-5p	miR-202	miR-27a	miR-34b	miR-200b	miR-125b-2*	miR-574-3p	let-7g	miR-181b	miR-106b	miR-136		miR-425			AP1	APOPTOSIS_VIA_NFKB	APOPTOSIS_VIA_NFKB
	miR-142-5p	miR-193b	miR-205		miR-34b*	miR-26a	miR-135a	miR-629*	miR-98	miR-363	miR-107	miR-299-3p		miR-484			AP1_C	BARRESTIN_SRC	CACGTG_MYC
	miR-143	miR-203	miR-222		miR-34c-3p	miR-320	miR-141*	miR-766		miR-514	miR-128	miR-30a		miR-502-3p			AP1_Q2	CACGTG_MYC	CREBP1CJUN
	miR-143*	miR-21	miR-28-3p		miR-34c-5p	miR-423-5p	miR-148b				miR-129-5p	miR-30a*		miR-517c			AP1_Q2_01	CD24_DN	CTNNB1
	miR-144	miR-221	miR-30d		miR-375	miR-429	miR-182				miR-130a	miR-376a		miR-521			AP1_Q4	CD24_UP	DANG_MYC_UP
	miR-145	miR-221*	miR-370		miR-95	miR-564	miR-183				miR-149	miR-376c		miR-660			AP1_Q4_01	CREL	E2F1_Q6
	miR-145*	miR-29b-1*	miR-378			miR-768-3p	miR-20a*				miR-17	miR-377		miR-7			AP1_Q6	CTNNB1_DN	E2F1_Q6_01
	miR-146a	miR-31	miR-494				miR-26b				miR-18a	miR-379					AP1_Q6_01	DANG_MYC_DN	E2F3
	miR-150	miR-365	miR-572				miR-30c				miR-18b	miR-381					AP1FJ_Q2	E2F3_UP	ELK1_02
	miR-152	miR-497	miR-638				miR-30e*				miR-19a	miR-512-3p					APOPTOSIS_VIA_NFKB	EGFR	GCM_RAN
	miR-155	miR-627	miR-652				miR-32				miR-20a						BACH2	ETS_Q4	GGGCGGR_SP1
	miR-15a		miR-665				miR-340				miR-20b						BARRESTIN_SRC	EVI1_01	GNF2_DEK
	miR-199a-5p		miR-801				miR-340*				miR-25						BMI1_UP	FGR	GNF2_RAN
	miR-214		miR-923				miR-374a				miR-301a						CD24_DN	FOS	GNF2_VAV1
	miR-22						miR-590-5p				miR-301b						COLLER_MYC_DN	GCM_RAF1	MAX
	miR-22*						miR-598				miR-324-5p						CREL	GNF2_DEK	METHYLATED_UP
	miR-224						miR-625				miR-335						CTNNB1_DN	GNF2_RAN	MORF_DEK
	miR-29c						miR-7-1*				miR-335*						DANG_MYC_DN	GNF2_VAV1	MORF_RAB3A
	miR-342-3p						miR-96				miR-424						E2F3_UP	LMP1_EARLY	MYC
	miR-452						miR-99a				miR-454						EGFR	MAX	MYC_MAX
	miR-486-5p										miR-483-3p						ER_Q6	METHYLATED_DN	MYC_TARGETS_AND_SERUM_RESPONSE_DN
											miR-488						EVI1_01	METHYLATED_UP	MYC_TARGETS_AND_SERUM_RESPONSE_UP
											miR-503						EVI1_03	MORF_RAB3A	MYC_TARGETS_REPRESSED_BY_SERUM
											miR-542-3p						EVI1_04	MYC	MYC_TFRC_DN
											miR-542-5p						FGR	MYC_TARGETS_REPRESSED_BY_SERUM	MYCL1
											miR-93						GCM_RAF1	MYC_TFRC_UP	MYCMAX_01
Overlap matrix																	GNF2_DEK	MYCL1	MYCMAX_02
	Cluster 1	Cluster 2	Cluster 3	Cluster 4	Cluster 5	Cluster 6	Cluster 7	Cluster 8	Cluster 9	Cluster 10	Cluster 11	Cluster 12	Cluster 13	Cluster 14			HRAS	MYCMAX_01	MYCMAX_03
Cluster 1	NA	20/20 (100%)	27/28 (96%)		0/24 (0%)	0/5 (0%)	0/57 (0%)	0/10 (0%)	0/1 (0%)		3/50 (6%)	20/25 (80%)		2/5 (40%)	Agonistic		KIM_MYC_UP	MYCMAX_02	NFKAPPAB65
Cluster 2	0/20 (0%)	NA	6/6 (100%)		2/3 (67%)	5/5 (100%)	0/9 (0%)	2/2 (100%)	1/1 (100%)		0/39 (0%)	3/7 (43%)		0/4 (0%)			LMP1_LATE_UP	NFKAPPAB	PU1
Cluster 3	1/28 (4%)	0/6 (0%)	NA		0/7 (0%)		0/20 (0%)	0/1 (0%)			1/22 (5%)	1/4 (25%)		1/2 (50%)			LYN	NFKAPPAB65	RAB10
Cluster 4				NA													MAF	NFKB_C	RAB7L1
Cluster 5	24/24 (100%)	1/3 (33%)	7/7 (100%)		NA		16/17 (94%)	4/4 (100%)			8/14 (57%)	1/7 (14%)					METHYLATED_DN	RAB10	RAN
Cluster 6	5/5 (100%)	0/5 (0%)				NA	2/3 (67%)				0/5 (0%)	1/1 (100%)		0/3 (0%)			MORF_MYC	RAB7L1	REGULATED_BY_MYC_UP
Cluster 7	57/57 (100%)	9/9 (100%)	20/20 (100%)		1/17 (6%)	1/3 (33%)	NA	4/4 (100%)	1/1 (100%)		31/31 (100%)	1/15 (7%)					MYC	RAP1A	RGAGGAARY_PU1
Cluster 8	10/10 (100%)	0/2 (0%)	1/1 (100%)		0/4 (0%)		0/4 (0%)	NA			1/3 (33%)	0/8 (0%)		2/2 (100%)			MYC_EBOX	RAP1B	SCGGAAGY_ELK1
Cluster 9	1/1 (100%)	0/1 (0%)					0/1 (0%)		NA		1/2 (50%)	0/1 (0%)					MYCL1	REGULATED_BY_MYC_DN	SCHUHMACHER_MYC_UP
Cluster 10										NA							NFKAPPAB	SCGGAAGY_ELK1	THPO
Cluster 11	47/50 (94%)	39/39 (100%)	21/22 (95%)		6/14 (43%)	5/5 (100%)	0/31 (0%)	2/3 (67%)	1/2 (50%)		NA	7/14 (50%)		6/7 (86%)			NFKAPPAB65	SCHUHMACHER_MYC_DN	THYROID_CANCER_CLUSTER_4
Cluster 12	5/25 (20%)	4/7 (57%)	3/4 (75%)		6/7 (86%)	0/1 (0%)	14/15 (93%)	8/8 (100%)	1/1 (100%)		7/14 (50%)	NA		0/7 (0%)			NFKB_C	SCHUHMACHER_MYC_UP
Cluster 13													NA				NFKB_Q6	SKI_UP
Cluster 14	3/5 (60%)	4/4 (100%)	1/2 (50%)			3/3 (100%)		0/2 (0%)			1/7 (14%)	7/7 (100%)		NA			PAX3_B	SPI1
																	PI3K	TGANTCA_AP1
	Antagonistic																RAB10	THPO
																	RAB1A	THYROID_CANCER_CLUSTER_4
	>20 hits >90%																RAB6A	THYROID_CANCER_CLUSTER_5
	>30 hits >90%																REGULATED_BY_MYC_DN	VAV3_UP
	>30 hits >90% found in both negative and positive correlation analyses																RYTTCCTG_ETS2
																	SCHUHMACHER_MYC_DN
																	SKI_UP
																	TGANTCA_AP1
																	THPO
																	THRA
																	THYROID_CANCER_CLUSTER_2
																	THYROID_CANCER_CLUSTER_4
																	THYROID_CANCER_CLUSTER_5
																	VAV3_UP

## Sheet: OvCa neg
Table S7-2: Correlation of negatively correlating miRNA clusters of the OvCa data with 158 oncogenic signatures
	miR-146b-5p	let-7d	miR-151-3p	miR-133a	miR-127-3p	miR-135b	miR-200a	let-7e	miR-135a*	miR-202	miR-132	let-7i	miR-142-3p	miR-195*	let-7c	miR-148a	let-7a	let-7b	miR-139-3p			Gene signature lists
	miR-192	miR-15b	miR-181a	miR-133b	miR-136	miR-363	miR-200a*	miR-100	miR-188-5p	miR-28-3p	miR-139-5p	miR-15a	miR-142-5p	miR-197	miR-125b-2*	miR-34b	let-7f	miR-101*	miR-320			Significantly (p<0.001) correlating gene signatures (green: positive correlation; red: negative correlation)
	miR-194	miR-16	miR-181b	miR-512-3p	miR-299-3p	miR-517c	miR-200b	miR-103	miR-557	miR-370	miR-140-3p	miR-203	miR-144	miR-32*	miR-26a	miR-34b*	let-7g	miR-151-5p	miR-423-5p		Excel Cell:	I56	I58	I63
	miR-215	miR-7			miR-342-3p	miR-521	miR-30a	miR-106a		miR-378	miR-143		miR-146a	miR-574-3p	miR-99a	miR-34c-3p	miR-193b	miR-193a-5p	miR-564			AMPLIFIED_IN_NSCLC	AP1_Q4	APOPTOSIS_VIA_NFKB
	miR-32	miR-98			miR-376a		miR-30a*	miR-106b		miR-494	miR-143*		miR-150	miR-629*		miR-34c-5p	miR-29b-1*	miR-205	miR-768-3p			AP1_Q2	AP1_Q6	BARRESTIN_SRC
	miR-374a				miR-376c		miR-429	miR-107		miR-572	miR-145		miR-155	miR-766		miR-362-3p	miR-365	miR-221				AP1_Q2_01	APOPTOSIS_VIA_NFKB	CACGTG_MYC
	miR-425				miR-377		miR-95	miR-125b		miR-638	miR-145*		miR-21			miR-375		miR-221*				AP1_Q4	BACH2	CREBP1CJUN
	miR-484				miR-379			miR-128		miR-665	miR-152		miR-224			miR-502-3p		miR-222				AP1_Q4_01	BARRESTIN_SRC	DANG_MYC_UP
	miR-590-5p				miR-381			miR-129-5p		miR-801	miR-199a-5p		miR-452			miR-514		miR-29c				AP1_Q6	BMI1_DN	E2F
	miR-625				miR-503			miR-130a		miR-874	miR-214		miR-486-5p			miR-660		miR-30d				AP1_Q6_01	CD24_DN	E2F1_Q6
	miR-652							miR-135a		miR-923	miR-22							miR-31				APOPTOSIS_VIA_NFKB	CD24_UP	E2F1_Q6_01
	miR-7-1*							miR-141*			miR-22*							miR-497				BACH2	COLLER_MYC_DN	ELK1_01
								miR-148b										miR-627				BARRESTIN_SRC	CREL	ELK1_02
								miR-149														BMI1_DN	CTNNB1_DN	ETS_Q4
								miR-17														CD24_DN	E2F3_UP	ETS2
								miR-182														CD24_UP	EGFR	GNF2_DEK
								miR-183														CETS1P54	ETS_Q4	GNF2_RAN
								miR-18a														COLLER_MYC_DN	EVI1_01	GNF2_VAV1
								miR-18b														COLLER_MYC_UP	EVI1_03	MAX
								miR-19a														CREL	FGR	METHYLATED_DN
								miR-20a														CTNNB1_DN	FOS	METHYLATED_UP
								miR-20a*														DANG_MYC_DN	GCM_RAF1	MORF_DEK
								miR-20b														DANG_MYC_UP	GNF2_VAV1	MYC
								miR-25														E2F1_Q6	HRAS	MYC_MAX
								miR-26b														E2F1_Q6_01	KIM_MYC_UP	MYC_TARGETS_AND_SERUM_RESPONSE_DN
								miR-301a														E2F3_UP	LMP1_EARLY	MYC_TARGETS_REPRESSED_BY_SERUM
								miR-301b														EGFR	LMP1_LATE_UP	MYC_TFRC_DN
								miR-30c														ELK1_02	LYN	MYCL1
								miR-30e*														ETS_Q4	MAF	MYCMAX_01
								miR-324-5p														EVI1_01	MAX	MYCMAX_02
								miR-335														EVI1_03	METHYLATED_DN	MYCMAX_03
								miR-335*														FGR	METHYLATED_UP	MYCMAX_B
								miR-340														FOS	MORF_MYC	PU1
								miR-340*														GCM_RAF1	MORF_RAB3A	RAB7L1
								miR-424														GNF2_DEK	MYCL1	RAN
								miR-454														GNF2_RAN	MYCMAX_01	REGULATED_BY_MYC_UP
								miR-483-3p														GNF2_VAV1	MYCMAX_02	RGAGGAARY_PU1
								miR-488														HRAS	NFKAPPAB	SCGGAAGY_ELK1
								miR-542-3p														KIM_MYC_UP	NFKAPPAB65	SCHUHMACHER_MYC_UP
								miR-542-5p														LMP1_EARLY	NFKB_C	SKI_DN
								miR-598														LMP1_LATE_UP	NFKB_Q6	SP1
								miR-93														MAF	PAX3_B	THPO
								miR-96														METHYLATED_DN	RAB10	THYROID_CANCER_CLUSTER_4
Overlap matrix																						MORF_MYC	RAB6A	THYROID_CANCER_CLUSTER_5
	Cluster 1	Cluster 2	Cluster 3	Cluster 4	Cluster 5	Cluster 6	Cluster 7	Cluster 8	Cluster 9	Cluster 10	Cluster 11	Cluster 12	Cluster 13	Cluster 15	Cluster 16	Cluster 17	Cluster 18	Cluster 19	Cluster 21			MORF_RAB3A	RAB7L1	VAV3_UP
Cluster 1	NA				0/32 (0%)			16/18 (89%)		0/3 (0%)	0/38 (0%)		1/12 (8%)	11/11 (100%)		9/9 (100%)	1/1 (100%)	1/1 (100%)		Agonistic		MYC_TARGETS_AND_SERUM_RESPONSE_DN	REGULATED_BY_MYC_DN
Cluster 2		NA																				MYC_TARGETS_REPRESSED_BY_SERUM	RYTTCCTG_ETS2
Cluster 3			NA																			MYCMAX_01	SCHUHMACHER_MYC_DN
Cluster 4				NA																		MYCMAX_02	SKI_UP
Cluster 5	32/32 (100%)				NA			8/21 (38%)		2/2 (100%)	38/38 (100%)		6/8 (75%)	0/12 (0%)		0/7 (0%)	0/2 (0%)	0/5 (0%)				NFKAPPAB	SP1
Cluster 6						NA																NFKAPPAB65	SPI1
Cluster 7							NA	2/2 (100%)		0/1 (0%)	0/1 (0%)		0/2 (0%)									NFKB_C	TGANTCA_AP1
Cluster 8	2/18 (11%)				13/21 (62%)		0/2 (0%)	NA		0/12 (0%)	2/67 (3%)		0/51 (0%)	2/4 (50%)		7/9 (78%)	0/1 (0%)	0/42 (0%)	0/2 (0%)			NFKB_Q6	THYROID_CANCER_CLUSTER_5
Cluster 9									NA													ONCOGENESIS_BY_MET	VAV3_UP
Cluster 10	3/3 (100%)				0/2 (0%)		1/1 (100%)	12/12 (100%)		NA	9/9 (100%)		10/10 (100%)			0/2 (0%)		1/1 (100%)				PAX3_B
Cluster 11	38/38 (100%)				0/38 (0%)		1/1 (100%)	65/67 (97%)		0/9 (0%)	NA		44/44 (100%)	0/11 (0%)		0/12 (0%)	0/1 (0%)	20/21 (95%)				RAB7L1
Cluster 12												NA										RAP1A
Cluster 13	11/12 (92%)				2/8 (25%)		2/2 (100%)	51/51 (100%)		0/10 (0%)	0/44 (0%)		NA	0/2 (0%)		0/8 (0%)		14/14 (100%)				REGULATED_BY_MYC_DN
Cluster 15	0/11 (0%)				12/12 (100%)			2/4 (50%)			11/11 (100%)		2/2 (100%)	NA		1/1 (100%)		1/2 (50%)				RYTTCCTG_ETS2
Cluster 16															NA							SCGGAAGY_ELK1
Cluster 17	0/9 (0%)				7/7 (100%)			2/9 (22%)		2/2 (100%)	12/12 (100%)		8/8 (100%)	0/1 (0%)		NA		1/1 (100%)				SCHUHMACHER_MYC_DN
Cluster 18	0/1 (0%)				2/2 (100%)			1/1 (100%)			1/1 (100%)						NA	2/2 (100%)				SCHUHMACHER_MYC_UP
Cluster 19	0/1 (0%)				5/5 (100%)			42/42 (100%)		0/1 (0%)	1/21 (5%)		0/14 (0%)	1/2 (50%)		0/1 (0%)	0/2 (0%)	NA	2/2 (100%)			SKI_UP
Cluster 21								2/2 (100%)										0/2 (0%)	NA			TGANTCA_AP1
																						THRA
	Antagonistic																					THYROID_CANCER_CLUSTER_2
																						THYROID_CANCER_CLUSTER_5
	>20 hits >90%																					VAV3_UP
	>30 hits >90%
	>30 hits >90% found in both negative and positive correlation analyses

## Sheet: GBM pos
Table S7-3: Correlation of positively correlating miRNA clusters of the GBM data with 158 oncogenic signatures
	miR-133b	miR-134	miR-100	let-7i	miR-127	miR-124	miR-103			Gene signature lists
	miR-136	miR-142-3p	miR-10a	miR-15a	miR-130a	miR-128a	miR-106a			Significantly (p<0.001) correlating gene signatures (green: positive correlation; red: negative correlation)
	miR-154	miR-142-5p	miR-135a	miR-182	miR-154*	miR-128b	miR-106b		Excel Cell:	C41
	miR-29b	miR-145	miR-195	miR-26b	miR-299-5p	miR-129	miR-107			APOPTOSIS_VIA_NFKB
	miR-29c	miR-146b	miR-30a		miR-323	miR-132	miR-10b			BACH2
	miR-379	miR-148a	miR-30a-3p		miR-329	miR-137	miR-130b			BMI1_DN
	miR-432	miR-152	miR-497		miR-376a	miR-139	miR-138			CACGTG_MYC
	miR-605	miR-155	miR-628		miR-377	miR-218	miR-149			CD24_DN
		miR-193a	miR-92b		miR-381	miR-219	miR-15b			CETS1P54
		miR-199a*	miR-99a		miR-409-3p	miR-330	miR-16			COLLER_MYC_DN
		miR-21			miR-410	miR-331	miR-17			COLLER_MYC_UP
		miR-210			miR-411	miR-338	miR-17*			CREBP1CJUN
		miR-214			miR-433	miR-342	miR-18a			CREL
		miR-221			miR-485-3p	miR-383	miR-196a			CRKL
		miR-222			miR-487a	miR-485-5p	miR-196b			CTNNB1_DN
		miR-223			miR-487b	miR-490	miR-19a			DANG_MYC_DN
		miR-23a			miR-663	miR-491	miR-19b			DANG_MYC_UP
		miR-24			miR-758	miR-504	miR-20a			E2F
		miR-27a				miR-7	miR-20b			E2F1_Q4
		miR-29a				miR-769-5p	miR-25			E2F1_Q6
		miR-34a					miR-324-5p			E2F1_Q6_01
		miR-34b					miR-33a			E2F3
		miR-370					miR-340			E2F3_UP
		miR-494					miR-374a			EGFR
		miR-630					miR-424			ELK1_02
							miR-551b			ETS_Q4
							miR-582			ETS1
							miR-598			ETS2
							miR-9*			EVI1_02
							miR-92a			FGR
							miR-93			FOS
							miR-95			GCM_RAF1
Overlap matrix										GCM_RAN
	Cluster 1	Cluster 2	Cluster 5	Cluster 7	Cluster 9	Cluster 10	Cluster 11			GNF2_DEK
Cluster 1	NA	5/6 (83%)				14/14 (100%)	0/15 (0%)	Agonistic		GNF2_RAN
Cluster 2	1/6 (17%)	NA	3/4 (75%)		3/20 (15%)	8/45 (18%)	0/83 (0%)			GNF2_VAV1
Cluster 5		1/4 (25%)	NA		0/7 (0%)	1/1 (100%)	1/5 (20%)			GR
Cluster 7				NA						HRAS
Cluster 9		17/20 (85%)	7/7 (100%)		NA	0/15 (0%)	18/20 (90%)			KIM_MYC_DN
Cluster 10	0/14 (0%)	37/45 (82%)	0/1 (0%)		15/15 (100%)	NA	13/33 (39%)			LMP1_EARLY
Cluster 11	15/15 (100%)	83/83 (100%)	4/5 (80%)		2/20 (10%)	20/33 (61%)	NA			LMP1_LATE_UP
										LSM1_DN
	Antagonistic									LYN
										MAX
	>20 hits >90%									METHYLATED_UP
	>30 hits >90%									MIR15A/16-1
	>30 hits >90% found in both negative and positive correlation analyses									MORF_DEK
										MORF_RAB3A
										MORF_RAF1
										MYC
										MYC_AND_SERUM_RESPONSE_SYNERGY
										MYC_TARGETS_AND_SERUM_RESPONSE_UP
										MYC_TARGETS_REPRESSED_BY_SERUM
										MYC_TFRC_DN
										MYC_TFRC_UP
										MYCL1
										MYCMAX_01
										MYCMAX_02
										MYCMAX_03
										MYCMAX_B
										NFKAPPAB
										NFKAPPAB65
										NFKB_Q6
										ONCOGENESIS_BY_MET
										PAX3
										PI3K
										PU1
										RAB11A
										RAB7L1
										RAN
										RAP1B
										RAP2A
										REGULATED_BY_MYC_DN
										REGULATED_BY_MYC_UP
										RGAGGAARY_PU1
										RYTTCCTG_ETS2
										SCHUHMACHER_MYC_DN
										SCHUHMACHER_MYC_UP
										SKI_UP
										SPI1
										SRC_SIGNALING
										THYROID_CANCER_CLUSTER_4
										THYROID_CANCER_CLUSTER_5
										THYROID_CANCER_PAX8_PPARG_UP
										VAV3_DN
										VAV3_UP

## Sheet: GBM neg
Table S7-4: Correlation of negatively correlating miRNA clusters of the GBM data with 158 oncogenic signatures
	miR-134	miR-10a	miR-127	miR-124	miR-132	let-7i	miR-103			Gene signature lists
	miR-145	miR-142-3p	miR-130a	miR-128a	miR-133b	miR-100	miR-106a			Significantly (p<0.001) correlating gene signatures (green: positive correlation; red: negative correlation)
	miR-199a*	miR-142-5p	miR-136	miR-128b	miR-330	miR-135a	miR-106b		Excel Cell:	C41
	miR-214	miR-146b	miR-154	miR-129	miR-605	miR-195	miR-107			AP1_Q6
	miR-432	miR-148a	miR-154*	miR-137	miR-628	miR-26b	miR-10b			APOPTOSIS_VIA_NFKB
		miR-152	miR-28-5p	miR-138		miR-320	miR-130b			BACH2
		miR-155	miR-299-5p	miR-139		miR-374a	miR-149			BMI1_DN
		miR-193a	miR-323	miR-196b		miR-497	miR-15a			CACGTG_MYC
		miR-21	miR-329	miR-218		miR-551b	miR-15b			CD24_DN
		miR-210	miR-376a	miR-219		miR-92b	miR-16			CETS1P54
		miR-221	miR-377	miR-338		miR-99a	miR-17			COLLER_MYC_DN
		miR-222	miR-379	miR-342			miR-17*			COLLER_MYC_UP
		miR-223	miR-381	miR-383			miR-182			CREBP1CJUN
		miR-23a	miR-409-3p	miR-485-5p			miR-18a			CRKL
		miR-24	miR-410	miR-490			miR-196a			CTNNB1_DN
		miR-27a	miR-411	miR-491			miR-19a			DANG_MYC_DN
		miR-29a	miR-433	miR-504			miR-19b			DANG_MYC_UP
		miR-29b	miR-485-3p	miR-7			miR-20a			E2F
		miR-29c	miR-487a				miR-20b			E2F1_Q4
		miR-30a	miR-487b				miR-25			E2F1_Q6
		miR-30a-3p	miR-663				miR-324-5p			E2F1_Q6_01
		miR-339-5p	miR-758				miR-331			E2F3
		miR-34a	miR-801				miR-33a			E2F3_DN
		miR-34b					miR-340			E2F3_UP
		miR-370					miR-424			EGFR
		miR-494					miR-582			ELK1_02
		miR-630					miR-598			ETS_Q4
							miR-769-5p			ETS1
							miR-9*			ETS2
							miR-92a			EVI1_02
							miR-93			FGR
							miR-95			FOS
Overlap matrix										GCM_RAF1
	Cluster 1	Cluster 2	Cluster 3	Cluster 4	Cluster 5	Cluster 6	Cluster 7			GCM_RAN
Cluster 1	NA	1/1 (100%)				0/1 (0%)	0/1 (0%)	Agonistic		GNF2_DEK
Cluster 2	0/1 (0%)	NA	2/10 (20%)	2/33 (6%)	1/1 (100%)	4/9 (44%)	0/80 (0%)			GNF2_RAN
Cluster 3		8/10 (80%)	NA	0/5 (0%)		0/4 (0%)	5/6 (83%)			GNF2_VAV1
Cluster 4		31/33 (94%)	5/5 (100%)	NA	4/4 (100%)	0/5 (0%)	11/26 (42%)			GR
Cluster 5		0/1 (0%)		0/4 (0%)	NA	0/1 (0%)	0/4 (0%)			HRAS
Cluster 6	1/1 (100%)	5/9 (56%)	4/4 (100%)	5/5 (100%)	1/1 (100%)	NA	9/10 (90%)			KIM_MYC_DN
Cluster 7	1/1 (100%)	80/80 (100%)	1/6 (17%)	15/26 (58%)	4/4 (100%)	1/10 (10%)	NA			LMP1_EARLY
										LMP1_LATE_UP
	Antagonistic									LSM1_DN
										LYN
	>20 hits >90%									METHYLATED_UP
	>30 hits >90%									MIR15A/16-1
	>30 hits >90% found in both negative and positive correlation analyses									MORF_DEK
										MORF_RAB3A
										MORF_RAF1
										MYC_AND_SERUM_RESPONSE_SYNERGY
										MYC_TARGETS_AND_SERUM_RESPONSE_UP
										MYC_TARGETS_REPRESSED_BY_SERUM
										MYC_TFRC_DN
										MYC_TFRC_UP
										MYCL1
										MYCMAX_01
										MYCMAX_02
										MYCMAX_03
										MYCMAX_B
										NFKAPPAB
										NFKAPPAB65
										NFKB_Q6
										ONCOGENESIS_BY_MET
										PAX3
										PI3K
										PU1
										RAB11A
										RAB7L1
										RAN
										RAP1B
										RAP2A
										REGULATED_BY_MYC_DN
										REGULATED_BY_MYC_UP
										RGAGGAARY_PU1
										RYTTCCTG_ETS2
										SCHUHMACHER_MYC_DN
										SKI_UP
										SPI1
										THYROID_CANCER_CLUSTER_3
										THYROID_CANCER_CLUSTER_4
										THYROID_CANCER_CLUSTER_5
										THYROID_CANCER_PAX8_PPARG_UP
										VAV3_UP

## Sheet: KIRC pos
Table S7-5: Correlation of positively correlating miRNA clusters of the KIRC data with 158 oncogenic signatures
	miR-107	let-7b	miR-103	let-7i	miR-101	let-7d*	let-7e	let-7e*			Gene signature lists
	miR-1277	let-7i*	miR-103-2*	miR-1269	miR-125a-5p	miR-1251	let-7f	miR-1			Significantly (p<0.001) correlating gene signatures (green: positive correlation; red: negative correlation)
	miR-142-3p	miR-122	miR-106b	miR-1287	miR-1262	miR-1270	let-7g	miR-10b		Excel Cell:	D78	D79
	miR-142-5p	miR-1271	miR-106b*	miR-130b*	miR-1306	miR-1295	miR-10a	miR-10b*			AP1	AMPLIFIED_IN_NSCLC
	miR-144	miR-148a	miR-1254	miR-146a	miR-181a	miR-135a	miR-10a*	miR-126			AP1_C	AP1_Q2
	miR-144*	miR-148a*	miR-1292	miR-148b	miR-181a*	miR-185*	miR-125b	miR-126*			AP1_Q2	AP1_Q2_01
	miR-150*	miR-193a-3p	miR-130b	miR-151-3p	miR-181b	miR-186	miR-141	miR-127-3p			AP1_Q2_01	AP1_Q4
	miR-155	miR-193a-5p	miR-138	miR-200b*	miR-23b*	miR-188-3p	miR-141*	miR-127-5p			AP1_Q4	AP1_Q4_01
	miR-15a	miR-193b*	miR-146b-3p	miR-2277	miR-338-5p	miR-194*	miR-185	miR-129-5p			AP1_Q4_01	AP1_Q6
	miR-15b	miR-195*	miR-146b-5p	miR-23a	miR-374b*	miR-204	miR-187	miR-133a			AP1_Q6	AP1_Q6_01
	miR-15b*	miR-21	miR-148b*	miR-320c		miR-210	miR-188-5p	miR-133b			AP1_Q6_01	AP1FJ_Q2
	miR-16	miR-2114	miR-149	miR-340*		miR-23a*	miR-200a	miR-136			AP1FJ_Q2	APOPTOSIS_VIA_NFKB
	miR-16-1*	miR-2114*	miR-153	miR-34a		miR-27a*	miR-200a*	miR-136*			BACH2	BACH2
	miR-16-2*	miR-224*	miR-154	miR-589		miR-27b	miR-200b	miR-139-3p			BILD_MYC	BILD_MYC
	miR-215	miR-320d	miR-17	miR-590-5p		miR-30a*	miR-200c	miR-139-5p			BMI1_UP	BMI1_UP
	miR-216a	miR-330-3p	miR-186*	miR-616*		miR-30c-2*	miR-218	miR-140-5p			CCND1	CCND1
	miR-217	miR-33b	miR-18a	miR-629		miR-374b	miR-221	miR-143*			CD24_DN	CD24_DN
	miR-32	miR-34a*	miR-18a*	miR-629*		miR-378*	miR-221*	miR-181c			CETS1P54	CETS1P54
	miR-330-5p	miR-365	miR-18b			miR-450b-5p	miR-222	miR-181d			CREL	CREL
	miR-342-3p	miR-489	miR-199b-5p			miR-455-3p	miR-222*	miR-199a-3p			CTNNB1_DN	CTNNB1
	miR-342-5p	miR-497	miR-19a			miR-455-5p	miR-30b	miR-199a-5p			DANG_MYC_UP	CTNNB1_DN
	miR-374a	miR-497*	miR-19b-1*			miR-486-3p	miR-30b*	miR-199b-3p			E2F1_Q4	DANG_MYC_UP
	miR-374a*	miR-548o	miR-203			miR-491-5p	miR-30c-1*	miR-214			E2F3_DN	E2F
	miR-451	miR-550	miR-20a			miR-500	miR-30e	miR-214*			EGFR	E2F1_Q4
	miR-484	miR-590-3p	miR-20b			miR-500*	miR-33a	miR-24-1*			ETS_Q4	E2F1_Q6
	miR-486-5p	miR-625	miR-20b*			miR-501-3p	miR-362-5p	miR-337-3p			ETS1	E2F1_Q6_01
	miR-508-3p	miR-625*	miR-21*			miR-501-5p	miR-429	miR-584			EVI1_02	E2F3
	miR-509-3p	miR-653	miR-219-1-3p			miR-502-3p	miR-532-5p	miR-585			EVI1_03	E2F3_DN
	miR-514	miR-708	miR-223			miR-532-3p	miR-582-3p	miR-605			GCM_RAF1	EGR3
	miR-545*	miR-708*	miR-224			miR-570	miR-582-5p	miR-675*			GCM_RAN	ETS_Q4
	miR-550*	miR-760	miR-25			miR-592	miR-618				GCM_VAV1	ETS1
	miR-942	miR-9	miR-28-3p			miR-628-5p	miR-651				GR	GCM_RAF1
			miR-296-3p			miR-7-1*	miR-660				HRAS	GCM_RAN
			miR-296-5p			miR-885-5p	miR-874				LMP1_EARLY	GCM_VAV1
			miR-301a								LMP1_LATE_DN	GGGCGGR_SP1
			miR-31*								LMP1_LATE_UP	GNF2_DEK
			miR-320a								LSM1_DN	GNF2_RAN
			miR-323-3p								LSM1_UP	GR
			miR-331-5p								MAF	HRAS
			miR-335								MENSSEN_MYC	INHBA_DN
			miR-345								MORF_MYC	LMP1_EARLY
			miR-363								MYB_Q3	LMP1_LATE_DN
			miR-365*								MYB_Q6	LMP1_LATE_UP
			miR-369-5p								MYC_AND_SERUM_RESPONSE_SYNERGY	LSM1_DN
			miR-370								MYC_EBOX	MAF
			miR-376a*								MYC_TFRC_DN	MIR15A/16-1
			miR-376c								MYCMAX_01	MORF_RAF1
			miR-409-5p								MYCMAX_02	MYB_Q3
			miR-411								NFKAPPAB	MYB_Q6
			miR-432								NFKAPPAB65	MYC_AND_SERUM_RESPONSE_SYNERGY
			miR-433								NFKB_C	MYC_EBOX
			miR-452								NFKB_Q6	MYC_MAX
			miR-452*								P53	MYC_TARGETS_AND_SERUM_RESPONSE_DN
			miR-454								PI3K	MYC_TARGETS_AND_SERUM_RESPONSE_UP
			miR-485-3p								PU1	MYC_TFRC_DN
			miR-487b								RAB10	MYCMAX_02
			miR-493*								RAB5A	NFKAPPAB
			miR-539								RAP2A	NFKAPPAB65
			miR-576-5p								RGAGGAARY_PU1	NFKB_C
			miR-615-3p								RYTTCCTG_ETS2	NFKB_Q6
			miR-616								SKI_UP	P53
			miR-624*								SP1_Q6_01	PI3K
			miR-671-5p								SRC_SIGNALING	PU1
			miR-758								TCF11MAFG	RAB10
			miR-769-5p								TGANTCA_AP1	RAB5A
			miR-93								THYROID_CANCER_CLUSTER_5	RAP2A
			miR-93*								VAV3_UP	REGULATED_BY_MYC_UP
			miR-935									RGAGGAARY_PU1
			miR-937									RYTTCCTG_ETS2
			miR-939									SCGGAAGY_ELK1
Overlap matrix												SKI_UP
	Cluster 1	Cluster 2	Cluster 3	Cluster 4	Cluster 5	Cluster 6	Cluster 7	Cluster 8				SP1_Q6
Cluster 1	NA	39/39 (100%)	11/40 (28%)		2/4 (50%)	9/28 (32%)	11/37 (30%)	1/43 (2%)	Agonistic			SP1_Q6_01
Cluster 2	0/39 (0%)	NA	6/54 (11%)	1/2 (50%)	2/4 (50%)	17/34 (50%)	27/38 (71%)	0/57 (0%)				SRC
Cluster 3	29/40 (72%)	48/54 (89%)	NA	2/4 (50%)	0/10 (0%)	2/66 (3%)	1/75 (1%)	58/63 (92%)				SRC_SIGNALING
Cluster 4		1/2 (50%)	2/4 (50%)	NA	1/2 (50%)							TGANTCA_AP1
Cluster 5	2/4 (50%)	2/4 (50%)	10/10 (100%)	1/2 (50%)	NA	5/5 (100%)	3/7 (43%)	4/4 (100%)				VAV3_UP
Cluster 6	19/28 (68%)	17/34 (50%)	64/66 (97%)		0/5 (0%)	NA	63/66 (95%)	11/57 (19%)
Cluster 7	26/37 (70%)	11/38 (29%)	74/75 (99%)		4/7 (57%)	3/66 (5%)	NA	9/57 (16%)
Cluster 8	42/43 (98%)	57/57 (100%)	5/63 (8%)		0/4 (0%)	46/57 (81%)	48/57 (84%)	NA
	Antagonistic
	>20 hits >90%
	>30 hits >90%
	>30 hits >90% found in both negative and positive correlation analyses
			3	vs	6	7

## Sheet: KIRC neg
Table S7-6: Correlation of negatively correlating miRNA clusters of the KIRC data with 158 oncogenic signatures
	miR-10b	let-7d*	let-7e	miR-144	let-7g	miR-320d	miR-148b	let-7f	miR-103	miR-106b	let-7b			Gene signature lists
	miR-10b*	miR-101	let-7e*	miR-144*	miR-10a	miR-374a	miR-15a	let-7i	miR-1254	miR-107	let-7i*			Significantly (p<0.001) correlating gene signatures (green: positive correlation; red: negative correlation)
	miR-125a-5p	miR-122	miR-1	miR-15b*	miR-10a*	miR-374a*	miR-186	miR-103-2*	miR-1292	miR-130b	miR-106b*		Excel Cell:	C70	F69	F70
	miR-126	miR-1251	miR-127-3p	miR-16	miR-125b	miR-489	miR-32	miR-1269	miR-17	miR-138	miR-1271			AP1	AMPLIFIED_IN_NSCLC	AMPLIFIED_IN_NSCLC
	miR-126*	miR-1295	miR-127-5p	miR-16-2*	miR-141	miR-653	miR-378*	miR-1277	miR-18a	miR-142-3p	miR-148a			AP1_C	AP1_C	AP1_C
	miR-1262	miR-1306	miR-129-5p	miR-216a	miR-141*		miR-486-3p	miR-1287	miR-18a*	miR-142-5p	miR-148a*			AP1_Q2	AP1_Q2_01	AP1_Q2
	miR-1270	miR-135a	miR-133a	miR-217	miR-187		miR-7-1*	miR-130b*	miR-19a	miR-149	miR-193a-3p			AP1_Q2_01	AP1_Q4	AP1_Q2_01
	miR-139-3p	miR-151-3p	miR-133b	miR-323-3p	miR-200c			miR-146a	miR-19b-1*	miR-150*	miR-193a-5p			AP1_Q4	AP1_Q4_01	AP1_Q4
	miR-139-5p	miR-181a	miR-136	miR-451	miR-218			miR-146b-3p	miR-20a	miR-153	miR-2114			AP1_Q4_01	AP1FJ_Q2	AP1_Q4_01
	miR-140-5p	miR-181a*	miR-136*	miR-486-5p	miR-221			miR-146b-5p	miR-219-1-3p	miR-154	miR-2114*			AP1_Q6	BACH2	AP1_Q6
	miR-23a*	miR-181b	miR-143*	miR-508-3p	miR-221*			miR-148b*	miR-25	miR-155	miR-224*			AP1_Q6_01	BILD_MYC	AP1_Q6_01
	miR-24-1*	miR-188-3p	miR-181c	miR-509-3p	miR-222			miR-185	miR-301a	miR-15b	miR-2277			AP1FJ_Q2	DANG_MYC_UP	AP1FJ_Q2
	miR-27a*	miR-194*	miR-181d	miR-514	miR-222*			miR-185*	miR-320a	miR-16-1*	miR-23a			BACH2	E2F	APOPTOSIS_VIA_NFKB
	miR-585	miR-204	miR-195*	miR-550	miR-30b			miR-186*	miR-320c	miR-18b	miR-330-3p			BILD_MYC	E2F1_Q4	BACH2
	miR-592	miR-210	miR-199a-5p	miR-550*	miR-30b*			miR-188-5p	miR-340*	miR-193b*	miR-330-5p			BMI1_UP	E2F1_Q6	BILD_MYC
		miR-23b*	miR-214*	miR-584	miR-33a			miR-200a	miR-454	miR-199a-3p	miR-497			CCND1	E2F1_Q6_01	BMI1_UP
		miR-27b	miR-337-3p	miR-624*	miR-362-5p			miR-200a*	miR-576-5p	miR-199b-3p	miR-497*			CD24_DN	E2F3	CCND1
		miR-30a*	miR-369-5p		miR-651			miR-200b	miR-629	miR-199b-5p	miR-548o			CETS1P54	EGR3	CD24_DN
		miR-30c-2*	miR-432		miR-874			miR-200b*	miR-629*	miR-203	miR-590-3p			CGTSACG_PAX3_B	GGGCGGR_SP1	CETS1P54
		miR-30e	miR-605					miR-215	miR-93	miR-20b	miR-590-5p			CREL	GNF2_RAN	CREL
		miR-338-5p	miR-675*					miR-28-3p	miR-93*	miR-20b*	miR-708			CTNNB1_DN	HRAS	CTNNB1_DN
		miR-374b						miR-296-5p		miR-21	miR-708*			CTNNB1_UP	INHBA_DN	DANG_MYC_UP
		miR-374b*						miR-30c-1*		miR-21*	miR-760			DANG_MYC_UP	LMP1_EARLY	E2F
		miR-450b-5p						miR-33b		miR-214	miR-9			E2F1_Q4	MIR15A/16-1	E2F1_Q4
		miR-455-3p						miR-34a		miR-223				E2F3_DN	MORF_RAF1	E2F1_Q6
		miR-455-5p						miR-34a*		miR-224				EGFR	MYB_Q3	E2F1_Q6_01
		miR-491-5p						miR-429		miR-296-3p				EGR3	MYB_Q5_01	E2F3_DN
		miR-500						miR-589		miR-31*				ETS_Q4	MYB_Q6	EGR3
		miR-500*						miR-615-3p		miR-331-5p				ETS1	MYC_AND_SERUM_RESPONSE_SYNERGY	ETS_Q4
		miR-501-3p						miR-616		miR-335				ETS2	MYC_EBOX	ETS1
		miR-501-5p						miR-616*		miR-342-3p				EVI1_01	MYC_MAX	ETS2
		miR-502-3p						miR-769-5p		miR-342-5p				EVI1_02	MYC_TARGETS_AND_SERUM_RESPONSE_DN	FGR
		miR-532-3p						miR-937		miR-345				FGR	MYC_TARGETS_AND_SERUM_RESPONSE_UP	FOS
		miR-532-5p						miR-939		miR-363				GCM_RAF1	MYC_TFRC_DN	GCM_RAF1
		miR-570								miR-365				GCM_RAN	MYCL1	GCM_VAV1
		miR-618								miR-365*				GCM_VAV1	MYCMAX_B	GNF2_DEK
		miR-628-5p								miR-370				GNF2_RAN	NFKAPPAB	GNF2_RAN
		miR-660								miR-376a*				GR	NFKB_C	GNF2_VAV1
		miR-885-5p								miR-376c				HRAS	NFKB_Q6	GR
										miR-409-5p				LMP1_EARLY	P53	HRAS
										miR-411				LMP1_LATE_DN	PI3K	INHBA_DN
										miR-433				LMP1_LATE_UP	REGULATED_BY_MYC_UP	KIM_MYC_UP
										miR-452				LSM1_DN	SCGGAAGY_ELK1	LMP1_EARLY
										miR-452*				LYN	SRC	LMP1_LATE_DN
										miR-484				MAF	THYROID_CANCER_CLUSTER_1	LMP1_LATE_UP
										miR-485-3p				MENSSEN_MYC		LSM1_DN
										miR-487b				METHYLATED_UP		LYN
										miR-493*				MORF_MYC		MAF
										miR-539				MYB_Q3		MIR15A/16-1
										miR-545*				MYB_Q6		MYB_Q3
										miR-582-3p				MYC_AND_SERUM_RESPONSE_SYNERGY		MYB_Q6
										miR-582-5p				MYC_EBOX		MYC_AND_SERUM_RESPONSE_SYNERGY
										miR-625				MYC_TARGETS_AND_SERUM_RESPONSE_UP		MYC_EBOX
										miR-625*				MYC_TFRC_DN		MYC_MAX
										miR-671-5p				MYC_TFRC_UP		MYC_TARGETS_AND_SERUM_RESPONSE_DN
										miR-758				MYCL1		MYC_TARGETS_AND_SERUM_RESPONSE_UP
										miR-935				MYCMAX_01		MYC_TFRC_DN
										miR-942				NFKAPPAB		MYC_TFRC_UP
Overlap matrix														NFKAPPAB65		MYCL1
	Cluster 1	Cluster 2	Cluster 3	Cluster 4	Cluster 5	Cluster 6	Cluster 7	Cluster 8	Cluster 9	Cluster 10	Cluster 11			NFKB_C		MYCMAX_02
Cluster 1	NA	17/20 (85%)	16/17 (94%)	1/6 (17%)	9/15 (60%)	0/5 (0%)	0/1 (0%)	0/2 (0%)	2/6 (33%)	1/16 (6%)	0/12 (0%)	Agonistic		NFKB_Q6		NFKAPPAB
Cluster 2	3/20 (15%)	NA	6/54 (11%)	9/16 (56%)	67/70 (96%)	9/16 (56%)	2/2 (100%)	1/5 (20%)	3/34 (9%)	0/81 (0%)	3/18 (17%)			P53		NFKAPPAB65
Cluster 3	1/17 (6%)	48/54 (89%)	NA	2/28 (7%)	5/59 (8%)	0/25 (0%)	0/2 (0%)	0/1 (0%)	30/31 (97%)	47/53 (89%)	0/24 (0%)			PI3K		NFKB_C
Cluster 4	5/6 (83%)	7/16 (44%)	26/28 (93%)	NA	17/21 (81%)	23/23 (100%)	1/1 (100%)	0/2 (0%)	0/23 (0%)	0/12 (0%)	14/14 (100%)			PU1		NFKB_Q6
Cluster 5	6/15 (40%)	3/70 (4%)	54/59 (92%)	4/21 (19%)	NA	16/18 (89%)	0/1 (0%)	1/5 (20%)	0/42 (0%)	1/82 (1%)	10/17 (59%)			RAB10		P53
Cluster 6	5/5 (100%)	7/16 (44%)	25/25 (100%)	0/23 (0%)	2/18 (11%)	NA		0/3 (0%)	0/28 (0%)	2/13 (15%)	19/19 (100%)			RAB11A		PI3K
Cluster 7	1/1 (100%)	0/2 (0%)	2/2 (100%)	0/1 (0%)	1/1 (100%)		NA			0/1 (0%)				RAB5A		PU1
Cluster 8	2/2 (100%)	4/5 (80%)	1/1 (100%)	2/2 (100%)	4/5 (80%)	3/3 (100%)		NA	6/6 (100%)	6/6 (100%)	0/3 (0%)			RAP1B		RAB10
Cluster 9	4/6 (67%)	31/34 (91%)	1/31 (3%)	23/23 (100%)	42/42 (100%)	28/28 (100%)		0/6 (0%)	NA	40/40 (100%)	1/19 (5%)			RAP2A		RAB5A
Cluster 10	15/16 (94%)	81/81 (100%)	6/53 (11%)	12/12 (100%)	81/82 (99%)	11/13 (85%)	1/1 (100%)	0/6 (0%)	0/40 (0%)	NA	10/19 (53%)			REGULATED_BY_MYC_DN		RAB7L1
Cluster 11	12/12 (100%)	15/18 (83%)	24/24 (100%)	0/14 (0%)	7/17 (41%)	0/19 (0%)		3/3 (100%)	18/19 (95%)	9/19 (47%)	NA			RGAGGAARY_PU1		RAP1B
														RYTTCCTG_ETS2		RAP2A
	Antagonistic													SCHUHMACHER_MYC_UP		REGULATED_BY_MYC_DN
														SKI_UP		REGULATED_BY_MYC_UP
	>20 hits >90%													SP1_Q6_01		RGAGGAARY_PU1
	>30 hits >90%													SPI1		RYTTCCTG_ETS2
	>30 hits >90% found in both negative and positive correlation analyses													SRC_SIGNALING		SCHUHMACHER_MYC_DN
														TCF11MAFG		SKI_UP
				5	vs	9	10							TGANTCA_AP1		SP1_Q6_01
				2	vs	9	10							THYROID_CANCER_CLUSTER_2		SPI1
														THYROID_CANCER_CLUSTER_3		SRC_SIGNALING
														THYROID_CANCER_CLUSTER_5		TGANTCA_AP1
														VAV3_DN		VAV3_DN
														VAV3_UP		VAV3_UP
