# Supplementary material for: miRConnect 2.0: identification of oncogenic, antagonistic miRNA families in three human cancers
Source: BMC Genomics. 2013 Mar 15;14:179. doi: 10.1186/1471-2164-14-179 (PMC3637148; doi:10.1186/1471-2164-14-179)
Supplement: Additional file 10: Table S9 — sPCC analysis of agonistic and antagonistic miRNAs as shown in Figure 5A-OvCa. [file 1471-2164-14-179-S10.xls]

## Sheet: OvCa sPCC
Table S9-1: sPCC analysis of agonistic and antagonistic miRNAs as shown in Figure 8A-OvCa.
GeneID	miR-222	miR-221	miR-149	miR-103	miR-93	miR-106b	miR-25	miR-20b	miR-17	miR-20a	miR-19a	miR-18a
TMPO	-14.6276	-14.8866	0.992577	7.28163	27.0632	16.5217	19.7737	26.4566	17.0266	18.1381	33.9196	36.7353
UBE2S	-17.0229	-13.9236	-5.47022	12.4799	26.6848	14.9841	19.9902	18.0687	20.6326	19.2084	38.2568	35.4917
RRM2	-14.9876	-6.22171	-3.4997	16.135	20.678	10.6231	16.4845	15.8725	14.025	7.53615	42.3203	44.6171
H2AFX	-11.8377	-1.22715	-21.5109	9.62001	17.8076	10.9042	12.8935	21.8336	29.0283	15.9909	39.2184	35.095
DSCR6	-7.25799	-4.94339	-6.82459	10.6807	10.8615	0.775325	5.87227	24.9952	19.5215	8.59657	30.2686	29.8884
SOX4	-14.0163	-6.30672	7.29614	9.11479	16.8366	27.04	24.8115	29.5929	30.1769	29.2661	25.0926	25.6195
PRPF4B	-4.0254	-1.01789	7.77137	1.28358	24.289	28.6421	17.1845	22.996	24.1114	25.6082	21.6774	27.1438
SRPK1	-3.58183	-3.98038	-7.47201	23.0511	22.9584	28.6245	19.4316	22.9558	18.0462	18.6578	28.4721	33.441
UCK2	-11.7789	-7.89846	-13.5199	20.3519	26.2345	24.2669	13.4863	28.1648	16.8226	19.9874	22.9598	31.2813
ZNF184	-25.4362	-24.5445	11.898	14.9909	13.1279	23.6751	18.4498	29.0943	27.4962	37.7413	23.5998	22.8255
ZNF8	-19.6317	-16.852	15.7243	15.3291	8.63236	7.7221	6.164	20.6504	31.9764	36.8125	31.6592	20.3528
SALL1	-21.2594	-19.9057	23.9381	20.5	10.524	14.7969	20.2061	30.7397	23.035	26.4049	8.97692	17.7746
IL11RA	-21.6286	-23.0917	29.1831	7.90897	-0.206832	9.79547	19.2202	19.9557	29.1111	26.6035	18.0105	16.0036
GPM6B	-16.99	-4.68482	-4.03117	9.84197	3.43886	6.47273	13.0278	36.9603	28.6549	14.7204	13.2755	20.1965
HDGF	-19.7768	-17.178	-10.3987	13.1013	6.69809	5.38357	14.3414	22.7509	21.5494	19.7118	11.842	16.7169
KCTD15	-6.34446	-11.9589	-1.9273	1.48696	10.8972	12.5667	12.5513	28.7414	22.7847	28.0428	10.4456	6.86265
PTMA	-11.2298	-15.5397	-4.5938	0.890953	12.51	7.9283	10.046	25.6147	14.276	16.8128	12.4256	3.83776
PCM1	-10.0065	-3.31132	24.9714	5.67833	19.4936	20.9026	22.6056	31.4306	25.3062	23.5668	26.0061	22.2354
TARBP1	-9.29105	-7.2929	20.7474	10.4713	14.2021	8.81413	15.8602	26.4881	31.0158	20.0985	12.7418	23.2112
ID1	-3.30101	-2.7589	21.6083	3.84912	0.182824	6.38825	11.7207	26.1936	26.9004	21.7527	26.8488	31.6903
ARL3	-9.14465	-13.874	34.696	10.7941	7.00386	7.09612	21.0898	17.6179	13.6475	21.1116	22.506	22.9612
RGL2	4.45814	3.40484	28.7293	16.3988	10.4294	18.9831	17.3419	18.5275	20.0768	22.9572	10.3647	27.2814
PTK7	-1.91504	7.77313	13.9002	13.023	7.30176	16.1642	22.4171	17.4543	18.8343	21.6182	10.0591	23.504
NR2F1	-13.5235	-1.85702	25.0179	16.8449	-4.46553	15.0574	14.0502	11.6	23.5149	32.391	8.18038	24.196
NEFL	-8.16633	3.04352	23.6637	17.9392	2.97181	2.40699	0.101102	12.8259	12.4649	16.8599	21.7005	16.2133
ID3	-7.60252	0.0829661	9.1708	6.00878	-6.71209	-5.65571	-1.51703	21.9133	21.4356	9.80629	18.0345	25.8758
GLRB	-3.33945	16.1284	24.6292	11.8474	2.42895	3.4703	12.3564	20.7468	10.7112	4.95277	4.80357	23.2235
SLC39A6	-8.12988	-9.59204	27.6248	1.42107	6.46743	8.97693	11.3115	9.35236	10.9446	16.1341	16.5949	9.5442
SP3	-10.5535	-10.2618	12.3578	-2.6458	8.37839	4.77467	5.90833	9.20094	6.63163	15.3126	12.9881	13.7221
ANKMY2	-20.9819	-11.8266	21.2549	-10.1946	3.12081	3.45938	8.7747	22.9807	16.1235	18.997	18.0958	19.7298
SR140	6.52318	-5.88453	15.918	7.29255	22.4074	26.266	26.9724	19.006	20.197	30.1203	24.8379	19.8108
CLCN2	8.26373	-4.35437	21.6448	-0.915169	29.4305	30.5877	23.9489	8.18077	23.6988	17.9674	25.4896	26.7663
SCAMP1	18.3867	-2.00798	17.2344	9.69382	14.3801	9.30165	17.388	14.2305	21.9384	17.7947	16.0863	15.5094
KCNH2	14.9852	-7.22364	29.3023	35.9624	32.305	24.8022	26.2337	19.6559	23.842	15.8361	30.5246	32.7616
DPY19L1	-20.3772	-22.6038	24.4855	16.8863	21.7212	18.2608	25.5032	33.2379	25.9777	23.9871	34.7942	42.3753
CBX3	-15.4109	-26.7123	29.1681	11.1011	29.3431	24.2936	34.5822	19.4396	24.8198	24.1378	31.8872	30.4542
FGF9	1.9902	-6.79734	34.3087	5.70669	15.6811	21.1967	14.4252	28.7371	43.8437	38.2486	31.6076	32.0647
FBXO28	-11.4979	-10.2817	7.93971	30.158	16.3308	20.2064	17.2906	26.5161	21.358	25.8282	14.6028	18.8836
MPP2	-7.79495	-5.34431	7.16792	23.0921	16.2157	16.4022	15.2099	16.7636	18.9219	21.6423	21.0238	22.791
MRPL42	-8.27116	-20.2716	18.5188	30.3121	13.3099	12.3819	12.1654	10.6121	13.7927	24.8446	23.947	31.6678
SNRPF	-22.0726	-25.9334	5.83754	28.8436	25.7103	24.4377	20.755	29.4976	21.8409	26.093	25.7741	31.7603
AKR1B1	-25.2091	-18.294	11.6406	24.9482	21.5403	21.124	31.8708	21.4147	16.3417	17.3006	24.8187	28.3226
UCHL1	-24.9339	-14.1616	29.7536	36.2724	20.5669	24.6151	23.1314	3.95325	13.8247	22.8195	30.2268	27.0966
BCL2L11	-23.519	-11.3195	0.543474	26.2779	24.7186	27.0506	26.0958	3.29031	9.76869	19.4784	15.6816	20.708
MSH2	-22.8536	-11.0155	15.5806	29.0254	46.2787	34.718	29.6696	21.5003	24.7126	25.73	17.8247	27.5007
PRKDC	-17.132	-10.1357	21.4157	25.2254	34.4703	23.6103	31.1673	15.8545	19.8266	17.0659	28.4021	31.7218
UNG	-1.48863	-14.8642	12.7666	17.8756	40.1866	38.1936	33.3731	16.1914	14.3472	23.2812	24.0676	28.9325
TOPBP1	-14.2197	-10.2893	7.30607	11.4354	36.157	33.1212	31.2199	20.0694	17.5345	21.7012	25.9453	24.5761
CHD7	-3.03585	-3.22115	28.8523	26.9994	32.7845	37.2426	39.8178	-5.85491	19.8479	31.6173	16.8158	23.8256
TBX2	-21.1788	-17.7469	29.9982	15.133	24.471	30.2626	38.0135	19.1164	13.774	18.2722	7.04617	6.13453
CSPG5	-24.7395	-11.3799	27.9669	32.598	26.9951	21.5193	26.7133	5.72884	9.80647	16.4388	7.10876	10.6445
YBX2	-21.6441	-13.1299	24.966	22.3664	27.0147	26.89	13.544	24.1408	18.595	25.3502	15.1555	15.1744
D4S234E	-18.8836	-18.6807	32.4874	14.8304	21.1706	27.4725	13.6337	-3.60549	17.8505	29.3263	9.61994	7.88824
RBBP4	-5.62011	-11.7636	22.1037	6.43921	18.9097	16.9927	19.3251	13.6405	11.5973	12.8169	18.8601	19.9258
YTHDF2	-11.7873	-6.84428	19.0551	9.27088	24.9018	13.5998	17.8187	6.06023	10.2189	7.35554	10.8653	15.4831
RPA3	-16.5848	-11.0679	18.822	16.8055	15.5859	15.4409	28.1671	3.7987	2.45331	4.06936	16.8471	21.6512
PXMP2	-26.3758	-16.6738	21.7618	7.8202	29.531	20.8889	21.3255	13.3029	10.4226	12.7767	23.0629	19.5986
PPAP2B	-21.3364	-17.2163	19.3638	11.3371	11.0488	10.9125	12.7082	14.5391	17.9681	8.49792	16.5778	9.7961
FKBP4	-3.19763	-5.49978	19.7463	21.8488	25.8445	12.4266	22.543	-4.15907	10.5363	13.9399	10.191	26.1256
SSB	-11.4589	-14.3174	24.8114	23.1917	20.8849	17.6793	16.9992	-4.97988	11.8955	16.7556	14.1216	21.3068
NUDC	-3.66692	-11.8612	22.1452	17.811	32.6922	24.426	25.2364	-2.66493	5.47808	-0.286087	5.37482	10.3762
WDR8	-12.0326	-13.0477	6.93445	19.2327	31.2938	20.816	19.2852	-0.803076	5.37227	-0.623884	17.9854	16.0822
H1FX	-5.90864	-11.2276	5.07367	11.3688	25.6116	17.1167	31.4707	19.9547	16.2129	18.1588	17.1153	28.6248
LSM4	-19.4771	-14.3548	1.69204	9.26791	27.3818	19.0585	20.267	10.529	12.2306	9.07938	11.0881	25.7859
BCOR	-0.933165	-9.2305	9.96697	12.258	33.8532	27.0251	34.3714	17.5571	15.8024	2.16259	14.4964	13.8418
ATF5	-3.64877	-9.42078	6.95027	5.53126	19.3484	16.8443	14.0996	-4.82327	8.37297	5.75519	4.24604	7.05019
PPIG	0.462035	-8.59047	2.98641	6.49896	9.50667	10.8821	10.5168	-1.42438	3.90722	5.64504	8.20518	7.24472
MAP4K1	-1.56496	-5.66856	15.6979	5.19028	16.1111	17.0767	16.4687	4.39356	4.71266	8.35636	11.464	7.16437
SLC9A5	0.856688	0.201869	5.01013	-1.22651	9.24648	13.8086	14.3975	5.00268	15.0632	19.6171	16.8819	8.72778
CP110	-3.28843	-9.33409	5.43633	10.9842	20.2436	11.164	16.5071	21.928	10.4183	9.03074	5.94888	10.3352
MAT2A	5.94363	-4.10319	6.99793	-4.33358	17.6126	16.4797	15.2641	16.3474	9.78928	6.45078	7.36364	10.6989
TBCC	-0.91811	-5.01568	-1.11746	8.60601	0.364578	11.81	19.8757	12.2412	8.20956	9.0576	-3.44815	11.0392
SSBP3	-9.25019	-8.68503	10.3853	17.3041	21.9858	20.1902	24.1146	3.70257	12.5189	15.4446	-1.53621	8.74929
ENO2	-7.32032	-7.05031	23.1386	5.71178	17.1496	14.526	27.612	-1.76407	-3.64455	9.74922	-0.903075	-1.57992
FBXW7	3.77051	-8.26188	1.62845	-1.8129	15.7106	8.68005	15.9203	5.79636	7.85319	-0.802188	2.10017	2.1783
QTRTD1	-4.33082	-15.9111	0.00791055	3.48079	20.9275	10.7427	15.4159	5.03604	8.42097	5.38181	2.02357	-4.52838
PUS1	-1.71036	-2.66525	-3.46194	4.22235	24.3754	19.6177	18.2001	2.13371	1.37828	2.46048	-5.04327	-7.20902
GPRC5B	-2.09303	-4.52342	5.4337	-0.896318	9.51331	13.714	5.53905	-4.1168	-3.56887	-3.24894	-4.84987	-8.94972
MTIF2	-12.8129	-6.77889	-8.62188	26.1179	32.9412	27.6005	24.587	-7.35237	2.7347	3.60223	-5.39665	5.81388
ATF7IP	-16.2221	-13.7072	-1.90817	21.7237	22.8547	17.2332	24.9449	0.727804	-0.301956	7.44348	-9.71577	-4.53026
MYCL1	-8.87877	-17.0402	-4.54182	9.18092	23.1307	29.5616	18.0413	-5.58903	-9.71441	-1.13571	-0.150141	0.957169
SFMBT1	-3.10541	-6.64367	-8.79634	-2.50291	20.2839	15.2788	13.6654	-3.80109	-0.778373	9.25464	13.5952	16.6769
GNL3	4.23944	-3.15166	-13.1973	-14.3649	18.5498	17.3136	0.546889	3.9888	5.61768	12.7453	15.0907	11.9122
USP36	14.5796	4.46922	-11.2297	-13.753	9.47078	21.8117	22.2369	6.95508	0.110077	1.34293	5.02112	7.31347
EXOSC5	11.5341	-16.8103	-4.57736	-7.96789	13.8149	16.8778	16.5293	2.29151	-0.109516	1.39799	9.51909	5.82018
DKC1	18.3177	3.54708	-29.1731	-7.90132	11.5376	2.99038	5.15304	5.75595	2.59231	-2.42767	13.5041	3.74218
FCHSD2	13.9603	-0.895894	-14.8299	1.03033	8.45996	2.08916	2.0567	0.272421	2.9541	-2.43994	2.23018	3.47871
RAB15	7.01085	9.44048	9.64892	8.80959	24.4181	10.4056	12.7451	-4.47851	0.930764	-12.9156	13.0048	14.2261
EPB41L4B	17.0325	8.09472	10.5531	5.71082	18.2142	1.48148	6.27861	-5.17967	-7.31738	-14.8739	1.28562	9.45441
MEIS2	5.31464	-0.509458	11.4118	21.1181	18.6002	17.9365	9.17881	-16.5796	-2.8506	-12.9595	9.6262	11.9521
MAP7	7.2575	3.70137	0.829598	8.50965	22.2535	17.965	20.2764	-15.5821	-12.2838	-13.2844	-0.967452	-1.5233
RNF31	11.4993	-2.59824	-4.51088	5.13411	21.0224	15.4697	13.9198	-1.34741	-6.21015	-14.352	-9.68586	-7.95697
RECQL4	10.9707	15.5531	-11.8304	-3.06581	12.9688	7.76085	0.37121	-9.04794	-1.74373	-9.09323	1.09986	8.26069
PER1	-0.997302	9.90689	-9.64959	-0.597199	3.00124	4.18856	4.02224	-6.5672	-1.42262	9.71113	-10.4139	1.00193
SRI	-8.56455	-2.43003	2.096	-17.5134	2.41052	4.26271	0.172213	-14.1882	-12.8266	-6.12654	5.54203	4.25065
HSPA8	-2.95331	2.28927	1.84391	-4.02671	-1.57596	-9.45912	-5.74377	-9.15613	-8.60143	-8.68252	5.38421	10.7818
ATP2A2	0.599838	-6.8834	-1.41862	-9.29733	-1.3209	-6.32504	-4.59458	-17.2931	-17.1702	-10.9104	2.06209	1.11774
SDCCAG1	10.2719	7.4831	11.09	0.249849	11.3973	5.19276	1.16551	9.20357	15.788	9.46115	-0.209	-4.04465
DBP	10.9343	9.03737	9.53576	-6.92518	6.65757	-0.263797	-10.1216	-5.95013	8.83576	8.04297	-0.969075	-1.32876
TCF7	8.23275	11.3989	9.58474	-4.16298	7.19449	1.44322	7.3175	12.6286	-1.81323	-9.14159	-11.3972	-1.99915
ADSS	7.37608	-1.80211	7.48805	5.27731	4.37024	-2.55853	0.162007	7.65831	4.86937	3.00598	-6.10835	7.47851
HPCA	-3.93317	0.406123	14.6758	10.1337	0.0918453	-4.7584	6.36004	-1.32319	2.57486	-7.67524	-2.50563	7.16552
ENPP2	0.933592	-10.7397	18.3299	10.017	-5.87825	-7.50044	-4.82775	12.3472	8.73194	5.61605	-1.07537	-1.38954
LMO3	-19.6221	-1.97992	18.5498	13.9143	-1.09482	4.74594	10.5328	-3.3398	2.52583	15.6415	-0.267313	6.85773
MMP23B	-7.86735	-2.42326	26.9616	1.91101	2.91666	-0.819845	0.651961	-11.0999	-2.76195	4.19132	0.255997	5.16751
NRIP3	-14.6712	-8.61781	3.56155	18.1523	8.68089	7.60926	6.74178	-2.04224	-4.81831	-1.526	13.9613	9.56177
PAX2	-9.80155	-10.7646	5.33385	8.36069	-6.88727	0.578091	4.71841	26.0118	22.6523	23.4636	-0.420101	2.91539
BMP2	-1.53196	-7.84776	4.82779	-1.14137	-8.62028	0.659441	-0.0874544	24.0032	15.6414	17.9886	8.57058	8.57011
FAM134B	-18.6239	-14.7156	22.7649	11.501	-7.39672	-16.0192	0.140932	16.9172	16.4383	17.7966	10.7533	7.39015
ABCG2	-9.90862	-9.59751	0.572605	5.6555	-8.93616	-17.5658	-12.8265	-2.53872	15.1682	16.499	5.23248	4.88774
POLR2H	3.39053	0.0785783	4.11586	7.60389	22.443	19.4196	16.5532	13.0546	17.7721	11.5114	27.3489	33.0149
SLC20A1	-3.55926	8.62494	2.65617	7.66598	11.8489	10.6535	17.0834	20.3884	14.1613	14.6416	22.9333	29.7798
ZNF259	-0.117555	3.17489	-9.71445	18.678	16.383	24.6435	22.352	13.0753	8.70293	12.2876	12.4241	19.3556
TIMM8A	0.201089	6.05471	-1.20955	6.56413	10.6262	14.0734	15.576	15.4854	3.53287	7.1554	19.6393	14.4165
MCM4	-3.1937	-0.880947	-12.6123	16.6692	29.7134	13.3532	13.3436	8.99962	5.37883	0.992893	18.7506	23.2134
SAC3D1	11.236	2.02733	-22.0985	10.7092	20.3999	12.0731	6.32809	7.27649	2.00359	-8.78482	18.1261	21.4025
FANCA	-15.9585	-26.2688	-8.10802	14.1678	15.9808	18.0523	12.5194	20.7392	15.186	17.8845	27.6527	21.4926
CDC20	-28.8427	-19.6342	-18.7994	20.885	29.5645	15.5418	22.4045	6.78977	9.86103	5.49048	28.0974	27.0165
CCNE1	-20.654	-18.4054	-21.2896	-3.6594	5.597	2.39693	6.58479	0.872638	7.23494	3.83396	33.1946	21.2485
SNRPC	-16.6544	-21.6249	12.6029	40.3817	27.4569	37.7596	28.3258	26.4797	28.8139	30.4032	33.7354	41.5757
TAF11	-15.2582	-13.4018	9.48769	31.9345	27.9701	34.2463	34.2993	24.156	30.0232	29.2177	33.1794	37.0101
WDR12	-17.9907	-22.6379	12.7771	28.7326	26.6683	24.5886	24.3239	25.6875	36.2025	39.7419	34.8144	34.4118
HSPBAP1	-9.61993	-24.7432	7.99885	20.2502	24.019	32.001	28.0872	21.1246	22.3962	31.0738	30.2485	32.4207
GLS2	-8.14177	-10.049	13.4161	8.84334	28.6887	31.4672	33.6848	36.5535	35.8617	36.1941	31.7099	33.5862
ZNF239	-6.94751	-10.0568	3.06355	17.6069	19.2888	30.5108	25.9448	36.4044	34.8277	42.7152	36.7906	30.749
RPIA	0.80213	-12.559	12.9954	37.1581	31.1382	27.9278	23.6859	34.9381	39.106	39.1936	39.9559	38.5669
DZIP1	-11.9404	-11.0469	8.78265	15.5751	16.1002	19.2816	13.603	32.8047	37.751	33.409	39.6115	44.646
FABP5	-9.04229	-6.8457	-4.62588	26.1557	25.4553	13.6792	19.2627	28.5081	29.332	23.4677	45.0885	41.1348
SNRPB	-4.47193	-5.85026	-9.60808	44.296	29.1189	16.8063	28.4236	28.0841	28.9185	25.3539	35.9028	44.697
PCNA	-16.0901	-11.8717	-7.87814	38.6946	36.9265	22.4871	31.0512	24.4559	19.9102	15.1122	36.9795	37.6599
MYBL2	-23.5341	-18.2629	-9.61781	28.4599	45.0217	28.1009	34.1149	21.7657	27.877	14.3188	47.5863	47.0612
FOXM1	-20.5144	-11.2527	-16.6661	14.1163	37.9663	26.4397	40.0587	22.6944	25.108	22.6542	38.4392	41.9671
PTBP2	-13.1497	-17.6284	28.798	20.2791	38.1226	39.1687	40.6046	27.2662	40.1803	45.3463	30.198	25.2373
TGIF2	-8.92509	-17.9785	17.3814	24.6251	42.868	34.9907	39.0541	16.612	35.146	30.1671	32.2427	28.4907
CAD	-28.7352	-22.1957	25.9899	32.6994	45.8644	46.277	49.07	20.9778	22.6502	31.8865	19.0786	25.5975
POGK	-27.9319	-23.1441	16.827	18.1758	29.7786	32.6784	36.4501	40.2868	32.0912	40.5705	13.2767	23.0043
SOX12	-21.1928	-18.7251	9.83375	33.7689	27.2025	30.2394	40.0677	26.5892	28.1515	38.256	13.674	10.2564
NUP153	-19.8213	-19.4068	-4.34421	10.4644	35.6887	43.1154	40.7115	32.8788	24.848	31.31	26.2246	32.3359
E2F3	-12.4337	-10.5686	-4.38804	14.1636	36.856	47.1753	35.4718	26.6592	26.715	26.2325	21.6744	18.5079
NCAPD2	-29.03	-20.7778	8.53272	24.4184	36.5258	35.8305	41.6871	13.4572	18.1109	22.1635	23.4743	31.1837
POLD1	-24.3819	-24.1335	-1.28393	19.2912	43.9876	39.7903	35.2032	18.938	14.1991	24.0315	30.722	29.1434
ILF2	-21.2414	-4.24218	18.6171	32.908	25.638	27.2234	35.3087	45.0225	47.6536	48.5335	43.9437	55.9416
CKS1B	-18.2919	-9.75886	9.38223	27.8922	32.0233	29.7536	24.4564	37.3881	35.2216	37.7919	46.5397	54.5154
SLC6A15	-27.6599	-23.1166	11.7596	24.95	17.9769	24.8501	27.3736	36.6289	46.3516	52.9831	45.5425	42.7534
TDG	-8.66342	-12.5153	33.5802	25.3541	29.7578	33.1351	26.1314	26.1009	42.8601	44.775	49.1194	54.4533
MEST	-31.0837	-12.1881	29.4248	27.045	30.5693	36.6531	41.5114	32.2275	46.471	48.4122	36.0178	52.8684
ADNP	-31.5429	-16.1147	41.8909	18.7267	27.8673	30.0036	34.6114	40.5209	52.5533	57.5556	37.6096	39.8207
SNRPE	-27.8708	-24.887	33.7214	38.2319	34.6685	36.977	42.62	50.9085	55.2496	57.806	45.5719	48.7056
CENPF	-24.4397	-14.407	2.13949	24.0436	43.9815	34.9037	36.7397	42.6653	45.6303	37.8936	49.3478	41.5573
MCM2	-19.9275	-19.7217	12.1	24.0032	52.5307	42.773	40.0521	35.1579	32.7932	33.9188	35.4858	41.6975
GINS1	-31.54	-33.9031	9.87176	39.1676	51.4649	38.6851	45.1044	43.3274	46.5002	37.9835	54.342	57.8216
MCM7	-26.506	-22.0875	6.17017	12.2345	84.3249	82.0336	81.8602	28.1306	25.4235	23.6432	36.9697	40.4798
CCDC6	11.8006	4.61826	-17.3995	-3.91357	0.82714	-3.93158	-3.14156	-33.0785	-37.4201	-32.9594	-25.7544	-31.9102
FMR1	27.5909	11.24	-11.8239	-12.1644	-9.16972	-15.3665	-17.0972	-31.6338	-38.7782	-39.8233	-31.3298	-40.7829
CSTB	4.78668	-7.15855	-15.452	-8.76226	-17.4066	-28.9627	-25.5814	-39.3157	-40.8101	-38.9327	-20.2815	-28.7471
PFKFB3	-8.41285	-10.7783	-26.2295	-12.4979	-5.70213	-21.3668	-22.8312	-19.0534	-27.4164	-27.7815	-25.3635	-29.0845
CDKN2C	-1.31286	-11.0928	-30.7104	-26.2839	-18.0005	-31.8558	-16.4377	-26.7497	-37.5762	-31.8213	-12.0418	-23.9871
TFAP2C	36.9288	25.998	-6.13711	-16.8764	-12.7748	-33.0105	-24.559	-27.1165	-34.5438	-46.8475	-35.091	-26.3301
RRAS	21.21	13.526	-3.53877	-3.92088	-24.0511	-24.8364	-46.7269	-52.2494	-46.5221	-43.7467	-35.794	-33.6867
PSME2	26.5349	8.22832	-46.8036	-11.414	-14.2813	-27.503	-32.9791	-26.1571	-39.7461	-53.4289	-26.1392	-29.9348
RUNX3	16.3464	20.1213	-11.0411	-17.7501	-29.0457	-40.6704	-30.9679	-29.5316	-39.785	-48.6079	-26.8805	-40.0777
LGALS1	16.257	19.6217	-30.7041	-25.7548	-30.5755	-44.3904	-43.5559	-35.6733	-45.4099	-50.2607	-24.7008	-28.4879
FGF14	-3.32899	6.6206	-1.00459	1.30416	-4.90847	0.510795	0.584433	5.16707	12.4478	21.1107	10.1887	19.7848
PIM1	-1.65879	3.18595	-2.06128	-2.68124	-2.13973	5.69005	-1.06188	13.2465	4.28549	12.4089	4.52123	14.5712
TEAD4	-8.42975	2.91462	-11.9247	-5.17344	-1.01131	2.01487	8.14088	-1.01777	2.02447	15.3521	0.492903	15.793
MYNN	-0.213763	-6.41392	-0.820544	-7.10051	-2.34766	-1.80739	-5.98047	5.53993	5.66784	15.5249	26.8101	28.8622
ATXN10	-5.00662	-10.3916	-6.0985	-7.74664	0.95326	-11.2415	-1.76279	0.940819	5.90479	-0.440782	26.1275	19.1459
ZNF195	8.16534	-0.485647	-12.6858	-18.896	0.258946	1.39401	5.38606	5.15278	15.2231	10.739	26.3894	13.279
SATB2	6.81748	13.3039	2.38926	-6.88286	-17.3079	-5.576	-8.42249	-5.83868	1.10736	15.7698	18.9459	23.1576
HN1	12.2768	21.298	-28.422	5.60095	-2.54	-8.29706	-12.041	-4.41586	2.39737	-2.31855	27.0196	19.2415
MRPL15	17.5916	15.7984	-11.3927	4.20077	-8.67657	-13.3543	-19.5765	-4.93183	-0.989325	2.99554	2.86356	14.6083
ETV4	31.8988	29.4528	-7.63064	-17.3027	-19.5145	-9.38751	-13.9183	16.0898	6.773	3.14221	-9.31439	1.1114
ETV1	13.2561	17.5983	-3.71092	-18.1098	-34.5536	-27.9428	-30.1996	4.80459	0.850141	0.385372	-4.22256	1.57136
SLC2A1	6.19696	11.1851	19.193	14.3015	16.3609	12.8894	11.0817	-23.3248	-15.7677	-4.37729	-13.582	-6.44417
OSBPL10	1.08194	19.6685	-1.15547	5.09292	10.3208	9.82891	4.21135	-14.8021	-17.025	-19.8816	-29.7116	-15.1245
EBNA1BP2	-14.9338	-15.0104	3.5548	23.9185	13.8659	6.04559	9.74139	-19.3398	-20.9498	-17.6484	-11.7015	-12.2545
FAF1	-13.6925	-5.75367	-8.39591	5.38012	7.87736	10.647	6.77676	-13.3797	-22.4344	-14.6228	-15.9666	-16.5359
RRAGD	-11.169	-3.8916	-6.53553	14.7312	2.36676	-2.33926	-1.27644	-22.1712	-31.6226	-22.3692	-14.7225	-11.8882
CAMK2N1	14.5995	15.876	19.704	5.48277	-11.4187	-18.6732	-7.43246	0.706914	-2.80583	-10.6318	-5.28828	-0.898593
CRABP2	25.3669	17.9147	18.4424	8.35701	-0.684321	-7.6048	-13.9889	-1.12927	-9.50584	-19.9485	-14.7635	-11.7245
DLST	5.20803	21.305	2.01952	-3.08798	-1.98188	-9.61305	-10.4474	-7.58671	2.01419	-4.81742	-7.79406	-4.6491
RAD21	23.4733	25.7095	2.28242	-7.63469	-1.588	-15.5783	-19.7773	-11.8193	-4.48394	-14.401	-5.62087	0.985574
UXT	11.635	26.394	-6.60754	-0.214868	-1.06798	-2.79177	2.27604	-17.2045	-20.3958	-20.8517	-5.22184	-10.0031
CHST7	6.91066	14.9811	-8.96639	7.80457	-1.90963	-10.2811	-0.620189	-24.8578	-20.9713	-11.6026	-1.71787	3.0579
PIK3R3	-3.49022	2.19396	-10.58	2.78277	5.12135	-12.5215	-14.3947	-17.5066	-18.9505	-29.4957	-17.8368	-17.6467
XYLT2	7.41989	2.20422	5.51748	5.19561	2.12072	0.0917887	-4.6083	-19.2858	-12.7472	-16.6299	-18.8768	-19.0707
MTSS1	5.09871	6.74586	15.8685	5.11248	-4.40277	-14.2765	-18.1086	-17.5202	-17.3886	-20.266	-18.3364	-16.8493
FOXF2	2.98435	1.41257	1.01974	-11.6392	4.27014	-7.27795	-1.40888	-22.9499	-14.2701	-13.6193	-6.67942	-11.3783
STXBP1	0.589	9.5948	3.75538	-12.1506	-9.17041	-19.3257	-14.0114	-26.7091	-17.114	-14.2066	-18.498	-25.4048
EPS8	-7.22195	5.03365	7.48279	-2.95063	-12.8146	-19.4812	-17.2419	-12.2636	-14.573	-20.5424	-3.53597	-7.17687
HIF1A	10.4418	10.3855	0.646099	-2.75215	-5.83708	-16.905	-19.4114	-11.5492	-20.76	-14.5876	-4.91154	-7.72318
GJA1	5.14015	3.99329	-8.31506	1.66543	-6.75501	-16.1469	-22.6147	-13.3057	-19.3523	-14.2477	-6.78849	-6.25153
BOP1	25.4173	24.1437	-13.1886	-14.1856	-2.5258	-9.76623	-15.5107	-12.0548	-13.9459	-22.9676	-29.9662	-18.7824
FAM46A	21.2651	14.356	-15.5792	-2.85813	-13.5856	-18.4301	-25.0066	-7.78315	-15.2566	-25.9997	-28.5307	-29.7379
EPB41L4A	8.28021	24.9212	0.823729	-22.2693	-16.3622	-17.1752	-4.24759	-6.45237	-14.4459	-16.1783	-27.826	-19.8742
EPHA2	30.2928	37.3877	-6.27719	-23.7622	-12.7946	-14.0422	-16.0435	-9.20613	-11.7502	-9.05811	-24.5958	-13.9997
EMP1	23.7259	34.7023	0.846808	-27.6337	-26.1694	-23.498	-24.3263	-0.948616	-5.46152	-6.72352	-28.1335	-17.355
CXCL14	24.7187	23.0335	-0.933644	-13.4607	-24.3809	-25.966	-27.7133	-12.0063	-10.1632	-16.1493	-6.89034	-3.93231
PDGFB	13.9851	20.1039	-17.2946	-19.3168	-27.343	-20.2632	-20.35	-4.1473	-9.15694	-11.2172	-19.2448	-14.1434
MMP11	19.5115	33.5419	-18.1911	-19.1424	-30.8583	-28.7397	-34.7186	-15.2618	-19.513	-18.8985	-19.8159	-13.7914
SERPINE1	15.2015	17.4287	-13.9707	-10.852	-18.2293	-13.4075	-24.3351	-23.4642	-29.6948	-22.6985	-15.7977	-16.7379
TMEM158	22.9752	22.5555	-9.03783	-18.5219	-26.38	-28.6247	-32.0334	-20.5993	-26.6997	-33.6284	-21.6883	-26.4611
TNFRSF21	23.6475	16.9553	-23.271	-20.6544	-28.3634	-26.3998	-25.4562	-23.2921	-34.0371	-33.7323	-12.9855	-14.0955
CRELD2	4.67416	-10.588	-37.038	-13.9303	-35.2242	-38.3312	-31.4874	-10.9437	-22.6482	-26.1851	-0.651061	-10.9602
SLC1A1	-13.8803	-5.21357	-12.5656	-23.5774	-24.5191	-26.6948	-28.9532	-11.3853	-22.5311	-7.90922	-10.6594	-19.4851
FLI1	6.33625	3.86327	-8.11586	-19.0524	-29.0164	-33.4563	-35.6577	-7.52182	-27.7527	-33.2015	-25.4751	-22.6963
TNC	-2.77831	10.8558	-25.4281	-8.6354	-23.7024	-20.1738	-30.5193	-3.00323	-14.3609	-24.52	-17.8441	-17.9142
STARD13	6.8162	2.19247	-25.5649	-21.891	-24.2539	-27.7307	-33.9215	-5.35801	-8.95383	-19.6313	-15.4556	-25.0384
SLCO3A1	28.4635	21.8153	-19.4154	-23.0614	-9.18296	-5.08828	-3.43917	-8.35198	-8.23931	-12.5679	-15.5606	-14.122
DDB2	18.2733	2.22863	-11.785	-9.61565	13.3467	-0.0758285	-4.59363	-9.14659	-14.4181	-20.7826	-5.48305	-2.66961
TXN	20.4293	9.00056	-29.6079	-0.319848	2.21952	-8.67339	-12.0828	-3.22669	-11.0066	-20.7485	-1.64921	-8.49073
TNF	0.8293	-3.06703	-41.9151	-18.6161	-13.0607	-6.88894	-8.63178	-12.5815	-17.1074	-13.5854	-9.50275	-17.4939
SCD	18.9182	5.69679	-21.678	-9.76224	3.5485	-1.0399	-16.1349	-14.3948	-23.3084	-20.4219	-14.751	-20.9733
RNF125	9.19502	2.20043	-31.1581	-8.01891	-3.42166	-10.664	-15.1408	-20.8096	-23.9698	-24.4637	-16.044	-22.1738
PLCL2	0.250891	-2.52123	-1.73984	-13.3771	-9.26448	-18.0757	-11.5827	9.68363	-7.32773	-14.2424	4.68653	4.14319
TBC1D9	4.50793	-5.45068	5.44923	-11.376	-12.3662	-21.2806	-10.7744	-2.63594	-7.0663	-14.1564	-8.95218	-7.72979
DBI	-1.38535	-9.38866	-21.9247	-5.6672	-5.61091	-18.6156	-19.04	-12.5581	-22.4335	-27.0454	12.4613	4.40259
CDKN2A	-4.45673	-8.1726	-31.8047	-15.6335	-6.41911	-15.0172	-14.7651	-10.639	-15.4354	-21.6437	4.38633	-5.59978
ATM	5.03184	6.16875	-4.35601	-0.737346	-10.9805	-10.0413	-9.87065	-5.81629	-9.82397	-8.87965	-19.7295	-13.5098
KRT83	-8.45254	2.66078	-3.33904	-7.09364	-5.26123	1.85581	-0.596469	2.61863	2.58371	1.7518	-15.2766	-12.9148
BNC2	-9.92506	-5.94533	3.73448	-6.94033	-10.2948	-7.28388	-6.46471	-8.47511	-7.78244	0.237698	-22.569	-19.5332
BCL7C	5.09797	0.967456	-17.9173	-1.84033	-13.6938	-13.9141	-11.4447	15.667	1.83291	0.150954	-4.65795	4.83236
CSF3	-1.35361	1.08207	-15.3003	-1.1165	-12.9764	-9.03547	-6.61318	-7.47694	-4.84022	-1.81888	3.83004	-0.89265
GCNT3	7.99743	-6.38246	-18.664	4.7415	-13.5675	-6.01773	-8.02088	-10.7123	-1.13643	8.12808	-6.72239	-10.037
HIST1H2BK	-16.1663	-12.1337	-20.1349	8.31264	-16.6792	-10.0433	-17.1153	-8.3712	-7.2264	-11.7306	-5.25513	-15.6872
HIST1H2BO	-16.0724	-13.1576	-24.7487	4.72524	-13.4427	-4.48222	-3.66222	0.48155	1.58231	-2.04005	4.38895	-4.67672
HIST1H2AM	-10.6732	-7.66931	-23.4867	18.1096	-15.9106	-6.83331	-8.14951	-5.82679	-6.04327	-5.77316	-2.09656	-0.692079

## Sheet: OvCa sPCC ranked
Table S9-2: sPCC analysis of agonistic and antagonistic miRNAs as shown in Figure 8A-OvCa, ranked according to Delta average sPCC antagonists/agonists.
GeneID	miR-222	miR-221	miR-149	miR-103	miR-93	miR-106b	miR-25	miR-20b	miR-17	miR-20a	miR-19a	miR-18a	Average 221/222	Average rest	Delta
GINS1	-31.54	-33.9031	9.87176	39.1676	51.4649	38.6851	45.1044	43.3274	46.5002	37.9835	54.342	57.8216	-32.7216	42.4268	-75.1484
SNRPE	-27.8708	-24.887	33.7214	38.2319	34.6685	36.977	42.62	50.9085	55.2496	57.806	45.5719	48.7056	-26.3789	44.446	-70.8249
MCM7	-26.506	-22.0875	6.17017	12.2345	84.3249	82.0336	81.8602	28.1306	25.4235	23.6432	36.9697	40.4798	-24.2968	42.127	-66.4238
ADNP	-31.5429	-16.1147	41.8909	18.7267	27.8673	30.0036	34.6114	40.5209	52.5533	57.5556	37.6096	39.8207	-23.8288	38.116	-61.9448
MEST	-31.0837	-12.1881	29.4248	27.045	30.5693	36.6531	41.5114	32.2275	46.471	48.4122	36.0178	52.8684	-21.6359	38.1201	-59.756
SLC6A15	-27.6599	-23.1166	11.7596	24.95	17.9769	24.8501	27.3736	36.6289	46.3516	52.9831	45.5425	42.7534	-25.3882	33.117	-58.5052
CAD	-28.7352	-22.1957	25.9899	32.6994	45.8644	46.277	49.07	20.9778	22.6502	31.8865	19.0786	25.5975	-25.4655	32.0091	-57.4746
CENPF	-24.4397	-14.407	2.13949	24.0436	43.9815	34.9037	36.7397	42.6653	45.6303	37.8936	49.3478	41.5573	-19.4233	35.8902	-55.3136
MCM2	-19.9275	-19.7217	12.1	24.0032	52.5307	42.773	40.0521	35.1579	32.7932	33.9188	35.4858	41.6975	-19.8246	35.0512	-54.8758
POGK	-27.9319	-23.1441	16.827	18.1758	29.7786	32.6784	36.4501	40.2868	32.0912	40.5705	13.2767	23.0043	-25.538	28.3139	-53.852
ILF2	-21.2414	-4.24218	18.6171	32.908	25.638	27.2234	35.3087	45.0225	47.6536	48.5335	43.9437	55.9416	-12.7418	38.079	-50.8208
NCAPD2	-29.03	-20.7778	8.53272	24.4184	36.5258	35.8305	41.6871	13.4572	18.1109	22.1635	23.4743	31.1837	-24.9039	25.5384	-50.4423
SNRPC	-16.6544	-21.6249	12.6029	40.3817	27.4569	37.7596	28.3258	26.4797	28.8139	30.4032	33.7354	41.5757	-19.1397	30.7535	-49.8931
POLD1	-24.3819	-24.1335	-1.28393	19.2912	43.9876	39.7903	35.2032	18.938	14.1991	24.0315	30.722	29.1434	-24.2577	25.4022	-49.6599
MYBL2	-23.5341	-18.2629	-9.61781	28.4599	45.0217	28.1009	34.1149	21.7657	27.877	14.3188	47.5863	47.0612	-20.8985	28.4689	-49.3674
WDR12	-17.9907	-22.6379	12.7771	28.7326	26.6683	24.5886	24.3239	25.6875	36.2025	39.7419	34.8144	34.4118	-20.3143	28.7949	-49.1092
PTBP2	-13.1497	-17.6284	28.798	20.2791	38.1226	39.1687	40.6046	27.2662	40.1803	45.3463	30.198	25.2373	-15.3891	33.5201	-48.9092
DPY19L1	-20.3772	-22.6038	24.4855	16.8863	21.7212	18.2608	25.5032	33.2379	25.9777	23.9871	34.7942	42.3753	-21.4905	26.7229	-48.2134
SNRPF	-22.0726	-25.9334	5.83754	28.8436	25.7103	24.4377	20.755	29.4976	21.8409	26.093	25.7741	31.7603	-24.003	24.055	-48.058
CKS1B	-18.2919	-9.75886	9.38223	27.8922	32.0233	29.7536	24.4564	37.3881	35.2216	37.7919	46.5397	54.5154	-14.0254	33.4964	-47.5218
ZNF184	-25.4362	-24.5445	11.898	14.9909	13.1279	23.6751	18.4498	29.0943	27.4962	37.7413	23.5998	22.8255	-24.9904	22.2899	-47.2802
TDG	-8.66342	-12.5153	33.5802	25.3541	29.7578	33.1351	26.1314	26.1009	42.8601	44.775	49.1194	54.4533	-10.5893	36.5267	-47.1161
CBX3	-15.4109	-26.7123	29.1681	11.1011	29.3431	24.2936	34.5822	19.4396	24.8198	24.1378	31.8872	30.4542	-21.0616	25.9227	-46.9843
NUP153	-19.8213	-19.4068	-4.34421	10.4644	35.6887	43.1154	40.7115	32.8788	24.848	31.31	26.2246	32.3359	-19.614	27.3233	-46.9373
SOX12	-21.1928	-18.7251	9.83375	33.7689	27.2025	30.2394	40.0677	26.5892	28.1515	38.256	13.674	10.2564	-19.9589	25.8039	-45.7629
MSH2	-22.8536	-11.0155	15.5806	29.0254	46.2787	34.718	29.6696	21.5003	24.7126	25.73	17.8247	27.5007	-16.9345	27.2541	-44.1886
AKR1B1	-25.2091	-18.294	11.6406	24.9482	21.5403	21.124	31.8708	21.4147	16.3417	17.3006	24.8187	28.3226	-21.7515	21.9322	-43.6837
TGIF2	-8.92509	-17.9785	17.3814	24.6251	42.868	34.9907	39.0541	16.612	35.146	30.1671	32.2427	28.4907	-13.4518	30.1578	-43.6096
TAF11	-15.2582	-13.4018	9.48769	31.9345	27.9701	34.2463	34.2993	24.156	30.0232	29.2177	33.1794	37.0101	-14.33	29.1524	-43.4824
UCHL1	-24.9339	-14.1616	29.7536	36.2724	20.5669	24.6151	23.1314	3.95325	13.8247	22.8195	30.2268	27.0966	-19.5478	23.226	-42.7738
HSPBAP1	-9.61993	-24.7432	7.99885	20.2502	24.019	32.001	28.0872	21.1246	22.3962	31.0738	30.2485	32.4207	-17.1816	24.962	-42.1436
FOXM1	-20.5144	-11.2527	-16.6661	14.1163	37.9663	26.4397	40.0587	22.6944	25.108	22.6542	38.4392	41.9671	-15.8835	25.2778	-41.1614
SALL1	-21.2594	-19.9057	23.9381	20.5	10.524	14.7969	20.2061	30.7397	23.035	26.4049	8.97692	17.7746	-20.5826	19.6896	-40.2722
IL11RA	-21.6286	-23.0917	29.1831	7.90897	-0.206832	9.79547	19.2202	19.9557	29.1111	26.6035	18.0105	16.0036	-22.3601	17.5585	-39.9186
TBX2	-21.1788	-17.7469	29.9982	15.133	24.471	30.2626	38.0135	19.1164	13.774	18.2722	7.04617	6.13453	-19.4629	20.2221	-39.685
PXMP2	-26.3758	-16.6738	21.7618	7.8202	29.531	20.8889	21.3255	13.3029	10.4226	12.7767	23.0629	19.5986	-21.5248	18.0491	-39.5739
PCNA	-16.0901	-11.8717	-7.87814	38.6946	36.9265	22.4871	31.0512	24.4559	19.9102	15.1122	36.9795	37.6599	-13.9809	25.5399	-39.5208
CDC20	-28.8427	-19.6342	-18.7994	20.885	29.5645	15.5418	22.4045	6.78977	9.86103	5.49048	28.0974	27.0165	-24.2385	14.6852	-38.9236
YBX2	-21.6441	-13.1299	24.966	22.3664	27.0147	26.89	13.544	24.1408	18.595	25.3502	15.1555	15.1744	-17.387	21.3197	-38.7067
PRKDC	-17.132	-10.1357	21.4157	25.2254	34.4703	23.6103	31.1673	15.8545	19.8266	17.0659	28.4021	31.7218	-13.6338	24.876	-38.5098
RPIA	0.80213	-12.559	12.9954	37.1581	31.1382	27.9278	23.6859	34.9381	39.106	39.1936	39.9559	38.5669	-5.87842	32.4666	-38.345
GLS2	-8.14177	-10.049	13.4161	8.84334	28.6887	31.4672	33.6848	36.5535	35.8617	36.1941	31.7099	33.5862	-9.09538	29.0006	-38.096
ZNF8	-19.6317	-16.852	15.7243	15.3291	8.63236	7.7221	6.164	20.6504	31.9764	36.8125	31.6592	20.3528	-18.2418	19.5023	-37.7442
DZIP1	-11.9404	-11.0469	8.78265	15.5751	16.1002	19.2816	13.603	32.8047	37.751	33.409	39.6115	44.646	-11.4936	26.1565	-37.6501
FANCA	-15.9585	-26.2688	-8.10802	14.1678	15.9808	18.0523	12.5194	20.7392	15.186	17.8845	27.6527	21.4926	-21.1137	15.5567	-36.6704
CSPG5	-24.7395	-11.3799	27.9669	32.598	26.9951	21.5193	26.7133	5.72884	9.80647	16.4388	7.10876	10.6445	-18.0597	18.552	-36.6117
E2F3	-12.4337	-10.5686	-4.38804	14.1636	36.856	47.1753	35.4718	26.6592	26.715	26.2325	21.6744	18.5079	-11.5012	24.9068	-36.4079
ZNF239	-6.94751	-10.0568	3.06355	17.6069	19.2888	30.5108	25.9448	36.4044	34.8277	42.7152	36.7906	30.749	-8.50215	27.7902	-36.2923
D4S234E	-18.8836	-18.6807	32.4874	14.8304	21.1706	27.4725	13.6337	-3.60549	17.8505	29.3263	9.61994	7.88824	-18.7822	17.0674	-35.8496
UBE2S	-17.0229	-13.9236	-5.47022	12.4799	26.6848	14.9841	19.9902	18.0687	20.6326	19.2084	38.2568	35.4917	-15.4733	20.0327	-35.5059
TOPBP1	-14.2197	-10.2893	7.30607	11.4354	36.157	33.1212	31.2199	20.0694	17.5345	21.7012	25.9453	24.5761	-12.2545	22.9066	-35.1611
TMPO	-14.6276	-14.8866	0.992577	7.28163	27.0632	16.5217	19.7737	26.4566	17.0266	18.1381	33.9196	36.7353	-14.7571	20.3909	-35.148
BCL2L11	-23.519	-11.3195	0.543474	26.2779	24.7186	27.0506	26.0958	3.29031	9.76869	19.4784	15.6816	20.708	-17.4193	17.3613	-34.7806
MRPL42	-8.27116	-20.2716	18.5188	30.3121	13.3099	12.3819	12.1654	10.6121	13.7927	24.8446	23.947	31.6678	-14.2714	19.1552	-33.4266
UNG	-1.48863	-14.8642	12.7666	17.8756	40.1866	38.1936	33.3731	16.1914	14.3472	23.2812	24.0676	28.9325	-8.17643	24.9215	-33.098
FABP5	-9.04229	-6.8457	-4.62588	26.1557	25.4553	13.6792	19.2627	28.5081	29.332	23.4677	45.0885	41.1348	-7.94399	24.7458	-32.6898
SOX4	-14.0163	-6.30672	7.29614	9.11479	16.8366	27.04	24.8115	29.5929	30.1769	29.2661	25.0926	25.6195	-10.1615	22.4847	-32.6462
PPAP2B	-21.3364	-17.2163	19.3638	11.3371	11.0488	10.9125	12.7082	14.5391	17.9681	8.49792	16.5778	9.7961	-19.2763	13.275	-32.5513
SNRPB	-4.47193	-5.85026	-9.60808	44.296	29.1189	16.8063	28.4236	28.0841	28.9185	25.3539	35.9028	44.697	-5.16109	27.1993	-32.3604
LSM4	-19.4771	-14.3548	1.69204	9.26791	27.3818	19.0585	20.267	10.529	12.2306	9.07938	11.0881	25.7859	-16.916	14.638	-31.554
FBXO28	-11.4979	-10.2817	7.93971	30.158	16.3308	20.2064	17.2906	26.5161	21.358	25.8282	14.6028	18.8836	-10.8898	19.9114	-30.8012
HDGF	-19.7768	-17.178	-10.3987	13.1013	6.69809	5.38357	14.3414	22.7509	21.5494	19.7118	11.842	16.7169	-18.4774	12.1697	-30.6471
ARL3	-9.14465	-13.874	34.696	10.7941	7.00386	7.09612	21.0898	17.6179	13.6475	21.1116	22.506	22.9612	-11.5093	17.8524	-29.3617
SSB	-11.4589	-14.3174	24.8114	23.1917	20.8849	17.6793	16.9992	-4.97988	11.8955	16.7556	14.1216	21.3068	-12.8882	16.2666	-29.1548
RRM2	-14.9876	-6.22171	-3.4997	16.135	20.678	10.6231	16.4845	15.8725	14.025	7.53615	42.3203	44.6171	-10.6047	18.4792	-29.0838
FGF9	1.9902	-6.79734	34.3087	5.70669	15.6811	21.1967	14.4252	28.7371	43.8437	38.2486	31.6076	32.0647	-2.40357	26.582	-28.9856
PCM1	-10.0065	-3.31132	24.9714	5.67833	19.4936	20.9026	22.6056	31.4306	25.3062	23.5668	26.0061	22.2354	-6.65892	22.2197	-28.8786
UCK2	-11.7789	-7.89846	-13.5199	20.3519	26.2345	24.2669	13.4863	28.1648	16.8226	19.9874	22.9598	31.2813	-9.8387	19.0036	-28.8423
ANKMY2	-20.9819	-11.8266	21.2549	-10.1946	3.12081	3.45938	8.7747	22.9807	16.1235	18.997	18.0958	19.7298	-16.4042	12.2342	-28.6384
CHD7	-3.03585	-3.22115	28.8523	26.9994	32.7845	37.2426	39.8178	-5.85491	19.8479	31.6173	16.8158	23.8256	-3.1285	25.1948	-28.3233
RPA3	-16.5848	-11.0679	18.822	16.8055	15.5859	15.4409	28.1671	3.7987	2.45331	4.06936	16.8471	21.6512	-13.8263	14.3641	-28.1904
H1FX	-5.90864	-11.2276	5.07367	11.3688	25.6116	17.1167	31.4707	19.9547	16.2129	18.1588	17.1153	28.6248	-8.56814	19.0708	-27.6389
TARBP1	-9.29105	-7.2929	20.7474	10.4713	14.2021	8.81413	15.8602	26.4881	31.0158	20.0985	12.7418	23.2112	-8.29197	18.365	-26.657
WDR8	-12.0326	-13.0477	6.93445	19.2327	31.2938	20.816	19.2852	-0.803076	5.37227	-0.623884	17.9854	16.0822	-12.5401	13.5575	-26.0976
CCNE1	-20.654	-18.4054	-21.2896	-3.6594	5.597	2.39693	6.58479	0.872638	7.23494	3.83396	33.1946	21.2485	-19.5297	5.60143	-25.1311
GPM6B	-16.99	-4.68482	-4.03117	9.84197	3.43886	6.47273	13.0278	36.9603	28.6549	14.7204	13.2755	20.1965	-10.8374	14.2558	-25.0932
RBBP4	-5.62011	-11.7636	22.1037	6.43921	18.9097	16.9927	19.3251	13.6405	11.5973	12.8169	18.8601	19.9258	-8.69187	16.0611	-24.753
FAM134B	-18.6239	-14.7156	22.7649	11.501	-7.39672	-16.0192	0.140932	16.9172	16.4383	17.7966	10.7533	7.39015	-16.6697	8.02866	-24.6984
SRPK1	-3.58183	-3.98038	-7.47201	23.0511	22.9584	28.6245	19.4316	22.9558	18.0462	18.6578	28.4721	33.441	-3.7811	20.8167	-24.5978
MPP2	-7.79495	-5.34431	7.16792	23.0921	16.2157	16.4022	15.2099	16.7636	18.9219	21.6423	21.0238	22.791	-6.56963	17.9231	-24.4927
NR2F1	-13.5235	-1.85702	25.0179	16.8449	-4.46553	15.0574	14.0502	11.6	23.5149	32.391	8.18038	24.196	-7.69027	16.6387	-24.329
H2AFX	-11.8377	-1.22715	-21.5109	9.62001	17.8076	10.9042	12.8935	21.8336	29.0283	15.9909	39.2184	35.095	-6.53241	17.0881	-23.6205
PTMA	-11.2298	-15.5397	-4.5938	0.890953	12.51	7.9283	10.046	25.6147	14.276	16.8128	12.4256	3.83776	-13.3847	9.97484	-23.3596
KCNH2	14.9852	-7.22364	29.3023	35.9624	32.305	24.8022	26.2337	19.6559	23.842	15.8361	30.5246	32.7616	3.88078	27.1226	-23.2418
BCOR	-0.933165	-9.2305	9.96697	12.258	33.8532	27.0251	34.3714	17.5571	15.8024	2.16259	14.4964	13.8418	-5.08183	18.1335	-23.2153
ATF7IP	-16.2221	-13.7072	-1.90817	21.7237	22.8547	17.2332	24.9449	0.727804	-0.301956	7.44348	-9.71577	-4.53026	-14.9646	7.84717	-22.8118
YTHDF2	-11.7873	-6.84428	19.0551	9.27088	24.9018	13.5998	17.8187	6.06023	10.2189	7.35554	10.8653	15.4831	-9.31578	13.4629	-22.7787
PRPF4B	-4.0254	-1.01789	7.77137	1.28358	24.289	28.6421	17.1845	22.996	24.1114	25.6082	21.6774	27.1438	-2.52164	20.0707	-22.5924
KCTD15	-6.34446	-11.9589	-1.9273	1.48696	10.8972	12.5667	12.5513	28.7414	22.7847	28.0428	10.4456	6.86265	-9.15166	13.2452	-22.3969
SSBP3	-9.25019	-8.68503	10.3853	17.3041	21.9858	20.1902	24.1146	3.70257	12.5189	15.4446	-1.53621	8.74929	-8.96761	13.2859	-22.2535
NUDC	-3.66692	-11.8612	22.1452	17.811	32.6922	24.426	25.2364	-2.66493	5.47808	-0.286087	5.37482	10.3762	-7.76404	14.0589	-21.8229
SR140	6.52318	-5.88453	15.918	7.29255	22.4074	26.266	26.9724	19.006	20.197	30.1203	24.8379	19.8108	0.319326	21.2828	-20.9635
ID1	-3.30101	-2.7589	21.6083	3.84912	0.182824	6.38825	11.7207	26.1936	26.9004	21.7527	26.8488	31.6903	-3.02996	17.7135	-20.7435
SLC39A6	-8.12988	-9.59204	27.6248	1.42107	6.46743	8.97693	11.3115	9.35236	10.9446	16.1341	16.5949	9.5442	-8.86096	11.8372	-20.6982
FKBP4	-3.19763	-5.49978	19.7463	21.8488	25.8445	12.4266	22.543	-4.15907	10.5363	13.9399	10.191	26.1256	-4.3487	15.9043	-20.253
MTIF2	-12.8129	-6.77889	-8.62188	26.1179	32.9412	27.6005	24.587	-7.35237	2.7347	3.60223	-5.39665	5.81388	-9.79588	10.2027	-19.9985
DSCR6	-7.25799	-4.94339	-6.82459	10.6807	10.8615	0.775325	5.87227	24.9952	19.5215	8.59657	30.2686	29.8884	-6.10069	13.4636	-19.5643
SP3	-10.5535	-10.2618	12.3578	-2.6458	8.37839	4.77467	5.90833	9.20094	6.63163	15.3126	12.9881	13.7221	-10.4076	8.66289	-19.0705
PAX2	-9.80155	-10.7646	5.33385	8.36069	-6.88727	0.578091	4.71841	26.0118	22.6523	23.4636	-0.420101	2.91539	-10.2831	8.67268	-18.9557
MYCL1	-8.87877	-17.0402	-4.54182	9.18092	23.1307	29.5616	18.0413	-5.58903	-9.71441	-1.13571	-0.150141	0.957169	-12.9595	5.97405	-18.9335
CLCN2	8.26373	-4.35437	21.6448	-0.915169	29.4305	30.5877	23.9489	8.18077	23.6988	17.9674	25.4896	26.7663	1.95468	20.6799	-18.7253
CP110	-3.28843	-9.33409	5.43633	10.9842	20.2436	11.164	16.5071	21.928	10.4183	9.03074	5.94888	10.3352	-6.31126	12.1996	-18.5109
NRIP3	-14.6712	-8.61781	3.56155	18.1523	8.68089	7.60926	6.74178	-2.04224	-4.81831	-1.526	13.9613	9.56177	-11.6445	5.98823	-17.6327
LMO3	-19.6221	-1.97992	18.5498	13.9143	-1.09482	4.74594	10.5328	-3.3398	2.52583	15.6415	-0.267313	6.85773	-10.801	6.80659	-17.6076
QTRTD1	-4.33082	-15.9111	0.00791055	3.48079	20.9275	10.7427	15.4159	5.03604	8.42097	5.38181	2.02357	-4.52838	-10.121	6.69088	-16.8118
ENO2	-7.32032	-7.05031	23.1386	5.71178	17.1496	14.526	27.612	-1.76407	-3.64455	9.74922	-0.903075	-1.57992	-7.18532	8.99956	-16.1849
POLR2H	3.39053	0.0785783	4.11586	7.60389	22.443	19.4196	16.5532	13.0546	17.7721	11.5114	27.3489	33.0149	1.73455	17.2838	-15.5492
NEFL	-8.16633	3.04352	23.6637	17.9392	2.97181	2.40699	0.101102	12.8259	12.4649	16.8599	21.7005	16.2133	-2.5614	12.7147	-15.2761
RGL2	4.45814	3.40484	28.7293	16.3988	10.4294	18.9831	17.3419	18.5275	20.0768	22.9572	10.3647	27.2814	3.93149	19.109	-15.1775
ATF5	-3.64877	-9.42078	6.95027	5.53126	19.3484	16.8443	14.0996	-4.82327	8.37297	5.75519	4.24604	7.05019	-6.53478	8.33749	-14.8723
MAP4K1	-1.56496	-5.66856	15.6979	5.19028	16.1111	17.0767	16.4687	4.39356	4.71266	8.35636	11.464	7.16437	-3.61676	10.6635	-14.2803
MCM4	-3.1937	-0.880947	-12.6123	16.6692	29.7134	13.3532	13.3436	8.99962	5.37883	0.992893	18.7506	23.2134	-2.03733	11.7803	-13.8176
ID3	-7.60252	0.0829661	9.1708	6.00878	-6.71209	-5.65571	-1.51703	21.9133	21.4356	9.80629	18.0345	25.8758	-3.75978	9.83602	-13.5958
PTK7	-1.91504	7.77313	13.9002	13.023	7.30176	16.1642	22.4171	17.4543	18.8343	21.6182	10.0591	23.504	2.92905	16.4276	-13.4986
SLC20A1	-3.55926	8.62494	2.65617	7.66598	11.8489	10.6535	17.0834	20.3884	14.1613	14.6416	22.9333	29.7798	2.53284	15.1812	-12.6484
EBNA1BP2	-14.9338	-15.0104	3.5548	23.9185	13.8659	6.04559	9.74139	-19.3398	-20.9498	-17.6484	-11.7015	-12.2545	-14.9721	-2.47679	-12.4953
ZNF259	-0.117555	3.17489	-9.71445	18.678	16.383	24.6435	22.352	13.0753	8.70293	12.2876	12.4241	19.3556	1.52867	13.8188	-12.2901
SFMBT1	-3.10541	-6.64367	-8.79634	-2.50291	20.2839	15.2788	13.6654	-3.80109	-0.778373	9.25464	13.5952	16.6769	-4.87454	7.28763	-12.1622
BMP2	-1.53196	-7.84776	4.82779	-1.14137	-8.62028	0.659441	-0.0874544	24.0032	15.6414	17.9886	8.57058	8.57011	-4.68986	7.04121	-11.7311
TBCC	-0.91811	-5.01568	-1.11746	8.60601	0.364578	11.81	19.8757	12.2412	8.20956	9.0576	-3.44815	11.0392	-2.96689	7.66382	-10.6307
PPIG	0.462035	-8.59047	2.98641	6.49896	9.50667	10.8821	10.5168	-1.42438	3.90722	5.64504	8.20518	7.24472	-4.06422	6.39687	-10.4611
HIST1H2BO	-16.0724	-13.1576	-24.7487	4.72524	-13.4427	-4.48222	-3.66222	0.48155	1.58231	-2.04005	4.38895	-4.67672	-14.615	-4.18746	-10.4275
ABCG2	-9.90862	-9.59751	0.572605	5.6555	-8.93616	-17.5658	-12.8265	-2.53872	15.1682	16.499	5.23248	4.88774	-9.75307	0.61484	-10.3679
ATXN10	-5.00662	-10.3916	-6.0985	-7.74664	0.95326	-11.2415	-1.76279	0.940819	5.90479	-0.440782	26.1275	19.1459	-7.69913	2.57821	-10.2773
SLC9A5	0.856688	0.201869	5.01013	-1.22651	9.24648	13.8086	14.3975	5.00268	15.0632	19.6171	16.8819	8.72778	0.529279	10.6529	-10.1236
MYNN	-0.213763	-6.41392	-0.820544	-7.10051	-2.34766	-1.80739	-5.98047	5.53993	5.66784	15.5249	26.8101	28.8622	-3.31384	6.43485	-9.74869
MAT2A	5.94363	-4.10319	6.99793	-4.33358	17.6126	16.4797	15.2641	16.3474	9.78928	6.45078	7.36364	10.6989	0.920218	10.2671	-9.34684
ENPP2	0.933592	-10.7397	18.3299	10.017	-5.87825	-7.50044	-4.82775	12.3472	8.73194	5.61605	-1.07537	-1.38954	-4.90304	3.43707	-8.34011
EXOSC5	11.5341	-16.8103	-4.57736	-7.96789	13.8149	16.8778	16.5293	2.29151	-0.109516	1.39799	9.51909	5.82018	-2.63807	5.3596	-7.99767
FBXW7	3.77051	-8.26188	1.62845	-1.8129	15.7106	8.68005	15.9203	5.79636	7.85319	-0.802188	2.10017	2.1783	-2.24569	5.72523	-7.97092
MMP23B	-7.86735	-2.42326	26.9616	1.91101	2.91666	-0.819845	0.651961	-11.0999	-2.76195	4.19132	0.255997	5.16751	-5.1453	2.73744	-7.88274
PUS1	-1.71036	-2.66525	-3.46194	4.22235	24.3754	19.6177	18.2001	2.13371	1.37828	2.46048	-5.04327	-7.20902	-2.18781	5.66739	-7.85519
TIMM8A	0.201089	6.05471	-1.20955	6.56413	10.6262	14.0734	15.576	15.4854	3.53287	7.1554	19.6393	14.4165	3.1279	10.586	-7.45806
SCAMP1	18.3867	-2.00798	17.2344	9.69382	14.3801	9.30165	17.388	14.2305	21.9384	17.7947	16.0863	15.5094	8.18935	15.3557	-7.16637
GLRB	-3.33945	16.1284	24.6292	11.8474	2.42895	3.4703	12.3564	20.7468	10.7112	4.95277	4.80357	23.2235	6.39448	11.917	-5.52253
GNL3	4.23944	-3.15166	-13.1973	-14.3649	18.5498	17.3136	0.546889	3.9888	5.61768	12.7453	15.0907	11.9122	0.543893	5.82028	-5.27638
TEAD4	-8.42975	2.91462	-11.9247	-5.17344	-1.01131	2.01487	8.14088	-1.01777	2.02447	15.3521	0.492903	15.793	-2.75757	2.46911	-5.22668
FGF14	-3.32899	6.6206	-1.00459	1.30416	-4.90847	0.510795	0.584433	5.16707	12.4478	21.1107	10.1887	19.7848	1.6458	6.51855	-4.87274
MEIS2	5.31464	-0.509458	11.4118	21.1181	18.6002	17.9365	9.17881	-16.5796	-2.8506	-12.9595	9.6262	11.9521	2.40259	6.7434	-4.34081
HPCA	-3.93317	0.406123	14.6758	10.1337	0.0918453	-4.7584	6.36004	-1.32319	2.57486	-7.67524	-2.50563	7.16552	-1.76352	2.47393	-4.23746
GPRC5B	-2.09303	-4.52342	5.4337	-0.896318	9.51331	13.714	5.53905	-4.1168	-3.56887	-3.24894	-4.84987	-8.94972	-3.30822	0.85695	-4.16517
PIM1	-1.65879	3.18595	-2.06128	-2.68124	-2.13973	5.69005	-1.06188	13.2465	4.28549	12.4089	4.52123	14.5712	0.763578	4.67793	-3.91435
HIST1H2BK	-16.1663	-12.1337	-20.1349	8.31264	-16.6792	-10.0433	-17.1153	-8.3712	-7.2264	-11.7306	-5.25513	-15.6872	-14.15	-10.3931	-3.75694
FAF1	-13.6925	-5.75367	-8.39591	5.38012	7.87736	10.647	6.77676	-13.3797	-22.4344	-14.6228	-15.9666	-16.5359	-9.72307	-6.0654	-3.65767
HIST1H2AM	-10.6732	-7.66931	-23.4867	18.1096	-15.9106	-6.83331	-8.14951	-5.82679	-6.04327	-5.77316	-2.09656	-0.692079	-9.17123	-5.67023	-3.501
SRI	-8.56455	-2.43003	2.096	-17.5134	2.41052	4.26271	0.172213	-14.1882	-12.8266	-6.12654	5.54203	4.25065	-5.49729	-3.19206	-2.30522
ZNF195	8.16534	-0.485647	-12.6858	-18.896	0.258946	1.39401	5.38606	5.15278	15.2231	10.739	26.3894	13.279	3.83985	4.62404	-0.784194
ADSS	7.37608	-1.80211	7.48805	5.27731	4.37024	-2.55853	0.162007	7.65831	4.86937	3.00598	-6.10835	7.47851	2.78699	3.16429	-0.377305
SAC3D1	11.236	2.02733	-22.0985	10.7092	20.3999	12.0731	6.32809	7.27649	2.00359	-8.78482	18.1261	21.4025	6.63166	6.74356	-0.111907
TFAP2C	36.9288	25.998	-6.13711	-16.8764	-12.7748	-33.0105	-24.559	-27.1165	-34.5438	-46.8475	-35.091	-26.3301	31.4634	-26.3287	57.792
LGALS1	16.257	19.6217	-30.7041	-25.7548	-30.5755	-44.3904	-43.5559	-35.6733	-45.4099	-50.2607	-24.7008	-28.4879	17.9394	-35.9513	53.8907
RUNX3	16.3464	20.1213	-11.0411	-17.7501	-29.0457	-40.6704	-30.9679	-29.5316	-39.785	-48.6079	-26.8805	-40.0777	18.2339	-31.4358	49.6696
RRAS	21.21	13.526	-3.53877	-3.92088	-24.0511	-24.8364	-46.7269	-52.2494	-46.5221	-43.7467	-35.794	-33.6867	17.368	-31.5073	48.8753
MMP11	19.5115	33.5419	-18.1911	-19.1424	-30.8583	-28.7397	-34.7186	-15.2618	-19.513	-18.8985	-19.8159	-13.7914	26.5267	-21.8931	48.4198
PSME2	26.5349	8.22832	-46.8036	-11.414	-14.2813	-27.503	-32.9791	-26.1571	-39.7461	-53.4289	-26.1392	-29.9348	17.3816	-30.8387	48.2203
EPHA2	30.2928	37.3877	-6.27719	-23.7622	-12.7946	-14.0422	-16.0435	-9.20613	-11.7502	-9.05811	-24.5958	-13.9997	33.8402	-14.153	47.9932
TMEM158	22.9752	22.5555	-9.03783	-18.5219	-26.38	-28.6247	-32.0334	-20.5993	-26.6997	-33.6284	-21.6883	-26.4611	22.7654	-24.3675	47.1329
EMP1	23.7259	34.7023	0.846808	-27.6337	-26.1694	-23.498	-24.3263	-0.948616	-5.46152	-6.72352	-28.1335	-17.355	29.2141	-15.9403	45.1544
TNFRSF21	23.6475	16.9553	-23.271	-20.6544	-28.3634	-26.3998	-25.4562	-23.2921	-34.0371	-33.7323	-12.9855	-14.0955	20.3014	-24.2287	44.5301
FMR1	27.5909	11.24	-11.8239	-12.1644	-9.16972	-15.3665	-17.0972	-31.6338	-38.7782	-39.8233	-31.3298	-40.7829	19.4154	-24.797	44.2124
BOP1	25.4173	24.1437	-13.1886	-14.1856	-2.5258	-9.76623	-15.5107	-12.0548	-13.9459	-22.9676	-29.9662	-18.7824	24.7805	-15.2894	40.0699
CXCL14	24.7187	23.0335	-0.933644	-13.4607	-24.3809	-25.966	-27.7133	-12.0063	-10.1632	-16.1493	-6.89034	-3.93231	23.8761	-14.1596	38.0357
SLCO3A1	28.4635	21.8153	-19.4154	-23.0614	-9.18296	-5.08828	-3.43917	-8.35198	-8.23931	-12.5679	-15.5606	-14.122	25.1394	-11.9029	37.0423
FAM46A	21.2651	14.356	-15.5792	-2.85813	-13.5856	-18.4301	-25.0066	-7.78315	-15.2566	-25.9997	-28.5307	-29.7379	17.8105	-18.2768	36.0873
ETV4	31.8988	29.4528	-7.63064	-17.3027	-19.5145	-9.38751	-13.9183	16.0898	6.773	3.14221	-9.31439	1.1114	30.6758	-4.99516	35.671
SERPINE1	15.2015	17.4287	-13.9707	-10.852	-18.2293	-13.4075	-24.3351	-23.4642	-29.6948	-22.6985	-15.7977	-16.7379	16.3151	-18.9188	35.2339
PDGFB	13.9851	20.1039	-17.2946	-19.3168	-27.343	-20.2632	-20.35	-4.1473	-9.15694	-11.2172	-19.2448	-14.1434	17.0445	-16.2477	33.2922
RAD21	23.4733	25.7095	2.28242	-7.63469	-1.588	-15.5783	-19.7773	-11.8193	-4.48394	-14.401	-5.62087	0.985574	24.5914	-7.76355	32.3549
EPB41L4A	8.28021	24.9212	0.823729	-22.2693	-16.3622	-17.1752	-4.24759	-6.45237	-14.4459	-16.1783	-27.826	-19.8742	16.6007	-14.4007	31.0014
FLI1	6.33625	3.86327	-8.11586	-19.0524	-29.0164	-33.4563	-35.6577	-7.52182	-27.7527	-33.2015	-25.4751	-22.6963	5.09976	-24.1946	29.2944
UXT	11.635	26.394	-6.60754	-0.214868	-1.06798	-2.79177	2.27604	-17.2045	-20.3958	-20.8517	-5.22184	-10.0031	19.0145	-8.20831	27.2228
CCDC6	11.8006	4.61826	-17.3995	-3.91357	0.82714	-3.93158	-3.14156	-33.0785	-37.4201	-32.9594	-25.7544	-31.9102	8.20942	-18.8682	27.0776
CRABP2	25.3669	17.9147	18.4424	8.35701	-0.684321	-7.6048	-13.9889	-1.12927	-9.50584	-19.9485	-14.7635	-11.7245	21.6408	-5.25502	26.8958
ETV1	13.2561	17.5983	-3.71092	-18.1098	-34.5536	-27.9428	-30.1996	4.80459	0.850141	0.385372	-4.22256	1.57136	15.4272	-11.1128	26.54
SCD	18.9182	5.69679	-21.678	-9.76224	3.5485	-1.0399	-16.1349	-14.3948	-23.3084	-20.4219	-14.751	-20.9733	12.3075	-13.8916	26.1991
STARD13	6.8162	2.19247	-25.5649	-21.891	-24.2539	-27.7307	-33.9215	-5.35801	-8.95383	-19.6313	-15.4556	-25.0384	4.50434	-20.7799	25.2842
CSTB	4.78668	-7.15855	-15.452	-8.76226	-17.4066	-28.9627	-25.5814	-39.3157	-40.8101	-38.9327	-20.2815	-28.7471	-1.18593	-26.4252	25.2393
TXN	20.4293	9.00056	-29.6079	-0.319848	2.21952	-8.67339	-12.0828	-3.22669	-11.0066	-20.7485	-1.64921	-8.49073	14.7149	-9.35861	24.0736
RNF125	9.19502	2.20043	-31.1581	-8.01891	-3.42166	-10.664	-15.1408	-20.8096	-23.9698	-24.4637	-16.044	-22.1738	5.69773	-17.5864	23.2842
TNC	-2.77831	10.8558	-25.4281	-8.6354	-23.7024	-20.1738	-30.5193	-3.00323	-14.3609	-24.52	-17.8441	-17.9142	4.03877	-18.6101	22.6489
HIF1A	10.4418	10.3855	0.646099	-2.75215	-5.83708	-16.905	-19.4114	-11.5492	-20.76	-14.5876	-4.91154	-7.72318	10.4136	-10.3791	20.7927
STXBP1	0.589	9.5948	3.75538	-12.1506	-9.17041	-19.3257	-14.0114	-26.7091	-17.114	-14.2066	-18.498	-25.4048	5.0919	-15.2835	20.3754
MRPL15	17.5916	15.7984	-11.3927	4.20077	-8.67657	-13.3543	-19.5765	-4.93183	-0.989325	2.99554	2.86356	14.6083	16.695	-3.42531	20.1203
CRELD2	4.67416	-10.588	-37.038	-13.9303	-35.2242	-38.3312	-31.4874	-10.9437	-22.6482	-26.1851	-0.651061	-10.9602	-2.9569	-22.7399	19.783
CDKN2C	-1.31286	-11.0928	-30.7104	-26.2839	-18.0005	-31.8558	-16.4377	-26.7497	-37.5762	-31.8213	-12.0418	-23.9871	-6.20283	-25.5464	19.3436
CAMK2N1	14.5995	15.876	19.704	5.48277	-11.4187	-18.6732	-7.43246	0.706914	-2.80583	-10.6318	-5.28828	-0.898593	15.2377	-3.12552	18.3633
CHST7	6.91066	14.9811	-8.96639	7.80457	-1.90963	-10.2811	-0.620189	-24.8578	-20.9713	-11.6026	-1.71787	3.0579	10.9459	-7.00644	17.9523
DLST	5.20803	21.305	2.01952	-3.08798	-1.98188	-9.61305	-10.4474	-7.58671	2.01419	-4.81742	-7.79406	-4.6491	13.2565	-4.59438	17.8509
OSBPL10	1.08194	19.6685	-1.15547	5.09292	10.3208	9.82891	4.21135	-14.8021	-17.025	-19.8816	-29.7116	-15.1245	10.3752	-6.82463	17.1999
HN1	12.2768	21.298	-28.422	5.60095	-2.54	-8.29706	-12.041	-4.41586	2.39737	-2.31855	27.0196	19.2415	16.7874	-0.377511	17.1649
DDB2	18.2733	2.22863	-11.785	-9.61565	13.3467	-0.0758285	-4.59363	-9.14659	-14.4181	-20.7826	-5.48305	-2.66961	10.251	-6.52233	16.7733
MTSS1	5.09871	6.74586	15.8685	5.11248	-4.40277	-14.2765	-18.1086	-17.5202	-17.3886	-20.266	-18.3364	-16.8493	5.92229	-10.6167	16.539
GJA1	5.14015	3.99329	-8.31506	1.66543	-6.75501	-16.1469	-22.6147	-13.3057	-19.3523	-14.2477	-6.78849	-6.25153	4.56672	-11.2112	15.7779
ATM	5.03184	6.16875	-4.35601	-0.737346	-10.9805	-10.0413	-9.87065	-5.81629	-9.82397	-8.87965	-19.7295	-13.5098	5.6003	-9.37449	14.9748
TNF	0.8293	-3.06703	-41.9151	-18.6161	-13.0607	-6.88894	-8.63178	-12.5815	-17.1074	-13.5854	-9.50275	-17.4939	-1.11887	-15.9383	14.8195
RECQL4	10.9707	15.5531	-11.8304	-3.06581	12.9688	7.76085	0.37121	-9.04794	-1.74373	-9.09323	1.09986	8.26069	13.2619	-0.431973	13.6939
XYLT2	7.41989	2.20422	5.51748	5.19561	2.12072	0.0917887	-4.6083	-19.2858	-12.7472	-16.6299	-18.8768	-19.0707	4.81205	-7.82931	12.6414
PIK3R3	-3.49022	2.19396	-10.58	2.78277	5.12135	-12.5215	-14.3947	-17.5066	-18.9505	-29.4957	-17.8368	-17.6467	-0.648127	-13.1028	12.4547
PFKFB3	-8.41285	-10.7783	-26.2295	-12.4979	-5.70213	-21.3668	-22.8312	-19.0534	-27.4164	-27.7815	-25.3635	-29.0845	-9.59558	-21.7327	12.1371
FOXF2	2.98435	1.41257	1.01974	-11.6392	4.27014	-7.27795	-1.40888	-22.9499	-14.2701	-13.6193	-6.67942	-11.3783	2.19846	-8.39332	10.5918
DKC1	18.3177	3.54708	-29.1731	-7.90132	11.5376	2.99038	5.15304	5.75595	2.59231	-2.42767	13.5041	3.74218	10.9324	0.577341	10.3551
EPB41L4B	17.0325	8.09472	10.5531	5.71082	18.2142	1.48148	6.27861	-5.17967	-7.31738	-14.8739	1.28562	9.45441	12.5636	2.56073	10.0029
SLC1A1	-13.8803	-5.21357	-12.5656	-23.5774	-24.5191	-26.6948	-28.9532	-11.3853	-22.5311	-7.90922	-10.6594	-19.4851	-9.54695	-18.828	9.28107
DBP	10.9343	9.03737	9.53576	-6.92518	6.65757	-0.263797	-10.1216	-5.95013	8.83576	8.04297	-0.969075	-1.32876	9.98586	0.751354	9.23451
EPS8	-7.22195	5.03365	7.48279	-2.95063	-12.8146	-19.4812	-17.2419	-12.2636	-14.573	-20.5424	-3.53597	-7.17687	-1.09415	-10.3097	9.21558
TCF7	8.23275	11.3989	9.58474	-4.16298	7.19449	1.44322	7.3175	12.6286	-1.81323	-9.14159	-11.3972	-1.99915	9.8158	0.965438	8.85036
TBC1D9	4.50793	-5.45068	5.44923	-11.376	-12.3662	-21.2806	-10.7744	-2.63594	-7.0663	-14.1564	-8.95218	-7.72979	-0.471379	-9.08886	8.61748
SATB2	6.81748	13.3039	2.38926	-6.88286	-17.3079	-5.576	-8.42249	-5.83868	1.10736	15.7698	18.9459	23.1576	10.0607	1.7342	8.32648
SLC2A1	6.19696	11.1851	19.193	14.3015	16.3609	12.8894	11.0817	-23.3248	-15.7677	-4.37729	-13.582	-6.44417	8.69105	1.03307	7.65799
BCL7C	5.09797	0.967456	-17.9173	-1.84033	-13.6938	-13.9141	-11.4447	15.667	1.83291	0.150954	-4.65795	4.83236	3.03272	-4.0985	7.13122
GCNT3	7.99743	-6.38246	-18.664	4.7415	-13.5675	-6.01773	-8.02088	-10.7123	-1.13643	8.12808	-6.72239	-10.037	0.807488	-6.20086	7.00835
CDKN2A	-4.45673	-8.1726	-31.8047	-15.6335	-6.41911	-15.0172	-14.7651	-10.639	-15.4354	-21.6437	4.38633	-5.59978	-6.31466	-13.2571	6.94245
DBI	-1.38535	-9.38866	-21.9247	-5.6672	-5.61091	-18.6156	-19.04	-12.5581	-22.4335	-27.0454	12.4613	4.40259	-5.38701	-11.6032	6.21615
FCHSD2	13.9603	-0.895894	-14.8299	1.03033	8.45996	2.08916	2.0567	0.272421	2.9541	-2.43994	2.23018	3.47871	6.53221	0.530168	6.00204
CSF3	-1.35361	1.08207	-15.3003	-1.1165	-12.9764	-9.03547	-6.61318	-7.47694	-4.84022	-1.81888	3.83004	-0.89265	-0.135767	-5.62405	5.48829
PER1	-0.997302	9.90689	-9.64959	-0.597199	3.00124	4.18856	4.02224	-6.5672	-1.42262	9.71113	-10.4139	1.00193	4.4548	-0.672545	5.12734
USP36	14.5796	4.46922	-11.2297	-13.753	9.47078	21.8117	22.2369	6.95508	0.110077	1.34293	5.02112	7.31347	9.52442	4.92793	4.59649
PLCL2	0.250891	-2.52123	-1.73984	-13.3771	-9.26448	-18.0757	-11.5827	9.68363	-7.32773	-14.2424	4.68653	4.14319	-1.13517	-5.70965	4.57448
ATP2A2	0.599838	-6.8834	-1.41862	-9.29733	-1.3209	-6.32504	-4.59458	-17.2931	-17.1702	-10.9104	2.06209	1.11774	-3.14178	-6.51504	3.37325
RNF31	11.4993	-2.59824	-4.51088	5.13411	21.0224	15.4697	13.9198	-1.34741	-6.21015	-14.352	-9.68586	-7.95697	4.45054	1.14827	3.30227
SDCCAG1	10.2719	7.4831	11.09	0.249849	11.3973	5.19276	1.16551	9.20357	15.788	9.46115	-0.209	-4.04465	8.87751	5.92946	2.94805
MAP7	7.2575	3.70137	0.829598	8.50965	22.2535	17.965	20.2764	-15.5821	-12.2838	-13.2844	-0.967452	-1.5233	5.47943	2.61931	2.86012
HSPA8	-2.95331	2.28927	1.84391	-4.02671	-1.57596	-9.45912	-5.74377	-9.15613	-8.60143	-8.68252	5.38421	10.7818	-0.332019	-2.92357	2.59155
RRAGD	-11.169	-3.8916	-6.53553	14.7312	2.36676	-2.33926	-1.27644	-22.1712	-31.6226	-22.3692	-14.7225	-11.8882	-7.53032	-9.58268	2.05236
KRT83	-8.45254	2.66078	-3.33904	-7.09364	-5.26123	1.85581	-0.596469	2.61863	2.58371	1.7518	-15.2766	-12.9148	-2.89588	-3.56718	0.671298
BNC2	-9.92506	-5.94533	3.73448	-6.94033	-10.2948	-7.28388	-6.46471	-8.47511	-7.78244	0.237698	-22.569	-19.5332	-7.9352	-8.53713	0.601938
RAB15	7.01085	9.44048	9.64892	8.80959	24.4181	10.4056	12.7451	-4.47851	0.930764	-12.9156	13.0048	14.2261	8.22566	7.67949	0.546178
Delta >10
Delta <10

## Sheet: GBM sPCC
Table S9-3: sPCC analysis of agonistic and antagonistic miRNAs as shown in Figure 8A-GBM.
GeneID	miR-222	miR-221	miR-149	miR-103	miR-25	miR-19a	miR-18a	miR-106b	miR-93	miR-20b	miR-20a	miR-17
ANP32B	-12.1013	-7.36019	18.6116	7.38512	27.9716	58.3541	53.1112	44.8939	54.0065	39.4863	44.9611	50.7951
TCF3	-17.8376	-14.9899	15.4871	11.7069	23.4256	58.3432	47.1831	40.4351	48.8018	41.328	47.2578	51.1152
LMNB2	-10.9949	-10.664	5.39247	-2.17656	23.2227	56.8709	59.4521	42.279	48.7036	42.5941	52.4238	54.7581
DNMT1	-27.7619	-22.8216	11.8314	3.65724	29.217	53.1307	58.0884	50.6173	52.49	45.7468	44.6596	54.9146
POLD1	-23.9235	-19.0172	1.87394	11.2366	26.3439	52.3542	61.4325	49.4315	53.7524	39.1498	45.9904	51.7806
BRCA2	-19.8795	-22.4082	4.53903	4.28812	23.3897	56.6823	48.3479	36.4849	43.0041	40.7045	40.7934	50.5348
CDC2	-4.78892	-3.78768	7.34729	12.2399	40.0444	55.5933	66.0855	52.5754	61.1468	52.915	50.3832	62.7957
SFRS1	-9.97386	-1.4563	8.16181	22.4238	29.1627	50.8775	47.3985	44.482	54.8932	51.7213	51.5504	58.8221
NCAPD2	-22.7594	-17.7342	11.7359	11.3206	32.9057	61.9259	61.5385	58.8123	60.6311	47.8606	51.9072	63.1488
ILF3	-27.3558	-19.7811	18.1719	18.152	26.4846	62.4995	53.7672	47.8884	55.2547	48.9034	56.7437	63.4076
SPC25	-17.4181	-17.274	2.00569	11.2589	39.0634	46.7616	61.9331	49.1001	53.2675	42.6847	41.7044	50.3365
POLE2	-12.5665	-17.0574	-6.72668	14.7807	45.2578	52.2676	50.4146	45.8547	53.8519	46.8202	38.2017	47.6366
ERCC6L	-8.91323	-5.85368	5.02553	16.6234	46.8697	54.7304	58.0324	49.9575	56.1359	41.3073	37.9801	46.6289
KIAA0101	-5.14201	-11.7344	7.15132	5.44698	35.9765	41.1743	47.4415	48.3245	49.8918	34.492	33.868	44.769
TYMS	-11.3584	-12.267	10.839	8.26162	46.4866	45.1634	64.6435	61.6279	65.105	48.9212	39.7676	53.5225
CKS2	-14.138	-17.5684	4.12791	9.10412	52.7902	45.6936	58.7723	56.0345	60.4023	39.0169	39.3412	50.9629
PCNA	-18.6693	-19.7518	-1.15485	15.8556	43.7803	34.5932	51.5788	57.8495	57.8247	49.1797	41.5955	51.9369
USP1	-26.6351	-18.7768	13.5645	20.1848	43.7075	47.021	49.418	51.6944	53.4144	53.9159	46.6314	55.899
MCM3	-21.8458	-16.2836	19.3758	16.0656	39.6861	43.9794	43.0035	53.1901	52.6081	43.272	38.6032	49.7982
SOX12	-34.4925	-30.0703	10.3477	27.8386	40.142	56.1559	40.2091	50.1868	54.8016	42.9318	41.633	49.6506
WDR3	-17.403	-8.60554	17.7281	27.718	36.5997	51.7705	34.2064	47.5449	63.1624	40.1001	43.3632	50.1788
BAT1	-17.5788	-13.4401	19.3663	19.0861	29.6735	42.5187	47.106	45.9368	52.168	35.8819	38.4924	50.7427
TRIM28	-19.9452	-10.9569	16.6151	16.0848	25.5948	45.5851	39.8975	42.6496	48.2194	38.1079	43.2039	47.594
SSRP1	-26.275	-18.5627	20.4575	15.0478	19.9499	39.6283	36.2883	41.3081	54.0106	41.4414	45.5335	51.9688
POLD3	-27.3414	-26.2994	18.9626	9.01385	26.8462	44.8148	43.1719	43.933	48.6429	36.9624	47.5356	50.2274
KIF20A	-5.78985	-5.83497	9.1487	6.64522	35.0262	46.8817	75.5501	51.7899	56.493	47.68	39.4946	52.8114
CCNB1	-1.13908	-3.93096	8.15989	8.83553	38.8645	37.7379	64.9354	46.9639	53.5712	44.3448	37.8713	50.1981
RRM2	2.89211	0.452419	10.3379	-3.21856	26.1663	31.7459	68.8917	39.2378	50.3766	43.2319	33.9188	43.756
SMC4	-6.7937	-2.83697	-4.2065	7.90741	30.094	48.9018	63.3636	39.472	51.0488	51.9023	44.4319	53.8122
ARHGAP11A	-4.12354	1.92021	-3.06131	-2.72565	27.7704	41.3448	53.21	41.1229	53.686	45.2247	39.305	47.8247
SNRPF	5.50038	4.88902	18.5032	7.90928	23.0943	42.0237	52.1554	38.1104	55.1893	42.2958	43.4775	53.4604
FBL	3.00411	8.47387	9.50615	10.6432	21.3187	54.5141	53.5954	32.949	43.848	33.0274	47.1541	48.7171
TDG	6.98388	-3.75618	13.1838	10.9405	12.1775	55.9962	69.4993	31.4081	43.1266	54.0322	50.5842	58.664
CKS1B	6.70451	3.077	1.00672	29.0732	30.568	46.9907	51.7132	42.9521	48.0842	36.7282	33.43	44.7569
SNRPB	10.1515	7.54602	-10.1128	31.3383	35.0227	49.184	46.1228	38.4339	43.8761	37.7571	39.1321	45.0861
RPL5	0.418566	1.72725	-19.1394	36.0655	27.3615	52.8547	36.8297	35.6064	39.7458	33.7214	38.1223	44.2056
RPS2	4.17237	6.41689	6.6058	8.80065	18.6203	36.8853	38.4737	38.454	47.5696	29.4777	36.3292	35.1057
ETV1	-5.01532	-4.59224	5.82244	16.6624	10.3483	31.1865	45.1308	40.8293	39.7673	34.3581	39.3407	43.7957
WDR12	-4.90363	-4.41582	6.05454	28.3066	17.5685	39.8148	38.7341	26.796	52.9385	36.4257	38.869	46.6093
HMGN1	-23.2327	-20.7327	21.0129	28.6057	24.4796	32.2469	38.3836	36.0293	36.8805	37.5568	24.1894	34.1756
NUP153	-19.8835	-14.9558	16.4046	22.1229	22.243	37.1646	29.3306	32.2013	39.0235	37.0962	31.6927	36.1867
HNRNPA2B1	-19.5482	-12.179	15.5775	13.5448	16.4174	24.5661	38.8869	27.3506	38.0549	38.4487	29.3459	36.1487
SLC39A6	-19.6055	-14.0449	16.0476	19.7185	12.0327	36.5893	47.4992	29.3851	45.9446	37.7378	36.8762	41.2946
PRKDC	-29.0026	-23.5399	12.2848	23.6491	15.3853	38.6498	42.7838	28.3406	40.6536	43.3064	35.1853	40.2264
GART	-10.8561	-5.3487	5.36616	20.24	22.2234	34.7358	42.5158	28.5242	37.8039	32.7469	28.0388	38.119
SNRPE	-9.94246	-12.2812	6.91789	26.8334	22.2905	39.1686	31.1106	26.2021	38.3925	30.4237	29.5669	34.7827
TAF11	-13.2564	-19.1521	2.72998	20.8569	16.1256	32.9402	42.6729	24.848	35.0621	34.0899	29.2762	33.9372
YTHDF2	-11.0871	-1.96985	17.646	20.3952	31.2206	43.9653	46.4982	45.1324	42.9487	30.6434	28.7136	35.1675
NCBP1	-18.2159	-8.63891	15.0459	19.1128	34.009	44.8636	41.931	34.5778	43.9068	32.9641	30.6029	40.8199
CDK2	-5.73045	-6.63535	11.5951	10.7015	32.2746	38.5035	39.3643	39.7099	40.2421	34.7666	33.0122	38.3559
NUP62	-6.21896	-1.20659	17.7925	15.4998	19.6729	51.7058	50.0287	35.7743	37.9055	23.8165	36.0854	39.4013
ATF7IP	-23.0272	-17.2168	23.0471	29.1703	27.8362	53.3274	46.51	38.7226	41.9723	36.3089	35.5759	44.1578
NOLC1	-17.9205	-6.94175	16.9375	26.7454	26.5147	55.8042	28.7539	33.9915	42.0076	33.8967	34.2331	39.5815
STXBP1	-29.4637	-22.6941	4.09384	14.8906	22.9155	25.1182	41.1675	37.656	41.3635	37.1544	33.5823	37.9947
ZNF195	-25.9309	-29.4301	5.84743	9.92833	26.4668	29.3984	35.5521	30.5913	42.3475	39.5671	37.5123	40.2822
SNRPC	-20.0736	-23.975	13.1541	16.9936	29.5957	31.9938	44.5003	39.5165	48.9297	32.0413	34.5684	43.5377
MSH5	-27.3505	-27.986	-1.94917	4.8064	24.449	31.349	25.4408	40.2309	43.8277	37.6103	39.6162	45.319
WDR8	-31.6817	-19.1815	-6.02179	10.3719	25.069	31.2025	30.622	35.2209	41.1433	30.1083	42.7119	42.9651
LSM7	-19.3324	-25.5253	-4.99761	1.85498	20.7174	37.4332	56.0442	38.1464	45.5147	34.1984	47.668	51.8374
SLC1A1	-21.6741	-19.5427	-3.17929	0.113177	14.8007	26.6425	58.822	34.0833	44.1019	40.5836	35.6763	43.1356
CEP57	-17.0206	-17.5809	-8.13745	29.0931	18.316	53.1456	44.9947	33.9526	42.0322	40.6671	51.0376	51.054
GABRB3	-29.9518	-32.4231	-14.9407	14.5041	21.5305	42.9508	48.7969	35.6868	40.3757	35.7002	40.7854	44.8907
STAG1	-18.6101	-10.8096	2.06883	15.1883	7.95188	29.8921	32.9279	18.1609	17.2603	23.6172	19.1804	20.9592
REPS2	-32.0055	-28.4982	-5.73139	26.0523	3.10022	28.8273	34.1525	17.9053	19.8435	21.6551	19.3651	24.0969
ADCYAP1	-17.8349	-20.4064	-14.6363	22.4193	22.829	41.2658	36.8985	12.0352	17.2991	35.0556	29.3085	33.2514
SSBP3	-45.163	-37.301	2.45145	29.6843	20.2357	41.4985	31.6618	26.0859	30.0876	17.7311	23.7351	28.9906
KIAA0427	-55.296	-43.8557	5.82979	25.3483	15.3873	30.8512	28.2853	27.0426	33.0381	25.7946	21.8811	30.116
RBBP4	-47.7011	-39.6998	4.92482	25.6944	24.3932	21.7494	35.6553	29.0036	36.8346	35.4643	34.1639	37.7124
ARL3	-36.2903	-27.3972	7.73173	29.2768	17.462	21.3078	14.0615	25.6024	24.2644	26.1964	34.2807	34.0867
SIX1	-27.5865	-31.192	4.55692	36.164	17.3661	51.7387	39.9519	25.4985	38.0592	27.9813	32.1832	31.4718
CBARA1	-34.5105	-17.1347	3.85717	26.0609	19.888	42.3404	23.9716	28.8534	32.9953	24.0553	28.0662	33.3254
PHF2	-36.4893	-23.1603	14.927	17.3596	30.7089	51.0099	27.069	45.5539	42.176	34.4951	40.7598	42.5188
PHC1	-43.0774	-34.0091	22.9009	30.3556	30.548	40.0789	23.0685	44.1323	40.9585	36.3614	38.0438	38.4958
FASN	-32.3386	-27.8559	29.5662	12.3829	14.3933	37.0881	27.3275	33.9646	49.6417	35.8578	36.1661	42.9848
PVRL1	-20.1209	-26.7635	-1.36534	0.523385	24.7755	24.0379	40.9067	30.5572	33.7389	24.0821	29.2264	28.9029
CP110	-34.5877	-33.6467	-4.56283	-5.98147	22.1722	31.0477	33.9571	33.6255	33.3607	35.0146	35.804	37.7431
NEUROD6	-21.9414	-22.6264	1.42542	9.96221	36.4763	24.3197	39.541	20.8493	28.1752	43.7231	36.6531	40.309
CDKN2A	-29.1101	-21.6477	3.7683	12.0689	42.1957	35.1936	29.9768	37.9036	29.9621	23.7535	20.7372	27.7661
H2AFV	-31.7826	-25.497	15.8041	6.24305	32.9444	13.5571	39.5264	50.5859	43.741	37.9957	31.4379	34.5555
GMNN	-25.4855	-25.7007	5.45573	16.232	28.0865	13.8174	27.2384	34.9359	36.4939	34.6953	29.4216	33.0359
CA10	-40.3804	-35.9171	2.32911	11.4184	5.58371	20.0561	44.8089	25.0996	27.6118	26.9338	23.8535	27.6281
B3GALT2	-38.0758	-30.0658	4.28897	4.98432	11.7972	14.378	31.1854	22.977	26.5708	25.8057	25.1048	29.2896
UGT8	-45.0051	-49.0772	2.85414	4.9343	7.17647	25.7977	50.4036	24.1276	32.5081	33.1705	37.4317	36.7663
RAF1	-50.3076	-43.8996	13.3337	20.8861	20.8349	43.5179	50.5918	47.6958	55.09	49.4793	52.3934	58.6985
ACACA	-42.0586	-40.2286	18.8359	13.8455	26.0673	39.6675	43.6786	39.0665	54.2596	41.7523	43.1568	53.8242
PPM1D	-35.9287	-32.8698	7.61022	14.6205	18.3398	38.3856	55.9286	46.61	52.9988	56.1645	49.7728	59.4069
CCNE2	-38.1774	-36.8814	0.350886	15.9837	38.5902	39.7792	61.6032	49.0724	48.0486	46.3573	48.2517	55.3894
BCL11B	-32.7149	-45.4313	0.194967	13.5476	31.4954	36.8576	59.4652	40.0392	41.7621	50.7262	36.4312	45.6507
ADNP	-32.781	-26.3595	13.1057	28.5665	25.5243	51.555	42.4416	34.7536	45.4199	45.9545	41.8429	49.7688
ZNF22	-37.3906	-27.0677	8.50947	18.8607	21.0559	47.3072	34.2516	33.8857	36.165	35.7621	46.0767	49.3697
CDK4	-31.7879	-29.0837	9.20668	1.56276	31.309	41.2153	43.6992	38.216	48.5204	44.6385	44.9294	49.0451
FGF9	-62.2966	-56.953	5.3126	17.8148	26.3988	43.3757	35.9698	40.2268	45.7896	51.0471	52.85	57.7739
RPS6KA5	-62.0252	-52.3393	-3.22533	23.5386	21.1512	46.5829	49.4709	33.0619	39.6355	40.4985	47.6007	50.5785
ING3	-47.8135	-46.7195	10.3938	-2.36327	32.6553	19.515	30.2005	41.9291	44.0595	38.5095	41.5942	44.6667
ASCL1	-77.4304	-66.9465	5.05073	9.12506	28.6147	10.0935	17.2226	34.7996	43.2383	26.8883	33.6326	38.2724
CCNA2	-13.2801	-15.3777	11.7349	11.3565	45.4184	45.3517	68.7375	62.8924	71.2443	56.5873	49.2267	63.0298
MELK	-17.4528	-13.1539	15.0547	7.21017	44.6025	44.3657	65.8629	63.0568	68.9913	54.0639	44.2434	56.8891
CDC20	-14.8585	-12.9259	13.4518	15.0883	49.9327	51.6844	71.4137	63.126	71.9228	49.6322	43.9214	59.8338
RAD51	-22.0656	-23.592	9.77001	13.8737	45.9256	55.4985	63.6134	65.1145	74.524	55.9474	52.5674	65.6314
FOXM1	-21.1006	-18.5338	13.3487	5.64115	48.4135	52.0811	66.3526	68.5722	72.3332	55.4647	47.7113	60.5033
BIRC5	-20.5202	-25.9701	11.8966	10.6118	45.3532	42.3667	66.5481	61.6633	67.0533	52.1114	47.1157	58.7298
CDC25C	-21.4259	-19.2827	3.92655	23.7031	50.3505	58.3537	70.0501	62.9021	71.8403	55.6065	53.025	66.5783
RFC4	-22.1417	-25.2527	3.63941	20.157	49.2944	49.4539	66.9273	60.758	67.4835	60.608	53.4017	65.1475
DBF4	-22.295	-23.3066	-0.17416	14.5523	54.3241	52.3995	62.2117	59.6146	65.5188	50.9151	49.3927	56.3069
GINS1	-26.1457	-22.3694	9.19703	29.5329	50.0163	56.7104	60.8038	53.896	56.5279	55.1217	50.1177	59.6625
DKC1	-23.1303	-14.6009	14.2599	27.9859	41.0211	59.6224	56.9812	51.1915	61.0489	51.264	50.7201	56.673
MCM6	-22.8339	-19.9757	16.2612	30.3568	56.2213	57.3234	56.7836	70.6193	69.9553	52.4834	42.2528	55.9737
ZWINT	-12.7748	-6.57383	8.46114	18.8138	51.79	68.7971	73.6007	71.5461	72.9133	61.1	59.0887	73.3504
UBE2C	-12.9544	-11.9506	15.0916	18.7349	53.8304	60.3022	80.7432	68.1782	77.9785	58.7228	56.043	70.2694
NONO	-12.5494	-2.17763	13.0786	31.2077	36.1385	65.4861	63.6809	58.8739	72.0701	56.0727	60.0217	67.0865
FBXO5	-26.6268	-21.059	10.1503	22.5774	40.7499	56.4275	73.8658	66.9814	72.1412	59.2943	51.9197	66.0871
ORC1L	-26.73	-27.5074	1.11182	27.583	44.6546	64.8601	72.5109	63.8951	74.9699	53.0992	51.3935	67.1238
TMPO	-23.7803	-25.4602	3.83987	21.4371	40.0398	65.6621	74.0188	58.9999	66.8177	64.6135	66.7586	74.9628
MSH6	-23.3452	-19.9566	4.47305	26.1303	38.839	57.9479	58.2266	59.4172	68.5791	55.1931	55.082	64.9009
SNRPA	-31.4623	-23.5831	9.6048	22.8017	30.8006	55.2886	62.9559	49.4903	68.9432	48.8991	53.0905	63.6118
ATAD2	-28.8871	-26.7253	-2.81683	24.6688	34.1291	57.1993	71.6611	49.0951	64.0404	61.9158	52.5217	66.3814
ILF2	-33.4598	-30.2461	13.7953	45.7439	39.5816	64.4429	71.0545	53.8264	69.0109	58.2071	54.7053	69.0446
RBMX	-38.9923	-30.6393	9.95696	40.1622	36.0054	58.1592	64.1822	54.4396	63.8845	55.6023	53.4574	64.77
H3F3A	-48.2799	-34.4261	19.2421	36.1219	42.0779	54.9207	64.997	59.7147	71.1973	59.2838	53.7997	69.7217
RFC5	-34.3699	-32.4636	11.9156	24.6745	37.0057	47.5048	52.5607	57.2793	64.7631	54.3587	57.8407	66.3458
NASP	-40.6505	-34.2308	10.056	15.9687	40.6085	52.2639	47.1667	56.7081	59.8513	54.2963	54.8747	62.7507
H1FX	-39.6675	-40.3359	-3.57076	21.3837	34.5709	48.8038	59.588	61.7888	64.4337	53.711	56.974	62.0516
HMGN2	-42.4364	-39.0871	9.0642	9.33584	47.2372	39.664	64.1611	61.249	64.4232	54.6412	55.033	68.0543
HMGB2	-32.0561	-33.3871	7.55223	8.10644	42.4418	41.7479	58.6308	59.1955	64.6838	55.35	50.7356	59.819
INSM1	-27.1683	-26.4881	7.35413	2.23262	42.6116	35.4073	65.1763	45.5965	54.7379	49.994	48.1073	53.2102
MXD3	-33.9377	-31.1224	-1.91199	4.98967	41.7642	40.436	49.2137	57.4271	59.8204	47.0989	51.2975	59.6811
CENPF	-30.3545	-23.8829	17.1507	14.6554	55.5668	65.728	73.7149	70.7284	78.7972	62.3356	58.6132	73.4077
BUB1B	-20.094	-18.1834	11.8899	14.6918	47.2064	65.8493	72.2327	67.3008	77.0762	58.8064	57.6795	70.226
MYBL2	-24.2136	-26.8104	12.6155	8.73313	42.3222	63.1453	82.2848	67.9228	80.6535	67.0561	69.1657	79.0218
DTL	-33.3186	-31.8755	16.267	21.7754	57.8812	68.8842	77.9491	78.5324	83.8856	69.334	62.1389	77.2903
ODC1	-34.7327	-30.9313	27.3648	27.8393	43.2232	58.5077	74.8507	64.3184	88.1769	65.1408	65.232	75.9139
TOP2A	-35.296	-38.1559	13.8607	12.4485	51.6674	58.9362	79.9979	72.1198	80.3303	62.4575	59.4281	73.3553
HN1	-35.7295	-43.7895	15.31	14.8654	38.0072	54.9749	85.9318	62.7552	79.477	58.7991	62.3206	71.4286
FANCG	-43.2821	-33.6608	9.22703	31.3187	46.0357	65.5832	66.0716	73.0581	76.2766	65.7887	58.0736	71.4709
MCM2	-36.0622	-33.9033	12.5966	21.657	55.9435	54.3881	63.705	75.8698	79.8232	60.1501	51.7904	64.1058
FANCC	-42.4164	-32.4043	10.2472	14.0181	57.2661	64.224	62.4243	68.2547	70.507	54.3107	56.4319	68.998
EZH2	-43.8762	-46.6718	9.04577	10.5185	62.4439	59.1206	69.6866	72.583	72.0644	60.8928	57.1326	67.5353
MCM7	-34.9776	-33.8467	6.23703	7.99432	65.7639	62.7961	69.3515	85.3897	96.516	65.4272	70.0563	78.294
STMN1	-61.4175	-56.0375	8.89819	26.6605	53.6823	71.8971	97.5351	67.5259	79.0943	71.1965	71.6914	84.4756
SOX4	-70.1852	-73.5389	28.8464	27.1959	45.9225	68.393	79.1322	68.3046	81.8456	69.6756	76.7348	83.4747
CHD7	-68.5669	-63.3049	16.154	15.8842	33.253	53.5973	61.3221	60.251	69.6641	58.0578	65.2392	72.4767
CDK5R1	-64.9905	-59.8061	13.4061	13.6478	30.0424	27.9515	55.9603	53.6463	66.4302	59.1785	52.7262	59.1613
GNAI3	-1.94331	2.87679	15.7562	30.0056	13.5311	20.098	22.3434	15.8941	19.6127	19.2604	16.8635	15.7828
SFRS6	-0.71321	-2.58527	16.3114	18.7689	11.6016	16.6146	16.9782	10.1399	16.7644	18.4722	16.0212	18.3092
B4GALT6	-2.61626	-4.7272	5.71899	26.6162	9.99361	21.9767	14.1609	18.4338	25.2504	28.8178	14.1782	21.1957
PRPF4B	-5.53624	-1.71753	3.40302	21.274	4.70992	31.2972	18.3928	7.72077	10.3337	24.2231	26.6346	26.9852
MYNN	-10.5914	-12.9698	-2.95039	17.7557	4.05871	16.5378	24.6344	0.143388	10.5919	18.2641	16.0877	17.0699
ITGB3BP	-1.05154	-6.32605	-3.41114	12.6848	20.4318	26.3652	37.5451	23.718	27.4562	28.2706	26.6845	32.8748
SNRPG	-3.86805	-10.9724	-12.2545	13.9654	24.2127	26.4704	26.115	27.484	26.2255	20.3605	22.0654	29.5944
RPS5	9.83345	3.3204	-13.7104	15.1962	5.79982	22.8999	30.4178	16.3881	17.5655	18.6081	23.0245	23.7977
CAD	0.683813	10.0366	17.1867	21.7108	13.3364	31.2798	1.81706	14.8219	15.3455	11.7291	14.4693	14.9333
GNAL	-4.98604	-0.730738	16.4778	23.671	22.2995	25.1539	3.91502	19.7467	14.5607	13.3701	8.73033	13.4932
HIST1H2BK	12.7187	11.2204	6.33343	19.9642	30.8023	32.1801	12.5767	18.9496	19.2442	7.43989	3.86871	14.4614
KPNB1	-8.22069	-4.41249	25.8001	7.07102	14.6347	30.0712	27.4959	31.6505	36.6263	26.6454	26.6666	30.5136
CHD4	-16.3719	-7.8588	25.9822	11.7616	9.97211	37.2724	25.6196	30.1228	29.0258	20.8733	30.8232	32.5596
UNG	-10.6033	-2.03003	10.326	8.06286	25.7599	28.4771	14.4215	34.4715	32.1658	29.0213	30.5703	32.1391
GIT1	-21.3306	-9.72624	19.7955	3.42322	16.9378	21.6903	9.08838	32.6347	35.9245	22.908	25.3217	24.9543
ABCE1	-1.31775	0.758388	11.4743	26.0066	14.4525	24.252	28.9191	20.8026	36.6926	32.4869	30.1205	33.4683
PAICS	-4.30605	0.614163	13.0121	11.6814	13.5066	22.1429	23.4876	23.6549	39.0153	36.3622	29.054	40.1851
SYNCRIP	0.740176	4.79022	31.1851	16.1349	3.92453	23.608	36.0027	25.0034	36.1373	29.5145	16.8417	28.4068
RB1CC1	-18.8323	-11.318	5.93853	21.6043	7.17217	24.234	11.5484	24.4406	21.9887	24.5832	18.342	19.3722
RPA1	-27.8368	-19.5615	4.73666	24.5686	8.43188	17.315	14.8762	15.6523	21.5713	20.4131	14.7756	17.0053
LRP5	-23.2917	-14.803	-0.826324	16.9987	6.73835	34.0829	14.3241	16.3353	29.0853	13.1241	20.4032	24.0486
CNNM1	-14.68	-13.1817	-7.96093	18.9744	15.2381	27.9293	7.71644	21.5202	23.4992	12.4881	14.6652	16.2304
TGIF2	-20.0876	-12.6531	24.272	27.6017	18.6858	28.0418	2.68094	5.29349	17.1073	7.15805	11.8777	10.142
MTHFD1	-0.362381	9.11262	14.6447	3.58479	31.4018	26.0635	22.844	30.2826	31.14	17.6644	17.8768	25.1225
RFC2	-2.74818	1.59972	0.998628	3.14508	34.0695	18.056	22.0627	27.7617	29.2521	17.6518	17.5923	18.1223
CBX3	-2.39461	-5.48813	9.07553	13.217	29.7106	16.9614	33.9693	38.9961	36.1097	24.1527	18.7732	22.4659
HIST1H2AM	-3.73033	-5.02598	-6.90446	7.60035	44.9266	24.6745	32.0082	26.4663	22.844	13.014	8.02688	22.8235
POLD2	0.817476	5.75926	13.5403	-1.75192	21.2403	9.62719	15.0207	28.4015	25.0181	3.80574	15.1306	10.7216
SSBP1	11.3691	10.2921	9.17427	-3.92149	26.5247	3.52692	7.24185	16.3425	22.3609	11.1588	6.4795	7.11733
RPA3	-0.540393	-8.42779	1.03874	3.879	30.0887	-8.46149	14.3859	29.6068	23.0096	12.3565	-1.66557	5.72539
PPP4C	0.297026	0.448393	13.7139	18.9542	18.8178	12.1999	5.46091	26.3876	26.8431	15.7615	15.7389	15.4024
RAB15	-7.3358	-4.54654	20.147	6.27791	23.7306	8.94388	14.388	25.2478	23.424	15.8884	6.95538	11.0014
CDKN2C	-16.6233	-12.1291	-8.5214	-18.5734	24.4006	1.36967	22.5927	31.053	25.2553	19.9222	22.9523	23.5567
VGF	-21.9577	-25.4494	8.87742	-5.13243	10.1538	-7.13706	20.3582	21.2782	30.8315	5.32919	8.51384	6.74355
EEF1A2	-12.0002	-15.9678	-9.62866	-10.0396	13.0648	-7.47016	24.5955	19.1039	15.4191	11.3747	2.1667	1.7412
ATP2A2	-15.5565	-6.14836	20.5544	5.94736	2.9748	12.4064	20.624	16.5299	27.3055	28.0895	19.7887	22.9495
DDX5	-10.7442	-5.46877	5.90573	4.06088	0.587755	17.3038	26.0904	13.4994	20.139	30.488	20.9112	25.9897
HOXC4	-13.8449	-23.4307	8.39141	3.58303	2.79708	12.704	24.3703	18.8726	29.2919	23.2089	19.7956	20.8273
PTGES2	-16.757	-6.53678	-4.33189	-2.91337	0.602106	20.773	15.8291	12.788	31.6219	18.5375	23.8569	25.4236
METTL1	-18.3335	-17.3763	9.87131	-13.0594	13.3048	15.1396	16.5007	15.1193	23.7485	21.4723	21.9559	21.2549
DVL3	-18.6916	-13.5866	18.2539	15.2867	15.4752	17.4141	16.9777	24.2148	28.5613	23.9765	20.2476	20.2214
ZNF24	-28.5319	-17.1048	19.9014	16.1699	7.04142	18.8404	24.3185	19.4676	26.16	23.3385	23.6838	26.9255
CALM3	-15.1105	-7.99081	19.2894	12.6357	1.6149	15.9227	28.5251	20.776	25.6826	13.2814	15.1113	19.0857
ZNF532	-22.5481	-18.1675	16.8015	16.4806	2.08017	17.8246	22.3963	11.7718	14.3584	18.569	19.3727	17.6695
PNMA1	-19.6329	-10.0735	17.7662	1.4114	3.9604	-0.775686	4.0021	18.8345	21.3357	16.4793	16.9056	17.5877
SCAMP1	-15.5428	-9.07498	8.4045	11.3151	0.82495	-0.517129	4.86164	10.7158	12.8649	21.5954	16.6266	17.0744
SPAG9	-20.4598	-14.7518	28.572	12.3585	-1.00541	0.603216	11.9557	18.1834	21.8098	23.0031	24.7602	26.1764
PLCL2	-25.1359	-22.1875	2.19528	10.8607	8.59939	18.8968	18.8306	14.2225	26.3686	34.155	28.769	30.6993
HSPBAP1	-25.461	-23.7895	-15.9414	-3.21597	10.047	14.1514	22.9234	19.6947	19.6861	30.6293	30.4576	28.7383
STAG2	-22.8993	-17.3775	-10.0643	4.86905	22.0369	28.175	18.0302	18.8783	18.3227	24.2512	24.3908	19.4132
HOXA9	-33.6991	-36.4159	-1.84922	13.315	16.2678	24.533	16.8872	20.2488	20.0286	25.1588	21.1329	21.4289
ATRNL1	-36.5437	-39.7831	-8.16241	14.1428	7.03555	14.5335	18.6013	11.5947	12.1205	20.353	17.5854	17.8959
HOXA7	-31.2579	-39.1588	2.33435	-2.5869	12.7114	5.89357	18.4122	13.9553	18.6241	20.1758	17.5429	15.2865
NEUROD2	-34.6016	-35.9902	-1.14105	6.54183	13.5402	5.32033	28.3486	7.65209	7.8152	22.2409	11.9525	15.6317
UCHL1	-28.1665	-30.5688	4.44441	12.0734	19.2217	9.10288	23.8596	25.3792	25.8803	27.417	18.2496	24.6164
NMNAT2	-29.9571	-29.678	5.16117	9.34123	13.5049	12.6809	25.9067	21.8466	24.122	20.2103	21.683	22.1718
LRP8	-34.724	-19.6334	13.8193	8.73074	16.5718	2.09751	16.1133	19.2515	28.4253	27.3669	18.1382	21.9256
PXMP2	-38.0653	-33.1346	16.2672	8.7319	25.552	9.56257	17.462	36.3622	33.881	31.1016	29.5632	35.1732
NOTCH1	-33.6127	-27.3115	19.4885	2.34454	14.0384	14.0431	18.3637	40.1808	43.0721	22.2263	22.8922	28.248
MPP2	-40.4141	-40.9354	30.7844	8.39156	16.5187	7.66081	19.4069	18.2706	28.9501	24.1914	21.4185	21.2336
SHC3	-36.874	-28.0338	24.4909	-14.4256	15.1985	5.59753	16.9041	20.5242	31.8498	13.9727	12.927	18.3536
PRMT5	1.21603	5.87412	9.05537	16.0012	17.1771	38.211	33.5902	23.7878	32.9258	23.8014	31.6831	36.3588
TSR1	4.09737	4.97986	11.579	18.9339	16.8818	37.2675	27.6641	25.4608	35.5165	25.498	28.755	32.7223
PCBP2	-2.82595	-1.91824	6.81626	14.5608	15.1181	36.1316	29.7744	24.3351	27.7902	24.8027	26.9847	27.9617
IVNS1ABP	0.545141	6.03109	5.49839	16.384	6.94764	39.8459	22.5595	18.8494	31.35	34.1393	31.2241	35.8552
RPIA	0.89656	5.3596	10.4171	23.5595	14.8128	52.8177	31.3021	21.4131	27.8751	25.0356	29.9415	34.5629
SERBP1	-0.939579	9.85271	14.9536	26.9454	18.2031	34.9769	20.5863	22.3428	29.454	20.4401	18.287	25.1602
CEBPZ	0.629355	0.422603	0.647232	28.1526	15.7397	42.3044	18.457	25.5586	23.6026	14.595	19.5136	23.3733
DDX18	-1.46069	-3.51421	2.68499	37.3862	21.9185	44.9312	34.5527	17.1078	32.4811	25.9514	28.1468	31.7969
RPL18	11.4553	18.0312	-14.1524	16.1405	10.8429	45.1707	38.7719	21.5811	30.8175	19.0814	28.9547	33.5191
RPS16	14.8178	14.4831	-20.3418	5.24958	7.83388	33.9934	31.865	20.5378	24.8217	15.2234	27.4961	29.7306
RPL10	20.0884	22.2991	-5.84964	16.2142	9.74643	37.1007	26.4516	23.0099	24.7986	14.1696	24.6538	24.1758
PTBP1	6.01687	13.3161	13.8942	-0.279971	10.5935	37.4932	34.3535	18.0376	26.2711	29.9336	25.3395	30.1652
MRPL42	12.9384	5.48904	1.20363	6.22652	-0.639625	24.6314	40.9005	14.0548	27.3765	29.5148	28.6621	32.6571
MCM5	-4.4419	-5.77272	0.302352	-8.92672	26.733	46.6803	39.2716	31.5956	33.4991	25.6593	29.4412	33.4737
MPP3	-3.51395	-12.2266	1.24718	-3.04246	18.0974	30.3404	44.4591	22.7324	28.0299	35.0885	31.6113	36.2966
SNRPD3	2.26783	-6.34248	14.1334	-7.3347	21.2249	43.2538	41.7276	11.8523	26.6557	23.4424	30.2851	32.3058
EXOSC8	-8.58747	-4.76772	6.80303	13.188	14.8008	43.6758	32.4789	15.3541	28.6607	28.831	42.3791	44.5727
CAMKK2	-11.6049	-6.56146	-3.67017	8.08426	24.0683	49.5303	35.7508	23.4029	27.3068	30.299	38.9769	34.6594
ADSL	10.2815	-2.91999	-17.8304	-0.146804	20.6273	50.8939	39.1931	4.46962	24.0267	28.9024	33.6088	34.3225
PEG10	17.0436	20.2918	15.3356	10.4039	25.5454	44.7457	37.3714	41.0448	39.2778	35.4624	33.3571	33.8777
MYC	24.3518	14.7367	4.54721	-0.756875	2.0119	43.7194	57.966	16.1297	27.75	26.5662	43.0835	45.0187
G3BP1	6.48186	17.0563	9.54632	-1.13195	11.2714	16.6849	15.8587	8.4355	7.00331	13.2167	21.0957	15.0353
TYRP1	1.57965	1.16277	-1.673	-0.726872	6.26325	14.1661	10.8229	2.81252	13.783	21.5967	15.1209	18.0983
UMPS	8.77666	11.1565	7.77095	3.66665	-1.5974	2.25821	22.4986	4.39486	18.1938	18.6525	11.5105	14.9832
CLN3	8.32817	9.3008	15.4187	-1.45944	6.04287	2.74143	-4.99623	16.4521	15.845	6.82284	13.8421	10.6382
AKT1	9.051	17.6901	8.97144	-0.10329	9.43523	7.32292	-2.15474	12.1225	11.9843	10.4797	5.08219	3.96681
TP53	10.1657	13.0566	11.5245	-2.08227	-12.5988	19.0971	-1.44844	9.1944	14.618	0.277474	14.0017	14.2684
SLC6A15	11.369	7.59912	-3.77734	25.8843	-1.22514	17.8875	8.28945	7.81269	11.3269	3.69094	7.81115	4.6986
TBC1D9	10.4323	11.4859	1.44457	20.7526	-5.87926	15.0785	4.72114	2.75017	-1.93838	14.4164	4.96868	2.65594
TARS	15.4279	8.90325	19.9186	14.1517	-5.9889	29.6239	19.5834	-1.72513	12.809	12.9963	14.6147	11.0016
RPS19	10.5791	12.4395	-11.4325	-2.4755	-2.29294	21.8153	16.0511	5.8916	12.9302	4.46607	14.8745	15.2954
SCN8A	10.9614	8.90624	-10.5921	-13.8406	4.66061	5.11751	14.2327	10.9283	3.00585	6.52817	11.0976	9.05106
UXT	22.4374	21.8308	-7.12895	4.19893	11.7181	8.51863	27.7488	9.8005	8.1423	6.39224	8.2176	9.85765
QTRTD1	15.4388	19.8885	13.3018	-7.85966	-6.52389	15.2932	21.1767	-6.38548	1.68861	14.0003	12.4625	10.5553
ATF5	12.4071	9.61382	3.71094	1.99728	-2.56673	10.9522	21.7384	-5.63749	-2.09671	2.94914	8.18026	1.9621
FGF14	3.26677	5.32155	3.62414	-1.56458	-15.9226	1.99808	32.8837	-1.5859	2.60378	7.39751	8.34935	8.60547
EIF4A1	27.1149	22.4256	8.25818	5.51784	8.95934	22.278	32.383	17.0134	28.0318	11.5998	20.0885	17.6309
TOP1	11.1988	11.9827	13.6842	12.2871	12.4501	23.0056	21.3104	13.9864	23.538	14.6788	12.7408	18.0386
ENO2	18.6634	12.5374	18.6661	-6.53874	3.26902	2.55807	17.5025	17.5344	18.1393	4.67662	23.9471	15.0234
BMP2	-2.91998	-8.25997	-3.6178	0.457445	-5.66512	33.9366	20.5991	5.90089	4.29554	3.80295	29.8828	22.4148
MTHFD2	3.91599	-6.33557	-16.5196	-6.24833	-1.80586	35.166	21.8418	-11.2778	2.80531	15.2238	29.6583	22.4086
ZCCHC8	-0.319956	1.36375	-9.11952	3.8804	6.3188	33.1567	14.6765	5.21373	3.01853	9.93377	19.296	15.4419
GRM4	-0.0900912	-9.67074	-8.92259	6.97615	9.88541	18.7183	13.1791	9.76365	6.48234	12.0856	10.3386	11.0306
CRABP2	30.0266	15.4385	-19.8353	28.934	6.38868	37.9643	7.70142	-2.64938	0.152709	-1.37557	4.19978	1.56308
SNCAIP	-65.3707	-64.5617	12.8668	22.4428	25.4897	10.9176	-0.457992	21.3141	18.7477	13.5565	19.6893	18.6817
ZHX2	-63.5929	-57.051	18.6625	3.85452	6.07478	-3.99171	1.42846	10.8951	9.94095	14.1693	18.3133	17.5399
NELF	-41.6537	-24.3107	31.4134	-1.40665	8.97354	-5.79695	-14.4413	18.1326	15.4673	1.06479	4.94326	2.28181
NSF	-33.7796	-31.2223	17.1386	16.9958	-0.157803	-7.48618	5.75481	7.09248	9.63448	8.63444	-0.192485	1.17113
HPCAL4	-48.2904	-41.8402	13.9167	17.063	1.09441	-21.7718	-13.9751	4.20122	9.30137	2.54047	-8.21802	-6.88929
FBXW7	-24.4208	-23.3596	9.68044	9.12911	6.90523	5.17325	9.5106	5.82662	17.9281	15.2856	19.4618	20.1873
CRY1	-23.7791	-26.2244	17.4207	2.69666	10.9539	16.2139	6.93635	14.4935	11.6453	9.65693	16.3667	10.6294
ATXN10	-23.3522	-23.0209	4.46056	-6.80463	2.01242	17.854	21.8474	-1.37371	10.2393	18.9366	14.5313	13.3054
GLRB	-10.2227	-1.28949	-2.21892	-0.307869	1.43272	-3.09502	6.87866	2.40649	8.23759	18.4673	16.464	16.467
NUTF2	-6.39318	-7.33551	9.70886	-1.90082	3.91325	-2.01289	10.1959	1.00688	10.6692	12.4112	2.94273	9.70871
PIN1	-11.876	-1.3555	1.65589	-5.05692	4.95913	11.7174	27.0286	10.4241	8.30036	6.95995	15.6765	15.0004
CALB2	-16.708	-13.466	-0.583781	8.81042	25.444	4.81254	15.3704	18.9982	7.44264	16.9791	14.0375	18.5676
SNAP25	-30.8591	-20.7131	-5.91537	16.6187	16.5706	-6.98879	11.767	14.2283	9.24956	21.59	6.65803	11.293
RAB26	-28.0587	-30.0771	-3.9282	14.9174	11.056	-4.0078	2.261	12.9152	13.463	11.7315	14.2194	12.6378
HPCA	-24.6931	-27.0241	3.02101	4.06754	14.7355	-7.43684	4.87629	11.23	14.6689	8.77846	1.60798	2.83207
LIN7B	-24.1514	-28.7586	-13.3208	1.24962	1.9145	2.41567	12.698	-0.854048	1.48796	0.00361573	8.33428	7.81178
HOXC10	-21.6308	-36.8145	-12.8171	10.9302	-6.03095	0.0373597	17.0631	-2.10673	8.1686	13.9991	-2.851	-1.07143
PHB	-2.05082	5.74637	2.88926	12.3419	0.119848	-1.8665	2.0322	1.38422	9.78932	8.88701	7.51375	7.74576
HOMER1	3.68604	6.62079	9.07058	9.05237	0.191378	-4.29576	1.20408	-1.00227	2.60701	10.212	-0.232355	3.13526
PRKCG	5.04691	-1.48879	-6.72467	7.64595	5.49625	4.80183	6.36157	8.53984	9.02241	0.525152	1.96727	8.53948
NRAS	0.493732	-3.42324	6.86771	24.264	11.8205	-2.65643	-1.0491	9.31042	13.2121	6.38436	5.36742	2.82931
HAT1	-4.70689	-1.90281	18.8667	12.5277	9.86293	-1.47903	-13.1467	2.77493	5.84677	3.74183	-3.22555	-2.28994
HSPE1	-4.57436	-2.57538	7.91823	9.17192	6.20094	-9.90781	-12.9349	-6.30314	1.78198	1.30338	-3.06375	0.241969
CCKBR	-18.7617	-13.8273	-4.43805	17.6265	5.17807	-2.37088	-15.5362	11.1855	4.31481	1.72454	-4.63441	-4.31599
NEFL	-11.2516	-14.96	-2.93569	18.3601	2.07891	-3.09295	6.87572	3.89698	5.55113	6.73373	-10.0919	-8.45742
MEST	-10.1341	-7.54274	8.2017	10.8924	13.9399	1.56703	4.44248	1.46404	-1.47052	-6.74093	-9.93189	-11.8795
CCT6A	-14.7208	-12.1347	8.81788	2.93628	5.85754	-4.47641	-0.850552	-0.550504	3.5532	0.988591	-8.98299	-2.4011
EN1	-12.2203	-10.8201	-3.12713	-8.63637	16.3701	4.63877	7.62029	10.4283	15.2592	15.6116	1.79903	10.6829
GRIN2B	-3.64113	-6.78897	-0.298742	2.33417	21.3628	8.78451	0.385594	3.23965	1.13917	12.6732	2.10693	4.47215
DHODH	-11.401	-3.20713	-15.2704	-12.7297	7.07491	2.29766	-3.64119	-2.90428	8.00062	8.91647	5.50327	7.8404
SP3	-15.4148	-9.62225	-7.11013	9.55239	11.1873	20.6458	-1.88236	6.6139	5.45802	4.54693	8.15706	4.94766
ACADM	-24.5742	-10.7002	0.368794	18.0604	15.4904	6.9497	-8.02034	8.50768	4.64963	13.7663	2.78066	7.74821
MNT	-10.8625	-5.74844	11.677	6.65844	-2.2571	16.7466	-0.588167	11.3965	9.44247	2.80315	7.51173	3.17637
CCND2	-22.2962	-21.9365	19.2748	-5.71525	-1.73144	0.21816	-0.0778475	11.6523	8.65064	1.58275	4.50551	0.344522
HEY1	-19.6393	-20.6341	16.267	9.84832	-1.7252	-1.83977	-7.37406	8.56278	4.7906	-1.22709	7.53934	-1.91928
H3F3B	-12.341	-11.6542	16.4825	5.62441	-21.4592	-7.78756	6.10223	-2.41306	1.41777	6.69753	13.7028	11.5152
DLEU1	-0.629664	4.90897	-0.623342	0.761027	-8.25608	9.86548	6.5488	-11.0099	0.144293	6.06603	16.2486	12.7314
TRIM44	-1.09344	2.39196	1.36916	3.03543	-4.3028	8.32027	-4.11023	-9.21377	-5.53274	3.90256	0.858723	-2.66191
SGCD	-2.43593	-12.9344	-12.5254	11.0033	-1.33403	17.3862	10.0574	-5.71579	-1.79874	0.0132775	3.21808	2.34789
POU3F2	-9.70695	-2.37244	4.12385	-26.3842	3.55079	-17.0594	-2.21812	15.8334	9.10197	6.26869	10.022	12.1005
TMEM106C	-2.93085	-1.82941	1.25311	-3.82501	13.0364	-21.764	-5.47352	11.5206	3.73281	6.94527	-7.14671	-1.12423
RGL2	-21.895	-15.6665	19.9754	10.2644	0.166467	-12.2738	-21.6661	11.4748	4.07004	-1.54208	-0.955977	-5.58866
SEMA6A	-28.9761	-21.2144	19.4824	-4.25258	3.63686	-3.73711	-23.6096	-1.03253	-8.19957	-3.41756	0.955407	-2.97511
SORD	-22.8252	-13.0744	15.5576	6.50524	-2.68863	5.70527	-12.3339	-3.71266	-0.125725	-7.70247	1.19589	2.1882
NCKIPSD	-22.4395	-9.1263	10.1703	-2.36742	4.26635	-2.02328	-15.9635	-2.81834	2.2287	-4.05267	2.85563	-3.51939
BAI2	-33.6649	-15.5579	9.48005	-12.0241	-3.19993	-31.6137	-22.8721	-0.141179	-3.20013	-6.82536	-11.4142	-11.7524
TPPP	-30.2973	-24.6377	3.8095	-1.24771	-6.77712	-9.82672	-2.71396	-12.8836	-9.81965	-8.87473	-4.29575	-8.99241
LRIG1	-33.5144	-26.8934	11.7831	-5.71157	-10.3973	-11.1726	-18.7956	-6.10217	-10.7646	-9.46299	8.35975	-1.37482
MAT2A	-31.993	-20.2846	1.18696	-2.9071	-10.3102	-6.06116	-21.5777	-10.8119	-14.2876	-0.181796	6.01247	-3.72374
ID3	-40.6329	-39.5937	-6.30748	4.95375	0.341529	-1.91731	-5.99544	-7.67414	-14.0431	-15.3098	-2.7995	-13.8716
PRKACB	-32.2559	-23.5976	-8.13612	11.5007	-11.1441	-10.4997	-17.6335	-7.997	-9.97523	-0.151051	0.390038	-6.3353
SLC12A5	-37.1415	-31.3532	-9.00983	12.5162	3.9658	-21.8054	-11.5405	1.29077	-5.79616	2.94341	-11.9209	-11.8902
SYT5	-25.2118	-28.7106	-1.07676	7.61322	-3.30495	-24.2884	-12.427	-6.63602	-4.62539	-14.5884	-17.1585	-15.1384
GLS2	-10.3176	-18.5421	-12.2442	6.7373	-3.748	-24.4079	-16.9866	-7.60831	-11.0493	-7.07265	-14.236	-14.6308
GABRA1	-24.0414	-19.6398	-5.76994	8.82928	0.529951	-26.5928	-20.8232	-7.35634	-11.2786	-7.02332	-17.0679	-15.7875
PTK7	34.8446	35.692	14.3853	5.55182	7.8099	29.9887	8.86524	13.6602	10.4386	4.59885	10.1228	9.28572
PRDX4	49.0394	43.4334	6.70557	8.40097	11.2536	18.6476	18.1408	-3.32876	-6.41651	-0.91636	3.13859	2.00778
AHCY	23.9076	27.049	-5.43018	5.57976	8.63138	8.61284	7.53039	-1.84278	10.0961	6.20801	10.2692	8.46608
DDOST	26.5142	35.1843	-1.488	4.42144	3.27327	15.5064	6.29724	0.296165	6.38816	-3.06458	0.608435	0.80437
WEE1	39.506	42.5539	2.93956	-8.25431	6.97023	3.14906	-2.58866	8.0244	3.85709	0.654258	2.7427	1.09009
ZNF259	31.5879	28.2884	-7.63131	-0.949221	-2.26093	16.4545	16.7167	-8.11352	4.3776	2.63373	13.0453	7.43103
MGAT2	37.5978	30.9164	-4.908	1.87481	-6.91932	24.4176	13.5844	-12.5523	-6.33995	-2.45719	2.95454	-1.75557
HSPH1	11.4868	10.705	30.2179	6.92673	0.356836	9.01214	2.48224	-4.78204	5.9768	0.374083	-1.6946	1.3283
SEC61A1	8.80385	16.6611	16.6329	-6.13422	-6.37556	-2.12573	5.95237	-1.95868	7.68174	-2.0437	-3.45141	-4.62802
AMPD2	13.3172	20.9508	14.624	13.4084	1.52931	20.5593	-17.1264	2.66675	2.84078	-15.5766	0.284907	-7.99351
CCDC6	11.0006	21.8494	6.96488	9.65117	-11.371	17.4982	-18.3151	-7.84427	-10.5701	-11.5623	-3.88249	-10.3903
SHFM1	13.7603	14.512	6.37935	-9.11923	22.0438	-1.03022	1.80062	16.5209	10.9177	-0.209107	-0.725804	-2.46558
AP1S1	27.3278	21.1899	4.03457	-10.9565	15.9817	-11.4336	3.27443	15.0434	17.5999	-5.29666	-0.306141	-5.439
CHST11	11.8628	16.7307	10.2308	-25.3894	1.34841	-16.9593	0.215328	7.56941	11.6284	0.660439	-4.88167	-1.17025
FAM57A	7.3701	11.8603	13.1798	6.28654	5.06511	-2.88811	-12.5457	10.8957	17.4371	-7.13622	-6.78079	-10.8205
PAX2	0.749137	2.15739	-5.13246	2.98203	7.43912	0.490952	-3.05061	3.2969	-1.54118	-1.95974	-4.59274	-4.2326
BCL7C	5.01647	10.9537	-0.191331	3.90259	10.4219	-0.537038	-12.3979	4.38513	-1.45421	-9.59656	-9.75501	-10.0391
SSX2IP	15.3952	21.9262	12.9454	-0.154799	11.3859	-4.16383	-15.4216	-2.29913	-8.49786	-1.15658	0.976196	-3.43177
SNX5	16.5213	19.4677	-5.81568	13.752	4.01004	0.70094	-10.3106	-8.14422	-1.8518	-0.322168	1.15501	-1.38758
EMG1	19.9554	15.3191	-5.0612	-1.36787	-0.802358	-8.56901	-3.31008	-4.01854	-2.10106	-10.2622	1.87232	-3.78498
RGS14	25.3217	13.2951	-4.88038	-4.18848	4.24459	-8.34387	-14.7837	-2.94192	-4.68452	-11.7796	-15.0205	-17.3574
KLF5	49.1112	46.2518	-4.1344	0.046162	6.94347	6.73094	-10.5186	-2.28208	-2.34432	-12.1552	-14.0336	-14.8437
FAM46A	48.6115	52.0552	-4.92907	-12.595	-10.8527	-5.43634	-1.43624	-8.80372	-12.5916	-10.3441	-17.8845	-17.9275
PFN1	31.6375	31.3418	3.68343	-6.57443	-2.81189	3.39308	2.24762	-0.884342	6.80514	-6.00879	-3.81473	-4.68509
IFRD2	24.4099	28.3118	-3.66129	1.42676	-0.0433582	4.84346	-6.55184	-4.63294	-2.59466	-5.8526	-6.27787	-3.9717
ARF6	35.6138	35.2905	-5.04251	-8.69849	-2.15649	12.0107	3.54847	-14.3331	-12.9437	-5.02024	-5.14001	-10.0388
CCNO	28.5991	31.2357	-0.0977078	-5.66458	-1.6552	-13.7698	-9.99182	-9.68285	-2.92336	-12.9369	-6.12348	-9.74508
BAX	33.1762	30.6658	6.29964	-19.8798	-13.2668	-4.39149	-9.16502	-9.97988	-3.43767	-9.07629	-6.06054	-7.64504
TEAD4	42.014	26.2302	3.0711	-28.4539	-8.57344	3.68399	7.91794	-3.12843	-3.70956	-9.30638	-2.8649	-8.63501
PIM1	22.1893	21.3394	-3.69557	-17.9771	-1.91083	3.72063	-4.5375	-1.35661	-9.00225	-7.12775	-0.019005	-7.4446
EPS8	17.9345	11.7404	-5.6102	-21.395	-13.4623	-5.022	1.44947	-9.95669	-7.07685	4.4664	-3.39891	-5.17004
RNF128	43.8956	36.9763	6.21863	-7.43905	-17.5402	-13.8162	-13.0919	-16.1094	-14.5334	-8.72156	-14.2077	-16.0436
VDAC1	35.5835	39.0003	8.44477	-1.25743	-23.995	-16.9679	-7.14364	-22.4075	-18.79	-14.5783	-16.3807	-19.8022
TYRO3	10.9365	23.1341	19.1827	-7.61667	-2.58033	-17.7464	-22.8524	0.430503	-9.74298	-11.6193	-16.2508	-19.5779
CITED1	19.0178	24.7866	5.58908	-18.3712	-6.84396	-12.7769	-21.5782	-11.7847	-17.7788	-31.6241	-18.1479	-23.5974
SC65	22.2787	22.4538	13.446	3.99553	-8.82804	-0.655197	-12.2203	-7.22192	-0.947889	-15.7934	-11.3536	-14.411
SPG21	14.2697	14.1214	8.88307	9.24347	-18.5672	0.246154	-14.919	-15.8887	-9.3561	-13.7389	-4.12797	-16.1944
DNAJC1	12.0738	19.3229	8.14014	5.51762	-10.1455	7.21594	-12.7336	-12.1554	-17.846	-22.4743	-23.5683	-19.7775
PHF10	24.7948	29.3375	11.3923	9.08682	-16.3171	-8.06086	-15.4759	-22.9645	-14.8782	-10.6414	-20.923	-18.7029
SCD	13.4539	18.8593	17.3598	-4.6882	-16.9013	-10.8345	-20.9769	-21.1304	-14.166	-18.486	-9.9247	-19.4463
ADD3	-51.1692	-43.7305	14.1911	6.26303	-16.8272	-27.0174	-39.0746	-19.8521	-22.1869	-11.7837	-13.2207	-17.9667
PLCD1	-40.9242	-36.9726	17.4777	-1.0485	-23.3174	-40.6122	-55.2923	-30.7089	-38.9068	-29.805	-31.3101	-42.9257
IRF9	-19.5053	-19.8206	-6.64442	-10.7389	-6.94832	-12.339	-33.3597	-30.9705	-41.3741	-30.0603	-30.4489	-33.707
NR4A3	-1.04436	-6.31072	-8.74334	-22.5032	-11.2844	-22.0871	-37.0243	-34.2714	-43.5791	-28.3834	-25.7433	-37.0378
PEBP1	-21.4742	-6.8478	10.4601	-8.67021	-19.0593	-34.2449	-40.1284	-27.286	-32.1413	-24.8229	-17.3813	-32.9719
PINK1	-32.374	-12.956	10.0691	1.90028	-19.8367	-40.4653	-45.6131	-21.9315	-31.1382	-25.2634	-23.3148	-33.0265
CHST1	-2.25202	0.70921	-0.797593	-8.93773	-15.1945	-39.9568	-45.6539	-30.949	-34.7997	-24.1085	-31.4577	-39.5051
MRAS	-21.4123	-5.82657	-3.50871	-10.9138	-20.192	-50.2036	-42.947	-27.7941	-40.1112	-29.6652	-35.1524	-37.3059
SLCO3A1	-18.1212	-19.2228	-12.0287	-22.1463	-16.4639	-28.147	-22.1618	-29.2184	-30.0481	-17.4211	-24.3851	-31.0271
PRKAG2	-33.0688	-27.3341	-12.6015	-11.6149	-15.1695	-40.4357	-30.0443	-24.8261	-23.9859	-20.9048	-16.6511	-31.4295
MAP7	-21.3694	-16.7081	-4.88902	-16.4793	-33.7171	-45.2727	-30.5173	-39.4224	-34.5197	-25.9229	-27.9257	-37.1801
INHBB	-25.8189	-20.884	3.17529	-26.7075	-20.933	-55.949	-28.9311	-26.1113	-31.0248	-31.8599	-37.6924	-44.675
TNFRSF21	0.484869	4.98065	-5.85119	-8.11971	-23.6252	-8.63643	8.97563	-12.2502	-9.46164	5.94177	-5.50388	-6.42161
FNTA	-9.95005	-4.62735	4.70381	24.5857	-10.9727	-2.21601	5.29819	-14.3563	-11.7738	1.38837	-7.90275	-6.95707
MINA	-5.83512	5.67398	18.4759	13.03	-16.1861	-10.398	10.3285	-19.3589	-7.93828	-4.9401	-15.3867	-12.0333
AK2	17.5293	18.2094	-16.663	4.10737	-4.28428	-3.97209	-5.53196	-20.672	-12.4151	-15.1861	-4.31995	-5.97463
ID1	10.6864	10.594	-11.4915	2.74666	-10.7547	5.30452	-1.94589	-16.0657	-17.8519	-23.0062	-4.49632	-13.5984
SFRS12	1.75832	5.60915	-4.30431	-2.98157	-9.3087	-3.48813	-7.67964	-9.96728	-15.2531	-1.32726	-0.0768003	-5.25219
QTRT1	12.8296	15.7261	-0.713454	-11.3825	-8.97873	-4.64948	-9.65088	-10.6999	-11.7989	-7.87136	-1.26278	-6.7319
SATB2	6.72204	15.1846	-3.67257	-2.68887	-9.52011	-9.8304	-16.4387	-13.2389	-15.7065	-8.37844	-3.3198	-9.06245
MAN2A2	-18.1959	-9.77762	0.256767	1.68349	-4.35901	4.56772	-10.284	-12.1469	-8.31326	1.02309	1.7673	-1.72748
ATM	-9.24725	-3.65545	0.230538	1.78241	-11.8857	14.4433	-18.5714	-10.8739	-10.7257	-11.3059	0.939485	-4.14194
NBN	-26.7714	-18.9083	0.582449	11.3289	-11.3561	1.84602	-11.3037	-21.9069	-21.5532	-9.67413	-8.52444	-9.64853
SLC25A12	-0.783397	11.3109	-26.4258	16.1969	2.12305	-2.11923	-32.3239	-15.3165	-16.2125	-15.4005	-14.8103	-16.7022
DBP	-12.8907	-3.23868	-14.7059	18.4232	-11.0718	-2.39585	-24.6452	-28.5748	-21.6837	-19.2833	-13.2807	-17.703
ENPP2	-8.43921	-7.02586	-9.00157	14.028	-11.0261	4.53636	0.983449	-22.9247	-20.8692	-10.3859	-14.2119	-18.6813
OGN	3.5714	-5.93802	-10.54	10.861	-4.94706	2.87456	-17.5805	-12.9022	-18.0681	-13.7024	-18.1913	-22.0298
SRI	-11.3444	-2.24642	-6.55746	-6.34258	-3.79391	-38.2181	-38.8153	-7.74559	-21.1225	-21.224	-16.8012	-23.2433
SALL1	7.12392	13.6484	6.82667	-27.5595	-4.15815	-38.1097	-34.3488	-0.391401	-10.0596	-15.8351	-12.1514	-13.4541
DBI	-0.262762	2.46727	9.34812	-29.5686	-14.3101	-40.6032	-29.7544	-7.15459	-10.4507	-16.0741	-17.7281	-16.4449
ARF3	-4.09572	2.50589	25.8915	-5.04437	-14.3134	-25.1835	-19.3977	-8.64732	-2.81906	-10.5421	-17.1003	-22.4726
ANKMY2	-3.67466	-8.93552	13.5863	10.1269	-6.60541	-36.6657	-18.1644	-4.94814	-12.3527	-8.17812	-19.1787	-26.2197
TRIM8	-4.1046	11.9205	11.5397	2.77282	-11.5916	0.508195	-25.3328	-4.53316	-10.3348	-1.66393	-8.16786	-12.0183
TSPAN5	-0.712171	4.85589	12.8884	-7.76447	-5.29946	-12.9705	-21.2278	-9.94929	-16.2511	-16.8731	-5.32835	-10.5846
ANAPC10	7.35014	8.83781	-2.56114	13.0001	-6.16977	-18.6904	-15.5746	-9.47775	-2.0732	-1.93073	-13.124	-9.79665
NRIP3	-6.276	-13.5096	1.87377	11.3237	-3.38455	-9.38288	-17.0013	-1.60418	-3.34059	-8.10891	-15.0101	-13.986
PSMA2	1.87801	-3.33261	2.40575	-2.43212	3.23823	-18.8707	-2.01745	-0.371611	-5.31438	-3.52937	-7.44142	-9.30209
PTPRN	0.591897	-8.02879	-1.24433	7.38652	3.02308	-16.8798	-2.38214	0.878858	-3.88965	-10.1556	-8.92323	-15.0336
HOXB7	6.36417	3.56384	-18.0974	-4.71322	0.200818	-19.6563	-13.2137	-8.54566	-3.70651	-6.25467	-19.6571	-20.1082
HTR2C	3.63583	4.02466	-14.8555	2.13959	-14.1259	-15.6517	-12.0031	-9.08706	-7.624	-12.5884	-13.3623	-11.4818
CALM2	-7.81072	-0.0546636	-9.61981	-1.74214	-11.7628	-17.9704	-11.3853	-17.3378	-18.4996	-10.8945	-14.769	-18.0837
EGR3	10.173	4.83364	-9.79694	-21.8842	-8.69527	-17.611	-19.5239	-11.4896	-27.7849	-12.1777	-21.5263	-25.9595
MRPL40	-1.87652	-12.1637	-7.25183	-23.8157	-5.15396	-13.5472	-7.15948	-29.2217	-25.696	-22.4636	-10.4051	-19.8299
TIMP3	-7.77293	-15.0314	8.67837	-17.2977	-36.0653	-22.4	-25.5643	-37.0642	-37.2012	-15.352	-11.9928	-25.1398
IQGAP2	-15.1253	-6.16759	12.4309	-8.75329	-19.1244	-14.3792	-32.0674	-12.6722	-25.7445	-15.9882	-17.49	-20.4071
GPD1L	-16.2458	-1.5603	4.74609	-9.87313	-18.1025	-23.7446	-19.793	-31.2032	-27.2462	-10.0131	-15.0883	-15.9314
AUH	-5.75387	-3.47067	-15.6624	-4.24794	-31.342	-33.5883	-20.9974	-26.6981	-18.1101	-14.9197	-18.4525	-20.121
MEF2C	-21.0467	-12.8379	-8.15139	-7.39683	-23.0871	-21.7913	-24.8198	-16.1223	-23.1023	-8.06857	-5.06787	-12.5397
SLC16A1	-9.82149	-16.2274	-7.06613	-1.5401	-17.2097	-12.4151	-7.77496	-25.0453	-19.171	-13.4193	-6.1603	-15.2758
EGFL7	-10.2595	-16.699	-1.3324	1.56967	-24.896	-14.8755	-22.2634	-20.3156	-21.7059	-14.6717	-21.8262	-21.6825
PHF15	59.6431	68.2388	-19.6339	-30.0488	-49.0333	-51.5925	-55.9663	-55.5911	-66.033	-53.7101	-55.2154	-67.385
EMP1	68.6038	62.9046	6.57375	-28.4183	-39.9595	-43.0059	-52.4441	-49.0458	-62.7257	-47.7351	-46.126	-62.1121
CAST	69.3768	65.9221	6.16248	-34.7649	-41.515	-53.3558	-56.027	-54.5442	-66.8678	-55.5874	-60.0971	-68.9368
GADD45B	40.3586	36.5356	-14.2622	-48.1375	-52.5768	-55.0041	-54.9391	-64.1267	-65.5235	-51.2959	-42.5499	-63.4521
PTGS1	31.5151	34.62	-15.25	-36.5471	-37.7465	-51.8354	-47.4817	-57.6278	-60.7133	-45.4266	-43.7366	-50.4066
HLA-DMA	24.5337	18.2916	-10.6978	-39.0977	-42.519	-62.5195	-48.5345	-52.7923	-63.1907	-49.932	-50.0774	-60.7652
LAP3	21.7825	23.1784	-5.21386	-23.6696	-32.3361	-41.1978	-55.6979	-51.0394	-51.9314	-41.6856	-46.1189	-50.8648
SIPA1	19.8473	32.6573	-11.1984	-27.6225	-44.1742	-45.3399	-60.2219	-53.4636	-59.9204	-45.2241	-52.3829	-61.453
TNFAIP3	49.2872	38.7916	4.40858	-21.3227	-36.5078	-42.1765	-53.2233	-55.9284	-57.6128	-49.1581	-54.2498	-61.1521
ABCA1	43.24	47.1841	3.3266	-18.4913	-32.3386	-43.9982	-47.8102	-40.3955	-53.1887	-45.5441	-42.8382	-55.5496
CHST7	40.8808	54.335	-2.2432	-19.9151	-23.3271	-54.1806	-57.3157	-43.8557	-50.1482	-51.4534	-53.8206	-57.9227
LAMB1	63.0038	53.4296	-1.03363	-14.2753	-19.7535	0.30416	-0.592963	-25.8433	-25.6406	-15.2337	-23.0193	-27.0618
BCAT1	63.518	54.5211	1.373	-23.7505	-11.0769	-10.1137	-17.55	-23.0752	-23.7524	-17.529	-21.2736	-23.6803
PCSK1	43.2561	31.1765	-5.25528	-30.0314	-17.2159	-22.7426	-5.39132	-23.1391	-30.6829	-21.4352	-22.1832	-29.0683
CTSC	58.7886	51.9644	-13.8639	-31.1252	-25.6597	-25.8841	-8.09931	-33.7718	-32.7943	-29.0787	-31.5206	-36.2309
TMEM43	48.2062	46.529	7.77019	-6.23111	-23.7902	-12.2162	-15.5531	-27.1397	-35.1908	-35.1049	-23.0682	-33.6745
FKBP10	37.9519	34.8917	4.09914	-11.7407	-19.5964	-15.0511	-26.1676	-30.4177	-28.8541	-32.3117	-28.1149	-34.1062
BACH1	45.1882	44.1594	-4.94097	-1.90598	-21.8402	-2.97446	-24.1352	-27.1379	-31.5287	-18.1433	-29.2617	-28.2061
FKBP11	49.7737	37.8661	-13.0986	-14.3357	-18.2233	-7.24617	-22.0173	-40.2657	-36.4247	-28.053	-33.1336	-37.1758
COMT	36.1821	33.741	4.77401	-42.6403	-32.2994	-31.3247	-34.4219	-41.0356	-40.9961	-37.5366	-21.5503	-35.3781
CSDA	59.5298	48.8516	6.09228	-29.0988	-34.9913	-28.5434	-33.3641	-40.2456	-49.2585	-53.64	-38.9193	-51.4436
STARD13	27.5334	32.6001	-21.2854	-7.30367	-29.6616	-12.3841	-20.4875	-39.1429	-40.9141	-24.3042	-32.8306	-36.1392
NR1D1	28.0834	39.6127	-10.6629	-2.28744	-21.9567	-31.4897	-49.6953	-39.3494	-38.7838	-27.4356	-36.3148	-38.9194
SOAT1	40.2633	39.7829	-8.44603	-12.3966	-23.5467	-26.2085	-30.0268	-38.551	-36.464	-27.679	-37.2476	-41.475
FKBP5	33.1835	37.8721	-6.9343	-15.9945	-23.7662	-38.7712	-36.5577	-34.8233	-38.9964	-27.7173	-40.3327	-48.0241
SLC27A3	37.3655	47.1723	5.32788	-20.2396	-22.3902	-40.7406	-33.3862	-24.0717	-32.8931	-30.8649	-39.7627	-42.5153
LEF1	26.3241	28.8289	-2.43987	-23.5571	-28.6309	-50.53	-49.0475	-18.521	-27.1385	-18.3599	-38.8144	-39.8057
DPY19L1	30.783	33.2319	12.1187	-31.065	-22.1017	-45.5465	-42.2769	-27.2011	-43.1767	-41.5553	-38.6813	-49.8407
TNC	33.0576	30.4533	17.1695	-23.7601	-28.5014	-43.6817	-42.83	-40.3612	-49.0458	-45.498	-44.068	-53.5015
ETHE1	26.6532	23.4775	2.31159	-9.0577	-34.0899	-41.2886	-36.0672	-48.0659	-47.9145	-39.1132	-40.0712	-47.821
RPS6KA2	22.0837	34.1752	2.27417	-18.105	-40.7371	-32.7658	-31.8617	-33.3009	-36.7252	-28.006	-28.238	-39.8831
STAT3	19.5002	17.5511	13.2995	-23.0513	-33.4149	-40.33	-26.9288	-30.1849	-34.2864	-37.5216	-37.2604	-44.7114
SPI1	18.7181	23.3895	-6.96177	-30.9194	-30.5886	-37.5661	-38.8373	-40.0838	-47.0133	-40.4909	-38.6197	-47.6035
CD2	15.1576	10.9683	-21.2182	-23.5242	-28.2499	-45.5975	-36.944	-44.1666	-49.268	-29.3919	-45.8916	-48.8856
GPR65	20.6082	22.5997	-17.9256	-32.564	-28.5212	-49.6775	-38.7537	-44.8772	-55.1109	-39.8726	-45.5909	-53.7718
FLI1	0.472373	11.0297	-16.7228	3.26208	-38.3405	-20.9404	-46.5248	-47.8495	-53.2291	-29.3677	-45.8057	-52.4471
BLNK	-0.0890988	8.3621	-13.3133	-26.8583	-33.3914	-46.7098	-50.3243	-46.2293	-50.9121	-42.5874	-43.3554	-48.956
CEBPA	-7.46344	2.97409	-9.69062	-29.5585	-30.5961	-39.9957	-36.8237	-37.5738	-39.7702	-39.4321	-34.4555	-43.8403
ERBB2IP	-5.43668	-0.943463	-0.679287	-21.0076	-32.3532	-41.7906	-52.1575	-34.4803	-52.4859	-35.7727	-28.7688	-45.1223
PFKFB3	14.0724	17.1447	16.2739	-27.4511	-31.109	-28.5226	-23.5884	-33.9991	-35.4341	-28.0977	-12.2828	-27.9978
FAM134B	11.2716	6.3691	35.2985	-23.7991	-23.2988	-39.3371	-19.9185	-35.7248	-37.2512	-30.1087	-17.7046	-32.0005
DPP8	3.6082	11.4662	7.3036	-2.88195	-24.5418	-21.6458	-33.1363	-27.5602	-25.9327	-19.4793	-20.4018	-24.5334
TIAM1	8.0772	22.4494	3.3183	6.0151	-33.577	-12.7101	-37.4604	-29.3646	-47.195	-27.1663	-26.1607	-31.414
TGFB2	4.19121	13.8741	19.3796	1.85725	-7.76867	-14.8979	-39.6299	-21.5689	-30.851	-34.0251	-32.3379	-34.783
ZFP36L1	-2.62644	0.566512	16.2792	0.301901	-17.0971	-21.2219	-48.8691	-25.2277	-35.3657	-34.1355	-33.2831	-41.1807
FMO4	5.24538	17.7444	-2.52269	-6.82115	-15.3558	-33.0193	-41.458	-32.5985	-40.4604	-35.6661	-40.9498	-45.5459
MEOX2	1.93057	6.815	9.53637	-3.2906	-9.60913	-35.2608	-47.989	-34.1274	-41.6673	-35.3185	-43.7533	-48.4031
FABP5	21.5217	10.5185	9.89069	-23.2892	9.8021	-26.3599	-18.74	-21.5582	-23.842	-18.4225	-34.1074	-36.3897
CAMK2N1	26.6364	27.7141	-9.95003	-32.4247	-16.9977	-43.2755	-25.4153	-20.598	-33.5195	-24.6	-23.3596	-30.4111
PLXND1	21.1296	18.2855	6.3436	-25.9299	-29.0673	-27.8082	-17.8163	-24.3026	-32.773	-17.1227	-25.6666	-35.5984
ANGPT2	13.8026	10.5497	8.38595	-21.4073	-22.1316	-38.5586	-22.0773	-25.7941	-24.0173	-14.5912	-26.1797	-28.5281
TBX2	17.6943	17.7888	-6.54825	0.485599	-14.6246	-8.54571	-20.7009	-32.5735	-36.6596	-21.8245	-27.5555	-32.6287
UBE2B	24.1378	24.7762	-12.8614	-14.0219	-22.2308	-26.5212	-19.2097	-27.831	-40.6404	-16.2324	-19.0033	-25.6429
RUNX3	17.8629	20.2375	-10.5947	-18.345	-19.7709	-8.75291	-13.5274	-22.463	-24.7364	-17.4797	-23.0739	-23.6421
HIF1A	22.8707	20.1296	-7.95501	-18.4967	-11.3448	-17.7866	-27.9042	-31.2785	-26.3384	-15.1904	-17.7674	-25.9638
PSME2	21.6402	11.3414	-10.3704	-28.569	-7.9593	-19.8196	-32.4672	-29.7184	-41.2747	-31.2835	-31.2323	-33.2326
MICAL2	17.3216	10.445	-5.18407	-6.61628	-15.8983	-38.8401	-26.3323	-29.5073	-32.9788	-21.0555	-33.419	-35.7069
FLT3	12.4041	3.36973	-19.9153	-13.9017	-15.669	-28.1937	-27.0464	-27.0733	-29.5957	-30.3487	-37.1889	-36.2125

## Sheet: GBM sPCC ranked
Table S9-4: sPCC analysis of agonistic and antagonistic miRNAs as shown in Figure 8A-GBM, ranked according to Delta average sPCC antagonists/agonists.
GeneID	miR-222	miR-221	miR-149	miR-103	miR-25	miR-19a	miR-18a	miR-106b	miR-93	miR-20b	miR-20a	miR-17	Average 221/222	Average rest	Delta
SOX4	-70.1852	-73.5389	28.8464	27.1959	45.9225	68.393	79.1322	68.3046	81.8456	69.6756	76.7348	83.4747	-71.8621	62.9525	-134.815
STMN1	-61.4175	-56.0375	8.89819	26.6605	53.6823	71.8971	97.5351	67.5259	79.0943	71.1965	71.6914	84.4756	-58.7275	63.2657	-121.993
CHD7	-68.5669	-63.3049	16.154	15.8842	33.253	53.5973	61.3221	60.251	69.6641	58.0578	65.2392	72.4767	-65.9359	50.5899	-116.526
CDK5R1	-64.9905	-59.8061	13.4061	13.6478	30.0424	27.9515	55.9603	53.6463	66.4302	59.1785	52.7262	59.1613	-62.3983	43.2151	-105.613
EZH2	-43.8762	-46.6718	9.04577	10.5185	62.4439	59.1206	69.6866	72.583	72.0644	60.8928	57.1326	67.5353	-45.274	54.1023	-99.3763
FGF9	-62.2966	-56.953	5.3126	17.8148	26.3988	43.3757	35.9698	40.2268	45.7896	51.0471	52.85	57.7739	-59.6248	37.6559	-97.2807
ASCL1	-77.4304	-66.9465	5.05073	9.12506	28.6147	10.0935	17.2226	34.7996	43.2383	26.8883	33.6326	38.2724	-72.1884	24.6938	-96.8822
MCM7	-34.9776	-33.8467	6.23703	7.99432	65.7639	62.7961	69.3515	85.3897	96.516	65.4272	70.0563	78.294	-34.4122	60.7826	-95.1947
FANCG	-43.2821	-33.6608	9.22703	31.3187	46.0357	65.5832	66.0716	73.0581	76.2766	65.7887	58.0736	71.4709	-38.4714	56.2904	-94.7619
H3F3A	-48.2799	-34.4261	19.2421	36.1219	42.0779	54.9207	64.997	59.7147	71.1973	59.2838	53.7997	69.7217	-41.353	53.1077	-94.4607
HN1	-35.7295	-43.7895	15.31	14.8654	38.0072	54.9749	85.9318	62.7552	79.477	58.7991	62.3206	71.4286	-39.7595	54.387	-94.1465
DTL	-33.3186	-31.8755	16.267	21.7754	57.8812	68.8842	77.9491	78.5324	83.8856	69.334	62.1389	77.2903	-32.597	61.3938	-93.9908
TOP2A	-35.296	-38.1559	13.8607	12.4485	51.6674	58.9362	79.9979	72.1198	80.3303	62.4575	59.4281	73.3553	-36.7259	56.4602	-93.1861
RPS6KA5	-62.0252	-52.3393	-3.22533	23.5386	21.1512	46.5829	49.4709	33.0619	39.6355	40.4985	47.6007	50.5785	-57.1823	34.8893	-92.0716
ODC1	-34.7327	-30.9313	27.3648	27.8393	43.2232	58.5077	74.8507	64.3184	88.1769	65.1408	65.232	75.9139	-32.832	59.0568	-91.8888
FANCC	-42.4164	-32.4043	10.2472	14.0181	57.2661	64.224	62.4243	68.2547	70.507	54.3107	56.4319	68.998	-37.4103	52.6682	-90.0785
MCM2	-36.0622	-33.9033	12.5966	21.657	55.9435	54.3881	63.705	75.8698	79.8232	60.1501	51.7904	64.1058	-34.9828	54.003	-88.9857
RAF1	-50.3076	-43.8996	13.3337	20.8861	20.8349	43.5179	50.5918	47.6958	55.09	49.4793	52.3934	58.6985	-47.1036	41.2521	-88.3557
HMGN2	-42.4364	-39.0871	9.0642	9.33584	47.2372	39.664	64.1611	61.249	64.4232	54.6412	55.033	68.0543	-40.7618	47.2863	-88.0481
H1FX	-39.6675	-40.3359	-3.57076	21.3837	34.5709	48.8038	59.588	61.7888	64.4337	53.711	56.974	62.0516	-40.0017	45.9735	-85.9752
ILF2	-33.4598	-30.2461	13.7953	45.7439	39.5816	64.4429	71.0545	53.8264	69.0109	58.2071	54.7053	69.0446	-31.8529	53.9412	-85.7942
RBMX	-38.9923	-30.6393	9.95696	40.1622	36.0054	58.1592	64.1822	54.4396	63.8845	55.6023	53.4574	64.77	-34.8158	50.062	-84.8777
CENPF	-30.3545	-23.8829	17.1507	14.6554	55.5668	65.728	73.7149	70.7284	78.7972	62.3356	58.6132	73.4077	-27.1187	57.0698	-84.1885
NASP	-40.6505	-34.2308	10.056	15.9687	40.6085	52.2639	47.1667	56.7081	59.8513	54.2963	54.8747	62.7507	-37.4406	45.4545	-82.8951
MYBL2	-24.2136	-26.8104	12.6155	8.73313	42.3222	63.1453	82.2848	67.9228	80.6535	67.0561	69.1657	79.0218	-25.512	57.2921	-82.8041
SNCAIP	-65.3707	-64.5617	12.8668	22.4428	25.4897	10.9176	-0.457992	21.3141	18.7477	13.5565	19.6893	18.6817	-64.9662	16.3248	-81.291
RFC5	-34.3699	-32.4636	11.9156	24.6745	37.0057	47.5048	52.5607	57.2793	64.7631	54.3587	57.8407	66.3458	-33.4168	47.4249	-80.8417
ORC1L	-26.73	-27.5074	1.11182	27.583	44.6546	64.8601	72.5109	63.8951	74.9699	53.0992	51.3935	67.1238	-27.1187	52.1202	-79.2389
ACACA	-42.0586	-40.2286	18.8359	13.8455	26.0673	39.6675	43.6786	39.0665	54.2596	41.7523	43.1568	53.8242	-41.1436	37.4154	-78.559
TMPO	-23.7803	-25.4602	3.83987	21.4371	40.0398	65.6621	74.0188	58.9999	66.8177	64.6135	66.7586	74.9628	-24.6202	53.715	-78.3353
CCNE2	-38.1774	-36.8814	0.350886	15.9837	38.5902	39.7792	61.6032	49.0724	48.0486	46.3573	48.2517	55.3894	-37.5294	40.3426	-77.8721
HMGB2	-32.0561	-33.3871	7.55223	8.10644	42.4418	41.7479	58.6308	59.1955	64.6838	55.35	50.7356	59.819	-32.7216	44.8263	-77.5479
ING3	-47.8135	-46.7195	10.3938	-2.36327	32.6553	19.515	30.2005	41.9291	44.0595	38.5095	41.5942	44.6667	-47.2665	30.116	-77.3825
FBXO5	-26.6268	-21.059	10.1503	22.5774	40.7499	56.4275	73.8658	66.9814	72.1412	59.2943	51.9197	66.0871	-23.8429	52.0195	-75.8623
ATAD2	-28.8871	-26.7253	-2.81683	24.6688	34.1291	57.1993	71.6611	49.0951	64.0404	61.9158	52.5217	66.3814	-27.8062	47.8796	-75.6857
BCL11B	-32.7149	-45.4313	0.194967	13.5476	31.4954	36.8576	59.4652	40.0392	41.7621	50.7262	36.4312	45.6507	-39.0731	35.617	-74.6901
PPM1D	-35.9287	-32.8698	7.61022	14.6205	18.3398	38.3856	55.9286	46.61	52.9988	56.1645	49.7728	59.4069	-34.3992	39.9838	-74.383
SNRPA	-31.4623	-23.5831	9.6048	22.8017	30.8006	55.2886	62.9559	49.4903	68.9432	48.8991	53.0905	63.6118	-27.5227	46.5487	-74.0713
KIAA0427	-55.296	-43.8557	5.82979	25.3483	15.3873	30.8512	28.2853	27.0426	33.0381	25.7946	21.8811	30.116	-49.5758	24.3574	-73.9333
SOX12	-34.4925	-30.0703	10.3477	27.8386	40.142	56.1559	40.2091	50.1868	54.8016	42.9318	41.633	49.6506	-32.2814	41.3897	-73.6711
MXD3	-33.9377	-31.1224	-1.91199	4.98967	41.7642	40.436	49.2137	57.4271	59.8204	47.0989	51.2975	59.6811	-32.53	40.9817	-73.5117
BUB1B	-20.094	-18.1834	11.8899	14.6918	47.2064	65.8493	72.2327	67.3008	77.0762	58.8064	57.6795	70.226	-19.1387	54.2959	-73.4346
RFC4	-22.1417	-25.2527	3.63941	20.157	49.2944	49.4539	66.9273	60.758	67.4835	60.608	53.4017	65.1475	-23.6972	49.6871	-73.3843
RAD51	-22.0656	-23.592	9.77001	13.8737	45.9256	55.4985	63.6134	65.1145	74.524	55.9474	52.5674	65.6314	-22.8288	50.2466	-73.0754
PHC1	-43.0774	-34.0091	22.9009	30.3556	30.548	40.0789	23.0685	44.1323	40.9585	36.3614	38.0438	38.4958	-38.5432	34.4944	-73.0376
UGT8	-45.0051	-49.0772	2.85414	4.9343	7.17647	25.7977	50.4036	24.1276	32.5081	33.1705	37.4317	36.7663	-47.0411	25.517	-72.5582
GINS1	-26.1457	-22.3694	9.19703	29.5329	50.0163	56.7104	60.8038	53.896	56.5279	55.1217	50.1177	59.6625	-24.2575	48.1586	-72.4162
RBBP4	-47.7011	-39.6998	4.92482	25.6944	24.3932	21.7494	35.6553	29.0036	36.8346	35.4643	34.1639	37.7124	-43.7004	28.5596	-72.26
MCM6	-22.8339	-19.9757	16.2612	30.3568	56.2213	57.3234	56.7836	70.6193	69.9553	52.4834	42.2528	55.9737	-21.4048	50.8231	-72.2279
CDC25C	-21.4259	-19.2827	3.92655	23.7031	50.3505	58.3537	70.0501	62.9021	71.8403	55.6065	53.025	66.5783	-20.3543	51.6336	-71.9879
MSH6	-23.3452	-19.9566	4.47305	26.1303	38.839	57.9479	58.2266	59.4172	68.5791	55.1931	55.082	64.9009	-21.6509	48.8789	-70.5298
ZHX2	-63.5929	-57.051	18.6625	3.85452	6.07478	-3.99171	1.42846	10.8951	9.94095	14.1693	18.3133	17.5399	-60.322	9.68871	-70.0107
BIRC5	-20.5202	-25.9701	11.8966	10.6118	45.3532	42.3667	66.5481	61.6633	67.0533	52.1114	47.1157	58.7298	-23.2451	46.345	-69.5901
DBF4	-22.295	-23.3066	-0.17416	14.5523	54.3241	52.3995	62.2117	59.6146	65.5188	50.9151	49.3927	56.3069	-22.8008	46.5062	-69.3069
FOXM1	-21.1006	-18.5338	13.3487	5.64115	48.4135	52.0811	66.3526	68.5722	72.3332	55.4647	47.7113	60.5033	-19.8172	49.0422	-68.8594
ILF3	-27.3558	-19.7811	18.1719	18.152	26.4846	62.4995	53.7672	47.8884	55.2547	48.9034	56.7437	63.4076	-23.5684	45.1273	-68.6957
UBE2C	-12.9544	-11.9506	15.0916	18.7349	53.8304	60.3022	80.7432	68.1782	77.9785	58.7228	56.043	70.2694	-12.4525	55.9894	-68.4419
ADNP	-32.781	-26.3595	13.1057	28.5665	25.5243	51.555	42.4416	34.7536	45.4199	45.9545	41.8429	49.7688	-29.5703	37.8933	-67.4635
INSM1	-27.1683	-26.4881	7.35413	2.23262	42.6116	35.4073	65.1763	45.5965	54.7379	49.994	48.1073	53.2102	-26.8282	40.4428	-67.2709
SSBP3	-45.163	-37.301	2.45145	29.6843	20.2357	41.4985	31.6618	26.0859	30.0876	17.7311	23.7351	28.9906	-41.232	25.2162	-66.4482
NCAPD2	-22.7594	-17.7342	11.7359	11.3206	32.9057	61.9259	61.5385	58.8123	60.6311	47.8606	51.9072	63.1488	-20.2468	46.1787	-66.4255
USP1	-26.6351	-18.7768	13.5645	20.1848	43.7075	47.021	49.418	51.6944	53.4144	53.9159	46.6314	55.899	-22.706	43.5451	-66.2511
DKC1	-23.1303	-14.6009	14.2599	27.9859	41.0211	59.6224	56.9812	51.1915	61.0489	51.264	50.7201	56.673	-18.8656	47.0768	-65.9424
DNMT1	-27.7619	-22.8216	11.8314	3.65724	29.217	53.1307	58.0884	50.6173	52.49	45.7468	44.6596	54.9146	-25.2917	40.4353	-65.7271
CDK4	-31.7879	-29.0837	9.20668	1.56276	31.309	41.2153	43.6992	38.216	48.5204	44.6385	44.9294	49.0451	-30.4358	35.2342	-65.67
ZWINT	-12.7748	-6.57383	8.46114	18.8138	51.79	68.7971	73.6007	71.5461	72.9133	61.1	59.0887	73.3504	-9.6743	55.9461	-65.6204
ZNF22	-37.3906	-27.0677	8.50947	18.8607	21.0559	47.3072	34.2516	33.8857	36.165	35.7621	46.0767	49.3697	-32.2292	33.1244	-65.3536
PHF2	-36.4893	-23.1603	14.927	17.3596	30.7089	51.0099	27.069	45.5539	42.176	34.4951	40.7598	42.5188	-29.8248	34.6578	-64.4826
POLD3	-27.3414	-26.2994	18.9626	9.01385	26.8462	44.8148	43.1719	43.933	48.6429	36.9624	47.5356	50.2274	-26.8204	37.0111	-63.8314
CDC20	-14.8585	-12.9259	13.4518	15.0883	49.9327	51.6844	71.4137	63.126	71.9228	49.6322	43.9214	59.8338	-13.8922	49.0007	-62.8929
CCNA2	-13.2801	-15.3777	11.7349	11.3565	45.4184	45.3517	68.7375	62.8924	71.2443	56.5873	49.2267	63.0298	-14.3289	48.5579	-62.8868
GABRB3	-29.9518	-32.4231	-14.9407	14.5041	21.5305	42.9508	48.7969	35.6868	40.3757	35.7002	40.7854	44.8907	-31.1875	31.028	-62.2155
FASN	-32.3386	-27.8559	29.5662	12.3829	14.3933	37.0881	27.3275	33.9646	49.6417	35.8578	36.1661	42.9848	-30.0972	31.9373	-62.0345
MELK	-17.4528	-13.1539	15.0547	7.21017	44.6025	44.3657	65.8629	63.0568	68.9913	54.0639	44.2434	56.8891	-15.3033	46.4341	-61.7374
POLD1	-23.9235	-19.0172	1.87394	11.2366	26.3439	52.3542	61.4325	49.4315	53.7524	39.1498	45.9904	51.7806	-21.4704	39.3346	-60.805
MPP2	-40.4141	-40.9354	30.7844	8.39156	16.5187	7.66081	19.4069	18.2706	28.9501	24.1914	21.4185	21.2336	-40.6748	19.6827	-60.3574
PXMP2	-38.0653	-33.1346	16.2672	8.7319	25.552	9.56257	17.462	36.3622	33.881	31.1016	29.5632	35.1732	-35.5999	24.3657	-59.9656
SIX1	-27.5865	-31.192	4.55692	36.164	17.3661	51.7387	39.9519	25.4985	38.0592	27.9813	32.1832	31.4718	-29.3892	30.4972	-59.8864
NONO	-12.5494	-2.17763	13.0786	31.2077	36.1385	65.4861	63.6809	58.8739	72.0701	56.0727	60.0217	67.0865	-7.3635	52.3717	-59.7352
CA10	-40.3804	-35.9171	2.32911	11.4184	5.58371	20.0561	44.8089	25.0996	27.6118	26.9338	23.8535	27.6281	-38.1488	21.5323	-59.6811
PCNA	-18.6693	-19.7518	-1.15485	15.8556	43.7803	34.5932	51.5788	57.8495	57.8247	49.1797	41.5955	51.9369	-19.2105	40.3039	-59.5145
CP110	-34.5877	-33.6467	-4.56283	-5.98147	22.1722	31.0477	33.9571	33.6255	33.3607	35.0146	35.804	37.7431	-34.1172	25.2181	-59.3352
H2AFV	-31.7826	-25.497	15.8041	6.24305	32.9444	13.5571	39.5264	50.5859	43.741	37.9957	31.4379	34.5555	-28.6398	30.6391	-59.2789
MCM3	-21.8458	-16.2836	19.3758	16.0656	39.6861	43.9794	43.0035	53.1901	52.6081	43.272	38.6032	49.7982	-19.0647	39.9582	-59.0229
SSRP1	-26.275	-18.5627	20.4575	15.0478	19.9499	39.6283	36.2883	41.3081	54.0106	41.4414	45.5335	51.9688	-22.4188	36.5634	-58.9823
PRKDC	-29.0026	-23.5399	12.2848	23.6491	15.3853	38.6498	42.7838	28.3406	40.6536	43.3064	35.1853	40.2264	-26.2712	32.0465	-58.3178
ATF7IP	-23.0272	-17.2168	23.0471	29.1703	27.8362	53.3274	46.51	38.7226	41.9723	36.3089	35.5759	44.1578	-20.122	37.6628	-57.7848
CKS2	-14.138	-17.5684	4.12791	9.10412	52.7902	45.6936	58.7723	56.0345	60.4023	39.0169	39.3412	50.9629	-15.8532	41.6246	-57.4778
ZNF195	-25.9309	-29.4301	5.84743	9.92833	26.4668	29.3984	35.5521	30.5913	42.3475	39.5671	37.5123	40.2822	-27.6805	29.7493	-57.4298
SPC25	-17.4181	-17.274	2.00569	11.2589	39.0634	46.7616	61.9331	49.1001	53.2675	42.6847	41.7044	50.3365	-17.346	39.8116	-57.1576
MSH5	-27.3505	-27.986	-1.94917	4.8064	24.449	31.349	25.4408	40.2309	43.8277	37.6103	39.6162	45.319	-27.6682	29.07	-56.7383
TYMS	-11.3584	-12.267	10.839	8.26162	46.4866	45.1634	64.6435	61.6279	65.105	48.9212	39.7676	53.5225	-11.8127	44.4338	-56.2465
BRCA2	-19.8795	-22.4082	4.53903	4.28812	23.3897	56.6823	48.3479	36.4849	43.0041	40.7045	40.7934	50.5348	-21.1439	34.8769	-56.0208
STXBP1	-29.4637	-22.6941	4.09384	14.8906	22.9155	25.1182	41.1675	37.656	41.3635	37.1544	33.5823	37.9947	-26.0789	29.5937	-55.6726
SNRPC	-20.0736	-23.975	13.1541	16.9936	29.5957	31.9938	44.5003	39.5165	48.9297	32.0413	34.5684	43.5377	-22.0243	33.4831	-55.5074
ARL3	-36.2903	-27.3972	7.73173	29.2768	17.462	21.3078	14.0615	25.6024	24.2644	26.1964	34.2807	34.0867	-31.8438	23.427	-55.2708
LSM7	-19.3324	-25.5253	-4.99761	1.85498	20.7174	37.4332	56.0442	38.1464	45.5147	34.1984	47.668	51.8374	-22.4288	32.8417	-55.2705
TCF3	-17.8376	-14.9899	15.4871	11.7069	23.4256	58.3432	47.1831	40.4351	48.8018	41.328	47.2578	51.1152	-16.4138	38.5084	-54.9222
WDR3	-17.403	-8.60554	17.7281	27.718	36.5997	51.7705	34.2064	47.5449	63.1624	40.1001	43.3632	50.1788	-13.0043	41.2372	-54.2415
WDR8	-31.6817	-19.1815	-6.02179	10.3719	25.069	31.2025	30.622	35.2209	41.1433	30.1083	42.7119	42.9651	-25.4316	28.3393	-53.7709
B3GALT2	-38.0758	-30.0658	4.28897	4.98432	11.7972	14.378	31.1854	22.977	26.5708	25.8057	25.1048	29.2896	-34.0708	19.6382	-53.709
POLE2	-12.5665	-17.0574	-6.72668	14.7807	45.2578	52.2676	50.4146	45.8547	53.8519	46.8202	38.2017	47.6366	-14.8119	38.8359	-53.6479
BAT1	-17.5788	-13.4401	19.3663	19.0861	29.6735	42.5187	47.106	45.9368	52.168	35.8819	38.4924	50.7427	-15.5095	38.0972	-53.6067
HMGN1	-23.2327	-20.7327	21.0129	28.6057	24.4796	32.2469	38.3836	36.0293	36.8805	37.5568	24.1894	34.1756	-21.9827	31.356	-53.3387
NOTCH1	-33.6127	-27.3115	19.4885	2.34454	14.0384	14.0431	18.3637	40.1808	43.0721	22.2263	22.8922	28.248	-30.4621	22.4898	-52.9519
CEP57	-17.0206	-17.5809	-8.13745	29.0931	18.316	53.1456	44.9947	33.9526	42.0322	40.6671	51.0376	51.054	-17.3007	35.6155	-52.9163
HOXA9	-33.6991	-36.4159	-1.84922	13.315	16.2678	24.533	16.8872	20.2488	20.0286	25.1588	21.1329	21.4289	-35.0575	17.7152	-52.7727
CBARA1	-34.5105	-17.1347	3.85717	26.0609	19.888	42.3404	23.9716	28.8534	32.9953	24.0553	28.0662	33.3254	-25.8226	26.3414	-52.1639
TRIM28	-19.9452	-10.9569	16.6151	16.0848	25.5948	45.5851	39.8975	42.6496	48.2194	38.1079	43.2039	47.594	-15.4511	36.3552	-51.8063
CDKN2A	-29.1101	-21.6477	3.7683	12.0689	42.1957	35.1936	29.9768	37.9036	29.9621	23.7535	20.7372	27.7661	-25.3789	26.3326	-51.7115
GMNN	-25.4855	-25.7007	5.45573	16.232	28.0865	13.8174	27.2384	34.9359	36.4939	34.6953	29.4216	33.0359	-25.5931	25.9413	-51.5343
ATRNL1	-36.5437	-39.7831	-8.16241	14.1428	7.03555	14.5335	18.6013	11.5947	12.1205	20.353	17.5854	17.8959	-38.1634	12.57	-50.7334
NEUROD6	-21.9414	-22.6264	1.42542	9.96221	36.4763	24.3197	39.541	20.8493	28.1752	43.7231	36.6531	40.309	-22.2839	28.1434	-50.4273
CDC2	-4.78892	-3.78768	7.34729	12.2399	40.0444	55.5933	66.0855	52.5754	61.1468	52.915	50.3832	62.7957	-4.2883	46.1126	-50.4009
SLC1A1	-21.6741	-19.5427	-3.17929	0.113177	14.8007	26.6425	58.822	34.0833	44.1019	40.5836	35.6763	43.1356	-20.6084	29.478	-50.0863
ANP32B	-12.1013	-7.36019	18.6116	7.38512	27.9716	58.3541	53.1112	44.8939	54.0065	39.4863	44.9611	50.7951	-9.73073	39.9577	-49.6884
LMNB2	-10.9949	-10.664	5.39247	-2.17656	23.2227	56.8709	59.4521	42.279	48.7036	42.5941	52.4238	54.7581	-10.8295	38.352	-49.1815
REPS2	-32.0055	-28.4982	-5.73139	26.0523	3.10022	28.8273	34.1525	17.9053	19.8435	21.6551	19.3651	24.0969	-30.2519	18.9267	-49.1785
SLC39A6	-19.6055	-14.0449	16.0476	19.7185	12.0327	36.5893	47.4992	29.3851	45.9446	37.7378	36.8762	41.2946	-16.8252	32.3125	-49.1378
ERCC6L	-8.91323	-5.85368	5.02553	16.6234	46.8697	54.7304	58.0324	49.9575	56.1359	41.3073	37.9801	46.6289	-7.38346	41.3291	-48.7126
UCHL1	-28.1665	-30.5688	4.44441	12.0734	19.2217	9.10288	23.8596	25.3792	25.8803	27.417	18.2496	24.6164	-29.3676	19.0245	-48.3921
KIF20A	-5.78985	-5.83497	9.1487	6.64522	35.0262	46.8817	75.5501	51.7899	56.493	47.68	39.4946	52.8114	-5.81241	42.1521	-47.9645
NUP153	-19.8835	-14.9558	16.4046	22.1229	22.243	37.1646	29.3306	32.2013	39.0235	37.0962	31.6927	36.1867	-17.4197	30.3466	-47.7663
SFRS1	-9.97386	-1.4563	8.16181	22.4238	29.1627	50.8775	47.3985	44.482	54.8932	51.7213	51.5504	58.8221	-5.71508	41.9493	-47.6644
NMNAT2	-29.9571	-29.678	5.16117	9.34123	13.5049	12.6809	25.9067	21.8466	24.122	20.2103	21.683	22.1718	-29.8176	17.6629	-47.4804
HOXA7	-31.2579	-39.1588	2.33435	-2.5869	12.7114	5.89357	18.4122	13.9553	18.6241	20.1758	17.5429	15.2865	-35.2083	12.2349	-47.4433
NCBP1	-18.2159	-8.63891	15.0459	19.1128	34.009	44.8636	41.931	34.5778	43.9068	32.9641	30.6029	40.8199	-13.4274	33.7834	-47.2108
NEUROD2	-34.6016	-35.9902	-1.14105	6.54183	13.5402	5.32033	28.3486	7.65209	7.8152	22.2409	11.9525	15.6317	-35.2959	11.7902	-47.0861
SHC3	-36.874	-28.0338	24.4909	-14.4256	15.1985	5.59753	16.9041	20.5242	31.8498	13.9727	12.927	18.3536	-32.4539	14.5393	-46.9932
PVRL1	-20.1209	-26.7635	-1.36534	0.523385	24.7755	24.0379	40.9067	30.5572	33.7389	24.0821	29.2264	28.9029	-23.4422	23.5386	-46.9808
NOLC1	-17.9205	-6.94175	16.9375	26.7454	26.5147	55.8042	28.7539	33.9915	42.0076	33.8967	34.2331	39.5815	-12.4311	33.8466	-46.2777
HPCAL4	-48.2904	-41.8402	13.9167	17.063	1.09441	-21.7718	-13.9751	4.20122	9.30137	2.54047	-8.21802	-6.88929	-45.0653	-0.273717	-44.7916
LRP8	-34.724	-19.6334	13.8193	8.73074	16.5718	2.09751	16.1133	19.2515	28.4253	27.3669	18.1382	21.9256	-27.1787	17.244	-44.4227
HNRNPA2B1	-19.5482	-12.179	15.5775	13.5448	16.4174	24.5661	38.8869	27.3506	38.0549	38.4487	29.3459	36.1487	-15.8636	27.8341	-43.6977
SMC4	-6.7937	-2.83697	-4.2065	7.90741	30.094	48.9018	63.3636	39.472	51.0488	51.9023	44.4319	53.8122	-4.81534	38.6727	-43.4881
TAF11	-13.2564	-19.1521	2.72998	20.8569	16.1256	32.9402	42.6729	24.848	35.0621	34.0899	29.2762	33.9372	-16.2043	27.2539	-43.4582
ZNF24	-28.5319	-17.1048	19.9014	16.1699	7.04142	18.8404	24.3185	19.4676	26.16	23.3385	23.6838	26.9255	-22.8183	20.5847	-43.403
KIAA0101	-5.14201	-11.7344	7.15132	5.44698	35.9765	41.1743	47.4415	48.3245	49.8918	34.492	33.868	44.769	-8.43821	34.8536	-43.2918
PLCL2	-25.1359	-22.1875	2.19528	10.8607	8.59939	18.8968	18.8306	14.2225	26.3686	34.155	28.769	30.6993	-23.6617	19.3597	-43.0214
ADCYAP1	-17.8349	-20.4064	-14.6363	22.4193	22.829	41.2658	36.8985	12.0352	17.2991	35.0556	29.3085	33.2514	-19.1206	23.5726	-42.6932
CCNB1	-1.13908	-3.93096	8.15989	8.83553	38.8645	37.7379	64.9354	46.9639	53.5712	44.3448	37.8713	50.1981	-2.53502	39.1483	-41.6833
YTHDF2	-11.0871	-1.96985	17.646	20.3952	31.2206	43.9653	46.4982	45.1324	42.9487	30.6434	28.7136	35.1675	-6.52849	34.2331	-40.7616
HSPBAP1	-25.461	-23.7895	-15.9414	-3.21597	10.047	14.1514	22.9234	19.6947	19.6861	30.6293	30.4576	28.7383	-24.6252	15.717	-40.3423
SNRPE	-9.94246	-12.2812	6.91789	26.8334	22.2905	39.1686	31.1106	26.2021	38.3925	30.4237	29.5669	34.7827	-11.1118	28.5689	-39.6807
RPA1	-27.8368	-19.5615	4.73666	24.5686	8.43188	17.315	14.8762	15.6523	21.5713	20.4131	14.7756	17.0053	-23.6991	15.9346	-39.6337
NELF	-41.6537	-24.3107	31.4134	-1.40665	8.97354	-5.79695	-14.4413	18.1326	15.4673	1.06479	4.94326	2.28181	-32.9822	6.06318	-39.0454
NSF	-33.7796	-31.2223	17.1386	16.9958	-0.157803	-7.48618	5.75481	7.09248	9.63448	8.63444	-0.192485	1.17113	-32.501	5.85853	-38.3595
TDG	6.98388	-3.75618	13.1838	10.9405	12.1775	55.9962	69.4993	31.4081	43.1266	54.0322	50.5842	58.664	1.61385	39.9613	-38.3474
CDK2	-5.73045	-6.63535	11.5951	10.7015	32.2746	38.5035	39.3643	39.7099	40.2421	34.7666	33.0122	38.3559	-6.1829	31.8526	-38.0355
WDR12	-4.90363	-4.41582	6.05454	28.3066	17.5685	39.8148	38.7341	26.796	52.9385	36.4257	38.869	46.6093	-4.65973	33.2117	-37.8714
RAB26	-28.0587	-30.0771	-3.9282	14.9174	11.056	-4.0078	2.261	12.9152	13.463	11.7315	14.2194	12.6378	-29.0679	8.52653	-37.5944
CHD4	-16.3719	-7.8588	25.9822	11.7616	9.97211	37.2724	25.6196	30.1228	29.0258	20.8733	30.8232	32.5596	-12.1153	25.4013	-37.5166
GART	-10.8561	-5.3487	5.36616	20.24	22.2234	34.7358	42.5158	28.5242	37.8039	32.7469	28.0388	38.119	-8.1024	29.0314	-37.1338
STAG2	-22.8993	-17.3775	-10.0643	4.86905	22.0369	28.175	18.0302	18.8783	18.3227	24.2512	24.3908	19.4132	-20.1384	16.8303	-36.9687
GIT1	-21.3306	-9.72624	19.7955	3.42322	16.9378	21.6903	9.08838	32.6347	35.9245	22.908	25.3217	24.9543	-15.5284	21.2678	-36.7963
CRY1	-23.7791	-26.2244	17.4207	2.69666	10.9539	16.2139	6.93635	14.4935	11.6453	9.65693	16.3667	10.6294	-25.0017	11.7013	-36.7031
NUP62	-6.21896	-1.20659	17.7925	15.4998	19.6729	51.7058	50.0287	35.7743	37.9055	23.8165	36.0854	39.4013	-3.71277	32.7683	-36.481
LRP5	-23.2917	-14.803	-0.826324	16.9987	6.73835	34.0829	14.3241	16.3353	29.0853	13.1241	20.4032	24.0486	-19.0474	17.4314	-36.4788
DVL3	-18.6916	-13.5866	18.2539	15.2867	15.4752	17.4141	16.9777	24.2148	28.5613	23.9765	20.2476	20.2214	-16.1391	20.0629	-36.202
ZNF532	-22.5481	-18.1675	16.8015	16.4806	2.08017	17.8246	22.3963	11.7718	14.3584	18.569	19.3727	17.6695	-20.3578	15.7325	-36.0903
CAMKK2	-11.6049	-6.56146	-3.67017	8.08426	24.0683	49.5303	35.7508	23.4029	27.3068	30.299	38.9769	34.6594	-9.08319	26.8408	-35.924
FBXW7	-24.4208	-23.3596	9.68044	9.12911	6.90523	5.17325	9.5106	5.82662	17.9281	15.2856	19.4618	20.1873	-23.8902	11.9088	-35.799
ETV1	-5.01532	-4.59224	5.82244	16.6624	10.3483	31.1865	45.1308	40.8293	39.7673	34.3581	39.3407	43.7957	-4.80378	30.7242	-35.5279
ARHGAP11A	-4.12354	1.92021	-3.06131	-2.72565	27.7704	41.3448	53.21	41.1229	53.686	45.2247	39.305	47.8247	-1.10167	34.3701	-35.4718
SNAP25	-30.8591	-20.7131	-5.91537	16.6187	16.5706	-6.98879	11.767	14.2283	9.24956	21.59	6.65803	11.293	-25.7861	9.50711	-35.2932
HOXC4	-13.8449	-23.4307	8.39141	3.58303	2.79708	12.704	24.3703	18.8726	29.2919	23.2089	19.7956	20.8273	-18.6378	16.3842	-35.022
SPAG9	-20.4598	-14.7518	28.572	12.3585	-1.00541	0.603216	11.9557	18.1834	21.8098	23.0031	24.7602	26.1764	-17.6058	16.6417	-34.2475
ID3	-40.6329	-39.5937	-6.30748	4.95375	0.341529	-1.91731	-5.99544	-7.67414	-14.0431	-15.3098	-2.7995	-13.8716	-40.1133	-6.26231	-33.851
EXOSC8	-8.58747	-4.76772	6.80303	13.188	14.8008	43.6758	32.4789	15.3541	28.6607	28.831	42.3791	44.5727	-6.6776	27.0744	-33.752
VGF	-21.9577	-25.4494	8.87742	-5.13243	10.1538	-7.13706	20.3582	21.2782	30.8315	5.32919	8.51384	6.74355	-23.7036	9.98162	-33.6852
STAG1	-18.6101	-10.8096	2.06883	15.1883	7.95188	29.8921	32.9279	18.1609	17.2603	23.6172	19.1804	20.9592	-14.7098	18.7207	-33.4305
RB1CC1	-18.8323	-11.318	5.93853	21.6043	7.17217	24.234	11.5484	24.4406	21.9887	24.5832	18.342	19.3722	-15.0751	17.9224	-32.9975
RRM2	2.89211	0.452419	10.3379	-3.21856	26.1663	31.7459	68.8917	39.2378	50.3766	43.2319	33.9188	43.756	1.67226	34.4444	-32.7722
ADD3	-51.1692	-43.7305	14.1911	6.26303	-16.8272	-27.0174	-39.0746	-19.8521	-22.1869	-11.7837	-13.2207	-17.9667	-47.4499	-14.7475	-32.7024
ATXN10	-23.3522	-23.0209	4.46056	-6.80463	2.01242	17.854	21.8474	-1.37371	10.2393	18.9366	14.5313	13.3054	-23.1865	9.50086	-32.6874
SNRPF	5.50038	4.88902	18.5032	7.90928	23.0943	42.0237	52.1554	38.1104	55.1893	42.2958	43.4775	53.4604	5.1947	37.6219	-32.4272
METTL1	-18.3335	-17.3763	9.87131	-13.0594	13.3048	15.1396	16.5007	15.1193	23.7485	21.4723	21.9559	21.2549	-17.8549	14.5308	-32.3857
MPP3	-3.51395	-12.2266	1.24718	-3.04246	18.0974	30.3404	44.4591	22.7324	28.0299	35.0885	31.6113	36.2966	-7.87028	24.486	-32.3563
KPNB1	-8.22069	-4.41249	25.8001	7.07102	14.6347	30.0712	27.4959	31.6505	36.6263	26.6454	26.6666	30.5136	-6.31659	25.7175	-32.0341
HOXC10	-21.6308	-36.8145	-12.8171	10.9302	-6.03095	0.0373597	17.0631	-2.10673	8.1686	13.9991	-2.851	-1.07143	-29.2227	2.53212	-31.7548
HPCA	-24.6931	-27.0241	3.02101	4.06754	14.7355	-7.43684	4.87629	11.23	14.6689	8.77846	1.60798	2.83207	-25.8586	5.83808	-31.6967
TGIF2	-20.0876	-12.6531	24.272	27.6017	18.6858	28.0418	2.68094	5.29349	17.1073	7.15805	11.8777	10.142	-16.3703	15.2861	-31.6564
CKS1B	6.70451	3.077	1.00672	29.0732	30.568	46.9907	51.7132	42.9521	48.0842	36.7282	33.43	44.7569	4.89076	36.5303	-31.6396
RPL5	0.418566	1.72725	-19.1394	36.0655	27.3615	52.8547	36.8297	35.6064	39.7458	33.7214	38.1223	44.2056	1.07291	32.5373	-31.4644
MCM5	-4.4419	-5.77272	0.302352	-8.92672	26.733	46.6803	39.2716	31.5956	33.4991	25.6593	29.4412	33.4737	-5.10731	25.7729	-30.8803
UNG	-10.6033	-2.03003	10.326	8.06286	25.7599	28.4771	14.4215	34.4715	32.1658	29.0213	30.5703	32.1391	-6.31667	24.5415	-30.8582
DDX18	-1.46069	-3.51421	2.68499	37.3862	21.9185	44.9312	34.5527	17.1078	32.4811	25.9514	28.1468	31.7969	-2.48745	27.6958	-30.1832
FBL	3.00411	8.47387	9.50615	10.6432	21.3187	54.5141	53.5954	32.949	43.848	33.0274	47.1541	48.7171	5.73899	35.5273	-29.7883
SLC12A5	-37.1415	-31.3532	-9.00983	12.5162	3.9658	-21.8054	-11.5405	1.29077	-5.79616	2.94341	-11.9209	-11.8902	-34.2473	-5.12469	-29.1227
CNNM1	-14.68	-13.1817	-7.96093	18.9744	15.2381	27.9293	7.71644	21.5202	23.4992	12.4881	14.6652	16.2304	-13.9308	15.0301	-28.9609
CDKN2C	-16.6233	-12.1291	-8.5214	-18.5734	24.4006	1.36967	22.5927	31.053	25.2553	19.9222	22.9523	23.5567	-14.3762	14.4008	-28.7769
CALM3	-15.1105	-7.99081	19.2894	12.6357	1.6149	15.9227	28.5251	20.776	25.6826	13.2814	15.1113	19.0857	-11.5506	17.1925	-28.7431
LIN7B	-24.1514	-28.7586	-13.3208	1.24962	1.9145	2.41567	12.698	-0.854048	1.48796	0.00361573	8.33428	7.81178	-26.455	2.17405	-28.6291
ATP2A2	-15.5565	-6.14836	20.5544	5.94736	2.9748	12.4064	20.624	16.5299	27.3055	28.0895	19.7887	22.9495	-10.8524	17.717	-28.5694
CBX3	-2.39461	-5.48813	9.07553	13.217	29.7106	16.9614	33.9693	38.9961	36.1097	24.1527	18.7732	22.4659	-3.94137	24.3431	-28.2845
CALB2	-16.708	-13.466	-0.583781	8.81042	25.444	4.81254	15.3704	18.9982	7.44264	16.9791	14.0375	18.5676	-15.087	12.9879	-28.0749
SNRPG	-3.86805	-10.9724	-12.2545	13.9654	24.2127	26.4704	26.115	27.484	26.2255	20.3605	22.0654	29.5944	-7.42024	20.4239	-27.8441
PAICS	-4.30605	0.614163	13.0121	11.6814	13.5066	22.1429	23.4876	23.6549	39.0153	36.3622	29.054	40.1851	-1.84594	25.2102	-27.0562
ITGB3BP	-1.05154	-6.32605	-3.41114	12.6848	20.4318	26.3652	37.5451	23.718	27.4562	28.2706	26.6845	32.8748	-3.68879	23.262	-26.9508
SNRPB	10.1515	7.54602	-10.1128	31.3383	35.0227	49.184	46.1228	38.4339	43.8761	37.7571	39.1321	45.0861	8.84875	35.584	-26.7353
PNMA1	-19.6329	-10.0735	17.7662	1.4114	3.9604	-0.775686	4.0021	18.8345	21.3357	16.4793	16.9056	17.5877	-14.8532	11.7507	-26.6039
ABCE1	-1.31775	0.758388	11.4743	26.0066	14.4525	24.252	28.9191	20.8026	36.6926	32.4869	30.1205	33.4683	-0.279681	25.8675	-26.1472
CCND2	-22.2962	-21.9365	19.2748	-5.71525	-1.73144	0.21816	-0.0778475	11.6523	8.65064	1.58275	4.50551	0.344522	-22.1164	3.87041	-25.9868
PTGES2	-16.757	-6.53678	-4.33189	-2.91337	0.602106	20.773	15.8291	12.788	31.6219	18.5375	23.8569	25.4236	-11.6469	14.2187	-25.8656
PCBP2	-2.82595	-1.91824	6.81626	14.5608	15.1181	36.1316	29.7744	24.3351	27.7902	24.8027	26.9847	27.9617	-2.3721	23.4275	-25.7996
SNRPD3	2.26783	-6.34248	14.1334	-7.3347	21.2249	43.2538	41.7276	11.8523	26.6557	23.4424	30.2851	32.3058	-2.03732	23.7546	-25.792
LRIG1	-33.5144	-26.8934	11.7831	-5.71157	-10.3973	-11.1726	-18.7956	-6.10217	-10.7646	-9.46299	8.35975	-1.37482	-30.2039	-5.36388	-24.8401
ACADM	-24.5742	-10.7002	0.368794	18.0604	15.4904	6.9497	-8.02034	8.50768	4.64963	13.7663	2.78066	7.74821	-17.6372	7.03014	-24.6674
DDX5	-10.7442	-5.46877	5.90573	4.06088	0.587755	17.3038	26.0904	13.4994	20.139	30.488	20.9112	25.9897	-8.10651	16.4976	-24.6041
RPS2	4.17237	6.41689	6.6058	8.80065	18.6203	36.8853	38.4737	38.454	47.5696	29.4777	36.3292	35.1057	5.29463	29.6322	-24.3376
RPIA	0.89656	5.3596	10.4171	23.5595	14.8128	52.8177	31.3021	21.4131	27.8751	25.0356	29.9415	34.5629	3.12808	27.1737	-24.0457
MYNN	-10.5914	-12.9698	-2.95039	17.7557	4.05871	16.5378	24.6344	0.143388	10.5919	18.2641	16.0877	17.0699	-11.7806	12.2193	-23.9999
HIST1H2AM	-3.73033	-5.02598	-6.90446	7.60035	44.9266	24.6745	32.0082	26.4663	22.844	13.014	8.02688	22.8235	-4.37816	19.548	-23.9262
HEY1	-19.6393	-20.6341	16.267	9.84832	-1.7252	-1.83977	-7.37406	8.56278	4.7906	-1.22709	7.53934	-1.91928	-20.1367	3.29226	-23.429
SEMA6A	-28.9761	-21.2144	19.4824	-4.25258	3.63686	-3.73711	-23.6096	-1.03253	-8.19957	-3.41756	0.955407	-2.97511	-25.0953	-2.31494	-22.7803
PRMT5	1.21603	5.87412	9.05537	16.0012	17.1771	38.211	33.5902	23.7878	32.9258	23.8014	31.6831	36.3588	3.54507	26.2592	-22.7141
SCAMP1	-15.5428	-9.07498	8.4045	11.3151	0.82495	-0.517129	4.86164	10.7158	12.8649	21.5954	16.6266	17.0744	-12.3089	10.3766	-22.6855
B4GALT6	-2.61626	-4.7272	5.71899	26.6162	9.99361	21.9767	14.1609	18.4338	25.2504	28.8178	14.1782	21.1957	-3.67173	18.6342	-22.306
PRKACB	-32.2559	-23.5976	-8.13612	11.5007	-11.1441	-10.4997	-17.6335	-7.997	-9.97523	-0.151051	0.390038	-6.3353	-27.9267	-5.99812	-21.9286
SYNCRIP	0.740176	4.79022	31.1851	16.1349	3.92453	23.608	36.0027	25.0034	36.1373	29.5145	16.8417	28.4068	2.7652	24.6759	-21.9107
RAB15	-7.3358	-4.54654	20.147	6.27791	23.7306	8.94388	14.388	25.2478	23.424	15.8884	6.95538	11.0014	-5.94117	15.6005	-21.5416
TSR1	4.09737	4.97986	11.579	18.9339	16.8818	37.2675	27.6641	25.4608	35.5165	25.498	28.755	32.7223	4.53861	26.0279	-21.4893
TPPP	-30.2973	-24.6377	3.8095	-1.24771	-6.77712	-9.82672	-2.71396	-12.8836	-9.81965	-8.87473	-4.29575	-8.99241	-27.4675	-6.16221	-21.3053
PRPF4B	-5.53624	-1.71753	3.40302	21.274	4.70992	31.2972	18.3928	7.72077	10.3337	24.2231	26.6346	26.9852	-3.62689	17.4974	-21.1243
IVNS1ABP	0.545141	6.03109	5.49839	16.384	6.94764	39.8459	22.5595	18.8494	31.35	34.1393	31.2241	35.8552	3.28812	24.2653	-20.9772
CEBPZ	0.629355	0.422603	0.647232	28.1526	15.7397	42.3044	18.457	25.5586	23.6026	14.595	19.5136	23.3733	0.525979	21.1944	-20.6684
EEF1A2	-12.0002	-15.9678	-9.62866	-10.0396	13.0648	-7.47016	24.5955	19.1039	15.4191	11.3747	2.1667	1.7412	-13.984	6.03276	-20.0168
MAT2A	-31.993	-20.2846	1.18696	-2.9071	-10.3102	-6.06116	-21.5777	-10.8119	-14.2876	-0.181796	6.01247	-3.72374	-26.1388	-6.26617	-19.8726
RFC2	-2.74818	1.59972	0.998628	3.14508	34.0695	18.056	22.0627	27.7617	29.2521	17.6518	17.5923	18.1223	-0.574231	18.8712	-19.4454
RGL2	-21.895	-15.6665	19.9754	10.2644	0.166467	-12.2738	-21.6661	11.4748	4.07004	-1.54208	-0.955977	-5.58866	-18.7808	0.392446	-19.1732
GNAL	-4.98604	-0.730738	16.4778	23.671	22.2995	25.1539	3.91502	19.7467	14.5607	13.3701	8.73033	13.4932	-2.85839	16.1418	-19.0002
SP3	-15.4148	-9.62225	-7.11013	9.55239	11.1873	20.6458	-1.88236	6.6139	5.45802	4.54693	8.15706	4.94766	-12.5185	6.21165	-18.7302
SERBP1	-0.939579	9.85271	14.9536	26.9454	18.2031	34.9769	20.5863	22.3428	29.454	20.4401	18.287	25.1602	4.45657	23.1349	-18.6784
EN1	-12.2203	-10.8201	-3.12713	-8.63637	16.3701	4.63877	7.62029	10.4283	15.2592	15.6116	1.79903	10.6829	-11.5202	7.06467	-18.5849
GNAI3	-1.94331	2.87679	15.7562	30.0056	13.5311	20.098	22.3434	15.8941	19.6127	19.2604	16.8635	15.7828	0.466739	18.9148	-18.448
SORD	-22.8252	-13.0744	15.5576	6.50524	-2.68863	5.70527	-12.3339	-3.71266	-0.125725	-7.70247	1.19589	2.1882	-17.9498	0.45889	-18.4087
ADSL	10.2815	-2.91999	-17.8304	-0.146804	20.6273	50.8939	39.1931	4.46962	24.0267	28.9024	33.6088	34.3225	3.68075	21.8067	-18.126
SYT5	-25.2118	-28.7106	-1.07676	7.61322	-3.30495	-24.2884	-12.427	-6.63602	-4.62539	-14.5884	-17.1585	-15.1384	-26.9612	-9.16307	-17.7981
MTHFD1	-0.362381	9.11262	14.6447	3.58479	31.4018	26.0635	22.844	30.2826	31.14	17.6644	17.8768	25.1225	4.37512	22.0625	-17.6874
SFRS6	-0.71321	-2.58527	16.3114	18.7689	11.6016	16.6146	16.9782	10.1399	16.7644	18.4722	16.0212	18.3092	-1.64924	15.9981	-17.6474
CCKBR	-18.7617	-13.8273	-4.43805	17.6265	5.17807	-2.37088	-15.5362	11.1855	4.31481	1.72454	-4.63441	-4.31599	-16.2945	0.873391	-17.1679
BMP2	-2.91998	-8.25997	-3.6178	0.457445	-5.66512	33.9366	20.5991	5.90089	4.29554	3.80295	29.8828	22.4148	-5.58997	11.2007	-16.7907
PPP4C	0.297026	0.448393	13.7139	18.9542	18.8178	12.1999	5.46091	26.3876	26.8431	15.7615	15.7389	15.4024	0.37271	16.928	-16.5553
PIN1	-11.876	-1.3555	1.65589	-5.05692	4.95913	11.7174	27.0286	10.4241	8.30036	6.95995	15.6765	15.0004	-6.61573	9.66654	-16.2823
RPA3	-0.540393	-8.42779	1.03874	3.879	30.0887	-8.46149	14.3859	29.6068	23.0096	12.3565	-1.66557	5.72539	-4.48409	10.9963	-15.4804
BAI2	-33.6649	-15.5579	9.48005	-12.0241	-3.19993	-31.6137	-22.8721	-0.141179	-3.20013	-6.82536	-11.4142	-11.7524	-24.6114	-9.35629	-15.2551
NEFL	-11.2516	-14.96	-2.93569	18.3601	2.07891	-3.09295	6.87572	3.89698	5.55113	6.73373	-10.0919	-8.45742	-13.1058	1.89186	-14.9977
H3F3B	-12.341	-11.6542	16.4825	5.62441	-21.4592	-7.78756	6.10223	-2.41306	1.41777	6.69753	13.7028	11.5152	-11.9976	2.98827	-14.9859
MNT	-10.8625	-5.74844	11.677	6.65844	-2.2571	16.7466	-0.588167	11.3965	9.44247	2.80315	7.51173	3.17637	-8.30548	6.65671	-14.9622
NBN	-26.7714	-18.9083	0.582449	11.3289	-11.3561	1.84602	-11.3037	-21.9069	-21.5532	-9.67413	-8.52444	-9.64853	-22.8398	-8.02097	-14.8189
NCKIPSD	-22.4395	-9.1263	10.1703	-2.36742	4.26635	-2.02328	-15.9635	-2.81834	2.2287	-4.05267	2.85563	-3.51939	-15.7829	-1.12236	-14.6605
CCT6A	-14.7208	-12.1347	8.81788	2.93628	5.85754	-4.47641	-0.850552	-0.550504	3.5532	0.988591	-8.98299	-2.4011	-13.4278	0.489194	-13.9169
GRM4	-0.0900912	-9.67074	-8.92259	6.97615	9.88541	18.7183	13.1791	9.76365	6.48234	12.0856	10.3386	11.0306	-4.88042	8.95372	-13.8341
PEG10	17.0436	20.2918	15.3356	10.4039	25.5454	44.7457	37.3714	41.0448	39.2778	35.4624	33.3571	33.8777	18.6677	31.6422	-12.9745
PTBP1	6.01687	13.3161	13.8942	-0.279971	10.5935	37.4932	34.3535	18.0376	26.2711	29.9336	25.3395	30.1652	9.66647	22.5801	-12.9137
NUTF2	-6.39318	-7.33551	9.70886	-1.90082	3.91325	-2.01289	10.1959	1.00688	10.6692	12.4112	2.94273	9.70871	-6.86434	5.6643	-12.5286
GLRB	-10.2227	-1.28949	-2.21892	-0.307869	1.43272	-3.09502	6.87866	2.40649	8.23759	18.4673	16.464	16.467	-5.75609	6.4732	-12.2293
GABRA1	-24.0414	-19.6398	-5.76994	8.82928	0.529951	-26.5928	-20.8232	-7.35634	-11.2786	-7.02332	-17.0679	-15.7875	-21.8406	-10.234	-11.6066
PLCD1	-40.9242	-36.9726	17.4777	-1.0485	-23.3174	-40.6122	-55.2923	-30.7089	-38.9068	-29.805	-31.3101	-42.9257	-38.9484	-27.6449	-11.3035
MRPL42	12.9384	5.48904	1.20363	6.22652	-0.639625	24.6314	40.9005	14.0548	27.3765	29.5148	28.6621	32.6571	9.21374	20.4588	-11.245
MAN2A2	-18.1959	-9.77762	0.256767	1.68349	-4.35901	4.56772	-10.284	-12.1469	-8.31326	1.02309	1.7673	-1.72748	-13.9868	-2.75323	-11.2336
GRIN2B	-3.64113	-6.78897	-0.298742	2.33417	21.3628	8.78451	0.385594	3.23965	1.13917	12.6732	2.10693	4.47215	-5.21505	5.61995	-10.835
POLD2	0.817476	5.75926	13.5403	-1.75192	21.2403	9.62719	15.0207	28.4015	25.0181	3.80574	15.1306	10.7216	3.28837	14.0754	-10.787
MTHFD2	3.91599	-6.33557	-16.5196	-6.24833	-1.80586	35.166	21.8418	-11.2778	2.80531	15.2238	29.6583	22.4086	-1.20979	9.12522	-10.335
CAD	0.683813	10.0366	17.1867	21.7108	13.3364	31.2798	1.81706	14.8219	15.3455	11.7291	14.4693	14.9333	5.36018	15.663	-10.3028
SGCD	-2.43593	-12.9344	-12.5254	11.0033	-1.33403	17.3862	10.0574	-5.71579	-1.79874	0.0132775	3.21808	2.34789	-7.68514	2.26521	-9.95035
MEST	-10.1341	-7.54274	8.2017	10.8924	13.9399	1.56703	4.44248	1.46404	-1.47052	-6.74093	-9.93189	-11.8795	-8.83844	1.04846	-9.8869
ZCCHC8	-0.319956	1.36375	-9.11952	3.8804	6.3188	33.1567	14.6765	5.21373	3.01853	9.93377	19.296	15.4419	0.521897	10.1817	-9.65979
RPS5	9.83345	3.3204	-13.7104	15.1962	5.79982	22.8999	30.4178	16.3881	17.5655	18.6081	23.0245	23.7977	6.57693	15.9987	-9.4218
NRAS	0.493732	-3.42324	6.86771	24.264	11.8205	-2.65643	-1.0491	9.31042	13.2121	6.38436	5.36742	2.82931	-1.46475	7.63503	-9.09979
TYRP1	1.57965	1.16277	-1.673	-0.726872	6.26325	14.1661	10.8229	2.81252	13.783	21.5967	15.1209	18.0983	1.37121	10.0264	-8.65517
RPL18	11.4553	18.0312	-14.1524	16.1405	10.8429	45.1707	38.7719	21.5811	30.8175	19.0814	28.9547	33.5191	14.7433	23.0727	-8.32948
DHODH	-11.401	-3.20713	-15.2704	-12.7297	7.07491	2.29766	-3.64119	-2.90428	8.00062	8.91647	5.50327	7.8404	-7.30404	0.508783	-7.81283
POU3F2	-9.70695	-2.37244	4.12385	-26.3842	3.55079	-17.0594	-2.21812	15.8334	9.10197	6.26869	10.022	12.1005	-6.0397	1.53394	-7.57364
PRKAG2	-33.0688	-27.3341	-12.6015	-11.6149	-15.1695	-40.4357	-30.0443	-24.8261	-23.9859	-20.9048	-16.6511	-31.4295	-30.2015	-22.7663	-7.43515
MYC	24.3518	14.7367	4.54721	-0.756875	2.0119	43.7194	57.966	16.1297	27.75	26.5662	43.0835	45.0187	19.5442	26.6036	-7.05935
HAT1	-4.70689	-1.90281	18.8667	12.5277	9.86293	-1.47903	-13.1467	2.77493	5.84677	3.74183	-3.22555	-2.28994	-3.30485	3.34796	-6.65281
FNTA	-9.95005	-4.62735	4.70381	24.5857	-10.9727	-2.21601	5.29819	-14.3563	-11.7738	1.38837	-7.90275	-6.95707	-7.2887	-1.82026	-5.46844
TOP1	11.1988	11.9827	13.6842	12.2871	12.4501	23.0056	21.3104	13.9864	23.538	14.6788	12.7408	18.0386	11.5908	16.572	-4.98126
HIST1H2BK	12.7187	11.2204	6.33343	19.9642	30.8023	32.1801	12.5767	18.9496	19.2442	7.43989	3.86871	14.4614	11.9696	16.582	-4.61249
NRIP3	-6.276	-13.5096	1.87377	11.3237	-3.38455	-9.38288	-17.0013	-1.60418	-3.34059	-8.10891	-15.0101	-13.986	-9.89282	-5.8621	-4.03072
GLS2	-10.3176	-18.5421	-12.2442	6.7373	-3.748	-24.4079	-16.9866	-7.60831	-11.0493	-7.07265	-14.236	-14.6308	-14.4298	-10.5246	-3.9052
PHB	-2.05082	5.74637	2.88926	12.3419	0.119848	-1.8665	2.0322	1.38422	9.78932	8.88701	7.51375	7.74576	1.84778	5.08367	-3.2359
HSPE1	-4.57436	-2.57538	7.91823	9.17192	6.20094	-9.90781	-12.9349	-6.30314	1.78198	1.30338	-3.06375	0.241969	-3.57487	-0.559123	-3.01575
RPS16	14.8178	14.4831	-20.3418	5.24958	7.83388	33.9934	31.865	20.5378	24.8217	15.2234	27.4961	29.7306	14.6504	17.641	-2.99052
PRKCG	5.04691	-1.48879	-6.72467	7.64595	5.49625	4.80183	6.36157	8.53984	9.02241	0.525152	1.96727	8.53948	1.77906	4.61751	-2.83845
TMEM106C	-2.93085	-1.82941	1.25311	-3.82501	13.0364	-21.764	-5.47352	11.5206	3.73281	6.94527	-7.14671	-1.12423	-2.38013	-0.284531	-2.0956
MEF2C	-21.0467	-12.8379	-8.15139	-7.39683	-23.0871	-21.7913	-24.8198	-16.1223	-23.1023	-8.06857	-5.06787	-12.5397	-16.9423	-15.0147	-1.9276
ATM	-9.24725	-3.65545	0.230538	1.78241	-11.8857	14.4433	-18.5714	-10.8739	-10.7257	-11.3059	0.939485	-4.14194	-6.45135	-5.01088	-1.44047
DLEU1	-0.629664	4.90897	-0.623342	0.761027	-8.25608	9.86548	6.5488	-11.0099	0.144293	6.06603	16.2486	12.7314	2.13965	3.24763	-1.10798
TARS	15.4279	8.90325	19.9186	14.1517	-5.9889	29.6239	19.5834	-1.72513	12.809	12.9963	14.6147	11.0016	12.1656	12.6985	-0.532966
SLC16A1	-9.82149	-16.2274	-7.06613	-1.5401	-17.2097	-12.4151	-7.77496	-25.0453	-19.171	-13.4193	-6.1603	-15.2758	-13.0244	-12.5078	-0.516676
FGF14	3.26677	5.32155	3.62414	-1.56458	-15.9226	1.99808	32.8837	-1.5859	2.60378	7.39751	8.34935	8.60547	4.29416	4.63889	-0.34473
UMPS	8.77666	11.1565	7.77095	3.66665	-1.5974	2.25821	22.4986	4.39486	18.1938	18.6525	11.5105	14.9832	9.9666	10.2332	-0.266592
CAST	69.3768	65.9221	6.16248	-34.7649	-41.515	-53.3558	-56.027	-54.5442	-66.8678	-55.5874	-60.0971	-68.9368	67.6494	-48.5534	116.203
PHF15	59.6431	68.2388	-19.6339	-30.0488	-49.0333	-51.5925	-55.9663	-55.5911	-66.033	-53.7101	-55.2154	-67.385	63.941	-50.4209	114.362
EMP1	68.6038	62.9046	6.57375	-28.4183	-39.9595	-43.0059	-52.4441	-49.0458	-62.7257	-47.7351	-46.126	-62.1121	65.7542	-42.4999	108.254
GADD45B	40.3586	36.5356	-14.2622	-48.1375	-52.5768	-55.0041	-54.9391	-64.1267	-65.5235	-51.2959	-42.5499	-63.4521	38.4471	-51.1868	89.6339
CSDA	59.5298	48.8516	6.09228	-29.0988	-34.9913	-28.5434	-33.3641	-40.2456	-49.2585	-53.64	-38.9193	-51.4436	54.1907	-35.3412	89.5319
CHST7	40.8808	54.335	-2.2432	-19.9151	-23.3271	-54.1806	-57.3157	-43.8557	-50.1482	-51.4534	-53.8206	-57.9227	47.6079	-41.4182	89.0261
TNFAIP3	49.2872	38.7916	4.40858	-21.3227	-36.5078	-42.1765	-53.2233	-55.9284	-57.6128	-49.1581	-54.2498	-61.1521	44.0394	-42.6923	86.7317
ABCA1	43.24	47.1841	3.3266	-18.4913	-32.3386	-43.9982	-47.8102	-40.3955	-53.1887	-45.5441	-42.8382	-55.5496	45.212	-37.6828	82.8948
CTSC	58.7886	51.9644	-13.8639	-31.1252	-25.6597	-25.8841	-8.09931	-33.7718	-32.7943	-29.0787	-31.5206	-36.2309	55.3765	-26.8029	82.1794
PTGS1	31.5151	34.62	-15.25	-36.5471	-37.7465	-51.8354	-47.4817	-57.6278	-60.7133	-45.4266	-43.7366	-50.4066	33.0676	-44.6771	77.7447
BCAT1	63.518	54.5211	1.373	-23.7505	-11.0769	-10.1137	-17.55	-23.0752	-23.7524	-17.529	-21.2736	-23.6803	59.0195	-17.0429	76.0624
LAMB1	63.0038	53.4296	-1.03363	-14.2753	-19.7535	0.30416	-0.592963	-25.8433	-25.6406	-15.2337	-23.0193	-27.0618	58.2167	-15.215	73.4317
SIPA1	19.8473	32.6573	-11.1984	-27.6225	-44.1742	-45.3399	-60.2219	-53.4636	-59.9204	-45.2241	-52.3829	-61.453	26.2523	-46.1001	72.3524
SLC27A3	37.3655	47.1723	5.32788	-20.2396	-22.3902	-40.7406	-33.3862	-24.0717	-32.8931	-30.8649	-39.7627	-42.5153	42.2689	-28.1536	70.4225
HLA-DMA	24.5337	18.2916	-10.6978	-39.0977	-42.519	-62.5195	-48.5345	-52.7923	-63.1907	-49.932	-50.0774	-60.7652	21.4126	-48.0126	69.4252
FKBP11	49.7737	37.8661	-13.0986	-14.3357	-18.2233	-7.24617	-22.0173	-40.2657	-36.4247	-28.053	-33.1336	-37.1758	43.8199	-24.9974	68.8173
SOAT1	40.2633	39.7829	-8.44603	-12.3966	-23.5467	-26.2085	-30.0268	-38.551	-36.464	-27.679	-37.2476	-41.475	40.0231	-28.2041	68.2272
TMEM43	48.2062	46.529	7.77019	-6.23111	-23.7902	-12.2162	-15.5531	-27.1397	-35.1908	-35.1049	-23.0682	-33.6745	47.3676	-20.4199	67.7875
TNC	33.0576	30.4533	17.1695	-23.7601	-28.5014	-43.6817	-42.83	-40.3612	-49.0458	-45.498	-44.068	-53.5015	31.7554	-35.4078	67.1632
FKBP5	33.1835	37.8721	-6.9343	-15.9945	-23.7662	-38.7712	-36.5577	-34.8233	-38.9964	-27.7173	-40.3327	-48.0241	35.5278	-31.1918	66.7196
COMT	36.1821	33.741	4.77401	-42.6403	-32.2994	-31.3247	-34.4219	-41.0356	-40.9961	-37.5366	-21.5503	-35.3781	34.9615	-31.2409	66.2024
DPY19L1	30.783	33.2319	12.1187	-31.065	-22.1017	-45.5465	-42.2769	-27.2011	-43.1767	-41.5553	-38.6813	-49.8407	32.0075	-32.9327	64.9401
BACH1	45.1882	44.1594	-4.94097	-1.90598	-21.8402	-2.97446	-24.1352	-27.1379	-31.5287	-18.1433	-29.2617	-28.2061	44.6738	-19.0074	63.6812
NR1D1	28.0834	39.6127	-10.6629	-2.28744	-21.9567	-31.4897	-49.6953	-39.3494	-38.7838	-27.4356	-36.3148	-38.9194	33.8481	-29.6895	63.5376
LAP3	21.7825	23.1784	-5.21386	-23.6696	-32.3361	-41.1978	-55.6979	-51.0394	-51.9314	-41.6856	-46.1189	-50.8648	22.4804	-39.9755	62.456
GPR65	20.6082	22.5997	-17.9256	-32.564	-28.5212	-49.6775	-38.7537	-44.8772	-55.1109	-39.8726	-45.5909	-53.7718	21.6039	-40.6666	62.2705
FAM46A	48.6115	52.0552	-4.92907	-12.595	-10.8527	-5.43634	-1.43624	-8.80372	-12.5916	-10.3441	-17.8845	-17.9275	50.3334	-10.2801	60.6135
ETHE1	26.6532	23.4775	2.31159	-9.0577	-34.0899	-41.2886	-36.0672	-48.0659	-47.9145	-39.1132	-40.0712	-47.821	25.0654	-34.1178	59.1831
FKBP10	37.9519	34.8917	4.09914	-11.7407	-19.5964	-15.0511	-26.1676	-30.4177	-28.8541	-32.3117	-28.1149	-34.1062	36.4218	-22.2261	58.6479
PCSK1	43.2561	31.1765	-5.25528	-30.0314	-17.2159	-22.7426	-5.39132	-23.1391	-30.6829	-21.4352	-22.1832	-29.0683	37.2163	-20.7145	57.9308
LEF1	26.3241	28.8289	-2.43987	-23.5571	-28.6309	-50.53	-49.0475	-18.521	-27.1385	-18.3599	-38.8144	-39.8057	27.5765	-29.6845	57.261
SPI1	18.7181	23.3895	-6.96177	-30.9194	-30.5886	-37.5661	-38.8373	-40.0838	-47.0133	-40.4909	-38.6197	-47.6035	21.0538	-35.8684	56.9223
RPS6KA2	22.0837	34.1752	2.27417	-18.105	-40.7371	-32.7658	-31.8617	-33.3009	-36.7252	-28.006	-28.238	-39.8831	28.1295	-28.7349	56.8643
STARD13	27.5334	32.6001	-21.2854	-7.30367	-29.6616	-12.3841	-20.4875	-39.1429	-40.9141	-24.3042	-32.8306	-36.1392	30.0667	-26.4453	56.5121
CAMK2N1	26.6364	27.7141	-9.95003	-32.4247	-16.9977	-43.2755	-25.4153	-20.598	-33.5195	-24.6	-23.3596	-30.4111	27.1752	-26.0552	53.2304
KLF5	49.1112	46.2518	-4.1344	0.046162	6.94347	6.73094	-10.5186	-2.28208	-2.34432	-12.1552	-14.0336	-14.8437	47.6815	-4.65913	52.3406
RNF128	43.8956	36.9763	6.21863	-7.43905	-17.5402	-13.8162	-13.0919	-16.1094	-14.5334	-8.72156	-14.2077	-16.0436	40.4359	-11.5284	51.9643
VDAC1	35.5835	39.0003	8.44477	-1.25743	-23.995	-16.9679	-7.14364	-22.4075	-18.79	-14.5783	-16.3807	-19.8022	37.2919	-13.2878	50.5797
CD2	15.1576	10.9683	-21.2182	-23.5242	-28.2499	-45.5975	-36.944	-44.1666	-49.268	-29.3919	-45.8916	-48.8856	13.0629	-37.3137	50.3767
STAT3	19.5002	17.5511	13.2995	-23.0513	-33.4149	-40.33	-26.9288	-30.1849	-34.2864	-37.5216	-37.2604	-44.7114	18.5256	-29.439	47.9646
UBE2B	24.1378	24.7762	-12.8614	-14.0219	-22.2308	-26.5212	-19.2097	-27.831	-40.6404	-16.2324	-19.0033	-25.6429	24.457	-22.4195	46.8765
BLNK	-0.0890988	8.3621	-13.3133	-26.8583	-33.3914	-46.7098	-50.3243	-46.2293	-50.9121	-42.5874	-43.3554	-48.956	4.1365	-40.2637	44.4002
PSME2	21.6402	11.3414	-10.3704	-28.569	-7.9593	-19.8196	-32.4672	-29.7184	-41.2747	-31.2835	-31.2323	-33.2326	16.4908	-26.5927	43.0835
PLXND1	21.1296	18.2855	6.3436	-25.9299	-29.0673	-27.8082	-17.8163	-24.3026	-32.773	-17.1227	-25.6666	-35.5984	19.7076	-22.9741	42.6817
HIF1A	22.8707	20.1296	-7.95501	-18.4967	-11.3448	-17.7866	-27.9042	-31.2785	-26.3384	-15.1904	-17.7674	-25.9638	21.5001	-20.0026	41.5027
FMO4	5.24538	17.7444	-2.52269	-6.82115	-15.3558	-33.0193	-41.458	-32.5985	-40.4604	-35.6661	-40.9498	-45.5459	11.4949	-29.4398	40.9346
FLI1	0.472373	11.0297	-16.7228	3.26208	-38.3405	-20.9404	-46.5248	-47.8495	-53.2291	-29.3677	-45.8057	-52.4471	5.75102	-34.7966	40.5476
PRDX4	49.0394	43.4334	6.70557	8.40097	11.2536	18.6476	18.1408	-3.32876	-6.41651	-0.91636	3.13859	2.00778	46.2364	5.76333	40.4731
ARF6	35.6138	35.2905	-5.04251	-8.69849	-2.15649	12.0107	3.54847	-14.3331	-12.9437	-5.02024	-5.14001	-10.0388	35.4522	-4.7814	40.2336
BAX	33.1762	30.6658	6.29964	-19.8798	-13.2668	-4.39149	-9.16502	-9.97988	-3.43767	-9.07629	-6.06054	-7.64504	31.921	-7.6603	39.5813
WEE1	39.506	42.5539	2.93956	-8.25431	6.97023	3.14906	-2.58866	8.0244	3.85709	0.654258	2.7427	1.09009	41.0299	1.85844	39.1715
TEAD4	42.014	26.2302	3.0711	-28.4539	-8.57344	3.68399	7.91794	-3.12843	-3.70956	-9.30638	-2.8649	-8.63501	34.1221	-4.99986	39.122
TIAM1	8.0772	22.4494	3.3183	6.0151	-33.577	-12.7101	-37.4604	-29.3646	-47.195	-27.1663	-26.1607	-31.414	15.2633	-23.5715	38.8348
PFKFB3	14.0724	17.1447	16.2739	-27.4511	-31.109	-28.5226	-23.5884	-33.9991	-35.4341	-28.0977	-12.2828	-27.9978	15.6086	-23.2209	38.8294
MICAL2	17.3216	10.445	-5.18407	-6.61628	-15.8983	-38.8401	-26.3323	-29.5073	-32.9788	-21.0555	-33.419	-35.7069	13.8833	-24.5538	38.4371
TBX2	17.6943	17.7888	-6.54825	0.485599	-14.6246	-8.54571	-20.7009	-32.5735	-36.6596	-21.8245	-27.5555	-32.6287	17.7416	-20.1176	37.8591
PHF10	24.7948	29.3375	11.3923	9.08682	-16.3171	-8.06086	-15.4759	-22.9645	-14.8782	-10.6414	-20.923	-18.7029	27.0662	-10.7485	37.8147
CITED1	19.0178	24.7866	5.58908	-18.3712	-6.84396	-12.7769	-21.5782	-11.7847	-17.7788	-31.6241	-18.1479	-23.5974	21.9022	-15.6914	37.5936
RUNX3	17.8629	20.2375	-10.5947	-18.345	-19.7709	-8.75291	-13.5274	-22.463	-24.7364	-17.4797	-23.0739	-23.6421	19.0502	-18.2386	37.2888
CCNO	28.5991	31.2357	-0.0977078	-5.66458	-1.6552	-13.7698	-9.99182	-9.68285	-2.92336	-12.9369	-6.12348	-9.74508	29.9174	-7.25908	37.1765
FLT3	12.4041	3.36973	-19.9153	-13.9017	-15.669	-28.1937	-27.0464	-27.0733	-29.5957	-30.3487	-37.1889	-36.2125	7.88692	-26.5145	34.4015
FABP5	21.5217	10.5185	9.89069	-23.2892	9.8021	-26.3599	-18.74	-21.5582	-23.842	-18.4225	-34.1074	-36.3897	16.0201	-18.3016	34.3217
ANGPT2	13.8026	10.5497	8.38595	-21.4073	-22.1316	-38.5586	-22.0773	-25.7941	-24.0173	-14.5912	-26.1797	-28.5281	12.1762	-21.4899	33.6661
MGAT2	37.5978	30.9164	-4.908	1.87481	-6.91932	24.4176	13.5844	-12.5523	-6.33995	-2.45719	2.95454	-1.75557	34.2571	0.789907	33.4672
MEOX2	1.93057	6.815	9.53637	-3.2906	-9.60913	-35.2608	-47.989	-34.1274	-41.6673	-35.3185	-43.7533	-48.4031	4.37278	-28.9883	33.3611
PFN1	31.6375	31.3418	3.68343	-6.57443	-2.81189	3.39308	2.24762	-0.884342	6.80514	-6.00879	-3.81473	-4.68509	31.4897	-0.865	32.3547
CEBPA	-7.46344	2.97409	-9.69062	-29.5585	-30.5961	-39.9957	-36.8237	-37.5738	-39.7702	-39.4321	-34.4555	-43.8403	-2.24467	-34.1736	31.929
ERBB2IP	-5.43668	-0.943463	-0.679287	-21.0076	-32.3532	-41.7906	-52.1575	-34.4803	-52.4859	-35.7727	-28.7688	-45.1223	-3.19007	-34.4618	31.2718
FAM134B	11.2716	6.3691	35.2985	-23.7991	-23.2988	-39.3371	-19.9185	-35.7248	-37.2512	-30.1087	-17.7046	-32.0005	8.82033	-22.3845	31.2048
IFRD2	24.4099	28.3118	-3.66129	1.42676	-0.0433582	4.84346	-6.55184	-4.63294	-2.59466	-5.8526	-6.27787	-3.9717	26.3609	-2.7316	29.0925
TGFB2	4.19121	13.8741	19.3796	1.85725	-7.76867	-14.8979	-39.6299	-21.5689	-30.851	-34.0251	-32.3379	-34.783	9.03263	-19.4626	28.4952
SCD	13.4539	18.8593	17.3598	-4.6882	-16.9013	-10.8345	-20.9769	-21.1304	-14.166	-18.486	-9.9247	-19.4463	16.1566	-11.9195	28.0761
SC65	22.2787	22.4538	13.446	3.99553	-8.82804	-0.655197	-12.2203	-7.22192	-0.947889	-15.7934	-11.3536	-14.411	22.3663	-5.39898	27.7653
DDOST	26.5142	35.1843	-1.488	4.42144	3.27327	15.5064	6.29724	0.296165	6.38816	-3.06458	0.608435	0.80437	30.8492	3.30429	27.545
RGS14	25.3217	13.2951	-4.88038	-4.18848	4.24459	-8.34387	-14.7837	-2.94192	-4.68452	-11.7796	-15.0205	-17.3574	19.3084	-7.97358	27.282
DPP8	3.6082	11.4662	7.3036	-2.88195	-24.5418	-21.6458	-33.1363	-27.5602	-25.9327	-19.4793	-20.4018	-24.5334	7.53719	-19.281	26.8182
PIM1	22.1893	21.3394	-3.69557	-17.9771	-1.91083	3.72063	-4.5375	-1.35661	-9.00225	-7.12775	-0.019005	-7.4446	21.7643	-4.93506	26.6994
CHST1	-2.25202	0.70921	-0.797593	-8.93773	-15.1945	-39.9568	-45.6539	-30.949	-34.7997	-24.1085	-31.4577	-39.5051	-0.771404	-27.1361	26.3647
AK2	17.5293	18.2094	-16.663	4.10737	-4.28428	-3.97209	-5.53196	-20.672	-12.4151	-15.1861	-4.31995	-5.97463	17.8694	-8.49118	26.3605
TYRO3	10.9365	23.1341	19.1827	-7.61667	-2.58033	-17.7464	-22.8524	0.430503	-9.74298	-11.6193	-16.2508	-19.5779	17.0353	-8.83736	25.8727
ZNF259	31.5879	28.2884	-7.63131	-0.949221	-2.26093	16.4545	16.7167	-8.11352	4.3776	2.63373	13.0453	7.43103	29.9381	4.17039	25.7678
DNAJC1	12.0738	19.3229	8.14014	5.51762	-10.1455	7.21594	-12.7336	-12.1554	-17.846	-22.4743	-23.5683	-19.7775	15.6983	-9.78268	25.481
SALL1	7.12392	13.6484	6.82667	-27.5595	-4.15815	-38.1097	-34.3488	-0.391401	-10.0596	-15.8351	-12.1514	-13.4541	10.3862	-14.9241	25.3103
EGR3	10.173	4.83364	-9.79694	-21.8842	-8.69527	-17.611	-19.5239	-11.4896	-27.7849	-12.1777	-21.5263	-25.9595	7.5033	-17.6449	25.1482
PTK7	34.8446	35.692	14.3853	5.55182	7.8099	29.9887	8.86524	13.6602	10.4386	4.59885	10.1228	9.28572	35.2683	11.4707	23.7976
NR4A3	-1.04436	-6.31072	-8.74334	-22.5032	-11.2844	-22.0871	-37.0243	-34.2714	-43.5791	-28.3834	-25.7433	-37.0378	-3.67754	-27.0657	23.3882
ZFP36L1	-2.62644	0.566512	16.2792	0.301901	-17.0971	-21.2219	-48.8691	-25.2277	-35.3657	-34.1355	-33.2831	-41.1807	-1.02997	-23.98	22.95
AP1S1	27.3278	21.1899	4.03457	-10.9565	15.9817	-11.4336	3.27443	15.0434	17.5999	-5.29666	-0.306141	-5.439	24.2588	2.2502	22.0086
QTRT1	12.8296	15.7261	-0.713454	-11.3825	-8.97873	-4.64948	-9.65088	-10.6999	-11.7989	-7.87136	-1.26278	-6.7319	14.2778	-7.37399	21.6518
SPG21	14.2697	14.1214	8.88307	9.24347	-18.5672	0.246154	-14.919	-15.8887	-9.3561	-13.7389	-4.12797	-16.1944	14.1956	-7.44196	21.6375
EMG1	19.9554	15.3191	-5.0612	-1.36787	-0.802358	-8.56901	-3.31008	-4.01854	-2.10106	-10.2622	1.87232	-3.78498	17.6373	-3.7405	21.3778
EPS8	17.9345	11.7404	-5.6102	-21.395	-13.4623	-5.022	1.44947	-9.95669	-7.07685	4.4664	-3.39891	-5.17004	14.8375	-6.51761	21.3551
CCDC6	11.0006	21.8494	6.96488	9.65117	-11.371	17.4982	-18.3151	-7.84427	-10.5701	-11.5623	-3.88249	-10.3903	16.425	-3.98214	20.4071
SATB2	6.72204	15.1846	-3.67257	-2.68887	-9.52011	-9.8304	-16.4387	-13.2389	-15.7065	-8.37844	-3.3198	-9.06245	10.9533	-9.18568	20.139
ID1	10.6864	10.594	-11.4915	2.74666	-10.7547	5.30452	-1.94589	-16.0657	-17.8519	-23.0062	-4.49632	-13.5984	10.6402	-9.11594	19.7561
AHCY	23.9076	27.049	-5.43018	5.57976	8.63138	8.61284	7.53039	-1.84278	10.0961	6.20801	10.2692	8.46608	25.4783	5.81208	19.6662
SSX2IP	15.3952	21.9262	12.9454	-0.154799	11.3859	-4.16383	-15.4216	-2.29913	-8.49786	-1.15658	0.976196	-3.43177	18.6607	-0.981804	19.6425
SNX5	16.5213	19.4677	-5.81568	13.752	4.01004	0.70094	-10.3106	-8.14422	-1.8518	-0.322168	1.15501	-1.38758	17.9945	-0.821406	18.8159
DBI	-0.262762	2.46727	9.34812	-29.5686	-14.3101	-40.6032	-29.7544	-7.15459	-10.4507	-16.0741	-17.7281	-16.4449	1.10225	-17.274	18.3763
SLC25A12	-0.783397	11.3109	-26.4258	16.1969	2.12305	-2.11923	-32.3239	-15.3165	-16.2125	-15.4005	-14.8103	-16.7022	5.26373	-12.0991	17.3628
CRABP2	30.0266	15.4385	-19.8353	28.934	6.38868	37.9643	7.70142	-2.64938	0.152709	-1.37557	4.19978	1.56308	22.7326	6.30438	16.4282
HOXB7	6.36417	3.56384	-18.0974	-4.71322	0.200818	-19.6563	-13.2137	-8.54566	-3.70651	-6.25467	-19.6571	-20.1082	4.964	-11.3752	16.3392
MRAS	-21.4123	-5.82657	-3.50871	-10.9138	-20.192	-50.2036	-42.947	-27.7941	-40.1112	-29.6652	-35.1524	-37.3059	-13.6194	-29.7794	16.16
CHST11	11.8628	16.7307	10.2308	-25.3894	1.34841	-16.9593	0.215328	7.56941	11.6284	0.660439	-4.88167	-1.17025	14.2967	-1.67479	15.9715
AUH	-5.75387	-3.47067	-15.6624	-4.24794	-31.342	-33.5883	-20.9974	-26.6981	-18.1101	-14.9197	-18.4525	-20.121	-4.61227	-20.4139	15.8017
AMPD2	13.3172	20.9508	14.624	13.4084	1.52931	20.5593	-17.1264	2.66675	2.84078	-15.5766	0.284907	-7.99351	17.134	1.5217	15.6123
ANAPC10	7.35014	8.83781	-2.56114	13.0001	-6.16977	-18.6904	-15.5746	-9.47775	-2.0732	-1.93073	-13.124	-9.79665	8.09398	-6.63981	14.7338
HTR2C	3.63583	4.02466	-14.8555	2.13959	-14.1259	-15.6517	-12.0031	-9.08706	-7.624	-12.5884	-13.3623	-11.4818	3.83025	-10.864	14.6943
UXT	22.4374	21.8308	-7.12895	4.19893	11.7181	8.51863	27.7488	9.8005	8.1423	6.39224	8.2176	9.85765	22.1341	8.74658	13.3875
SEC61A1	8.80385	16.6611	16.6329	-6.13422	-6.37556	-2.12573	5.95237	-1.95868	7.68174	-2.0437	-3.45141	-4.62802	12.7325	0.354966	12.3775
SRI	-11.3444	-2.24642	-6.55746	-6.34258	-3.79391	-38.2181	-38.8153	-7.74559	-21.1225	-21.224	-16.8012	-23.2433	-6.79543	-18.3864	11.591
TSPAN5	-0.712171	4.85589	12.8884	-7.76447	-5.29946	-12.9705	-21.2278	-9.94929	-16.2511	-16.8731	-5.32835	-10.5846	2.07186	-9.33603	11.4079
QTRTD1	15.4388	19.8885	13.3018	-7.85966	-6.52389	15.2932	21.1767	-6.38548	1.68861	14.0003	12.4625	10.5553	17.6636	6.77093	10.8927
MAP7	-21.3694	-16.7081	-4.88902	-16.4793	-33.7171	-45.2727	-30.5173	-39.4224	-34.5197	-25.9229	-27.9257	-37.1801	-19.0388	-29.5846	10.5458
TIMP3	-7.77293	-15.0314	8.67837	-17.2977	-36.0653	-22.4	-25.5643	-37.0642	-37.2012	-15.352	-11.9928	-25.1398	-11.4021	-21.9399	10.5378
BCL7C	5.01647	10.9537	-0.191331	3.90259	10.4219	-0.537038	-12.3979	4.38513	-1.45421	-9.59656	-9.75501	-10.0391	7.9851	-2.52615	10.5113
TRIM8	-4.1046	11.9205	11.5397	2.77282	-11.5916	0.508195	-25.3328	-4.53316	-10.3348	-1.66393	-8.16786	-12.0183	3.90794	-5.88217	9.79011
SHFM1	13.7603	14.512	6.37935	-9.11923	22.0438	-1.03022	1.80062	16.5209	10.9177	-0.209107	-0.725804	-2.46558	14.1361	4.41125	9.72488
SFRS12	1.75832	5.60915	-4.30431	-2.98157	-9.3087	-3.48813	-7.67964	-9.96728	-15.2531	-1.32726	-0.0768003	-5.25219	3.68374	-5.9639	9.64764
MRPL40	-1.87652	-12.1637	-7.25183	-23.8157	-5.15396	-13.5472	-7.15948	-29.2217	-25.696	-22.4636	-10.4051	-19.8299	-7.02013	-16.4545	9.43432
CALM2	-7.81072	-0.0546636	-9.61981	-1.74214	-11.7628	-17.9704	-11.3853	-17.3378	-18.4996	-10.8945	-14.769	-18.0837	-3.93269	-13.2065	9.27381
OGN	3.5714	-5.93802	-10.54	10.861	-4.94706	2.87456	-17.5805	-12.9022	-18.0681	-13.7024	-18.1913	-22.0298	-1.18331	-10.4226	9.23928
TNFRSF21	0.484869	4.98065	-5.85119	-8.11971	-23.6252	-8.63643	8.97563	-12.2502	-9.46164	5.94177	-5.50388	-6.42161	2.73276	-6.49525	9.22801
ARF3	-4.09572	2.50589	25.8915	-5.04437	-14.3134	-25.1835	-19.3977	-8.64732	-2.81906	-10.5421	-17.1003	-22.4726	-0.794914	-9.9629	9.16798
PEBP1	-21.4742	-6.8478	10.4601	-8.67021	-19.0593	-34.2449	-40.1284	-27.286	-32.1413	-24.8229	-17.3813	-32.9719	-14.161	-22.6246	8.46359
FAM57A	7.3701	11.8603	13.1798	6.28654	5.06511	-2.88811	-12.5457	10.8957	17.4371	-7.13622	-6.78079	-10.8205	9.61519	1.26929	8.3459
GPD1L	-16.2458	-1.5603	4.74609	-9.87313	-18.1025	-23.7446	-19.793	-31.2032	-27.2462	-10.0131	-15.0883	-15.9314	-8.90306	-16.6249	7.72188
EIF4A1	27.1149	22.4256	8.25818	5.51784	8.95934	22.278	32.383	17.0134	28.0318	11.5998	20.0885	17.6309	24.7703	17.1761	7.59419
ATF5	12.4071	9.61382	3.71094	1.99728	-2.56673	10.9522	21.7384	-5.63749	-2.09671	2.94914	8.18026	1.9621	11.0105	4.11894	6.89151
INHBB	-25.8189	-20.884	3.17529	-26.7075	-20.933	-55.949	-28.9311	-26.1113	-31.0248	-31.8599	-37.6924	-44.675	-23.3514	-30.0709	6.71943
AKT1	9.051	17.6901	8.97144	-0.10329	9.43523	7.32292	-2.15474	12.1225	11.9843	10.4797	5.08219	3.96681	13.3706	6.71071	6.65985
HSPH1	11.4868	10.705	30.2179	6.92673	0.356836	9.01214	2.48224	-4.78204	5.9768	0.374083	-1.6946	1.3283	11.0959	5.01984	6.07604
SCN8A	10.9614	8.90624	-10.5921	-13.8406	4.66061	5.11751	14.2327	10.9283	3.00585	6.52817	11.0976	9.05106	9.93381	4.01892	5.91489
DBP	-12.8907	-3.23868	-14.7059	18.4232	-11.0718	-2.39585	-24.6452	-28.5748	-21.6837	-19.2833	-13.2807	-17.703	-8.06471	-13.4921	5.4274
TBC1D9	10.4323	11.4859	1.44457	20.7526	-5.87926	15.0785	4.72114	2.75017	-1.93838	14.4164	4.96868	2.65594	10.9591	5.89704	5.06203
TP53	10.1657	13.0566	11.5245	-2.08227	-12.5988	19.0971	-1.44844	9.1944	14.618	0.277474	14.0017	14.2684	11.6111	6.68521	4.9259
IQGAP2	-15.1253	-6.16759	12.4309	-8.75329	-19.1244	-14.3792	-32.0674	-12.6722	-25.7445	-15.9882	-17.49	-20.4071	-10.6465	-15.4195	4.77306
SLCO3A1	-18.1212	-19.2228	-12.0287	-22.1463	-16.4639	-28.147	-22.1618	-29.2184	-30.0481	-17.4211	-24.3851	-31.0271	-18.672	-23.3047	4.63278
ANKMY2	-3.67466	-8.93552	13.5863	10.1269	-6.60541	-36.6657	-18.1644	-4.94814	-12.3527	-8.17812	-19.1787	-26.2197	-6.30509	-10.86	4.55488
MINA	-5.83512	5.67398	18.4759	13.03	-16.1861	-10.398	10.3285	-19.3589	-7.93828	-4.9401	-15.3867	-12.0333	-0.0805716	-4.4407	4.36013
ENO2	18.6634	12.5374	18.6661	-6.53874	3.26902	2.55807	17.5025	17.5344	18.1393	4.67662	23.9471	15.0234	15.6004	11.4778	4.12262
RPS19	10.5791	12.4395	-11.4325	-2.4755	-2.29294	21.8153	16.0511	5.8916	12.9302	4.46607	14.8745	15.2954	11.5093	7.51233	3.99696
IRF9	-19.5053	-19.8206	-6.64442	-10.7389	-6.94832	-12.339	-33.3597	-30.9705	-41.3741	-30.0603	-30.4489	-33.707	-19.663	-23.6591	3.99616
PSMA2	1.87801	-3.33261	2.40575	-2.43212	3.23823	-18.8707	-2.01745	-0.371611	-5.31438	-3.52937	-7.44142	-9.30209	-0.727298	-4.36352	3.63622
EGFL7	-10.2595	-16.699	-1.3324	1.56967	-24.896	-14.8755	-22.2634	-20.3156	-21.7059	-14.6717	-21.8262	-21.6825	-13.4792	-16.2	2.72074
HOMER1	3.68604	6.62079	9.07058	9.05237	0.191378	-4.29576	1.20408	-1.00227	2.60701	10.212	-0.232355	3.13526	5.15342	2.99423	2.15919
PAX2	0.749137	2.15739	-5.13246	2.98203	7.43912	0.490952	-3.05061	3.2969	-1.54118	-1.95974	-4.59274	-4.2326	1.45326	-0.630033	2.0833
RPL10	20.0884	22.2991	-5.84964	16.2142	9.74643	37.1007	26.4516	23.0099	24.7986	14.1696	24.6538	24.1758	21.1938	19.4471	1.74665
TRIM44	-1.09344	2.39196	1.36916	3.03543	-4.3028	8.32027	-4.11023	-9.21377	-5.53274	3.90256	0.858723	-2.66191	0.649259	-0.833532	1.48279
SLC6A15	11.369	7.59912	-3.77734	25.8843	-1.22514	17.8875	8.28945	7.81269	11.3269	3.69094	7.81115	4.6986	9.48407	8.23991	1.24417
ENPP2	-8.43921	-7.02586	-9.00157	14.028	-11.0261	4.53636	0.983449	-22.9247	-20.8692	-10.3859	-14.2119	-18.6813	-7.73253	-8.75527	1.02274
PTPRN	0.591897	-8.02879	-1.24433	7.38652	3.02308	-16.8798	-2.38214	0.878858	-3.88965	-10.1556	-8.92323	-15.0336	-3.71845	-4.72199	1.00354
CLN3	8.32817	9.3008	15.4187	-1.45944	6.04287	2.74143	-4.99623	16.4521	15.845	6.82284	13.8421	10.6382	8.81448	8.13476	0.679726
SSBP1	11.3691	10.2921	9.17427	-3.92149	26.5247	3.52692	7.24185	16.3425	22.3609	11.1588	6.4795	7.11733	10.8306	10.6005	0.230076
PINK1	-32.374	-12.956	10.0691	1.90028	-19.8367	-40.4653	-45.6131	-21.9315	-31.1382	-25.2634	-23.3148	-33.0265	-22.665	-22.862	0.197013
G3BP1	6.48186	17.0563	9.54632	-1.13195	11.2714	16.6849	15.8587	8.4355	7.00331	13.2167	21.0957	15.0353	11.7691	11.7016	0.0675069
Delta >10
Delta <10

## Sheet: KIRC sPCC
Table S9-5: sPCC analysis of agonistic and antagonistic miRNAs as shown in Figure 8A-KIRC.
GeneID	miR-222	miR-221	miR-106b	miR-25	miR-20b	miR-103	miR-149	miR-18a	miR-93	miR-19a	miR-20a	miR-17
MELK	-9.97279	-11.4062	18.9107	12.3299	20.0492	20.8104	23.4674	42.9062	37.7197	36.4426	43.4811	43.6569
ATAD2	-12.0034	-13.5714	20.8047	14.0407	21.3487	23.0438	22.793	39.0561	35.9067	37.7441	40.4014	40.7035
DTL	-14.619	-17.7567	14.2072	15.5765	20.5749	24.3884	24.311	38.5653	39.0531	41.2251	41.8154	40.9573
DEPDC1	-10.0513	-12.5501	12.8311	10.8593	15.5806	21.0187	17.4735	33.318	36.0752	37.3027	42.3725	43.3683
ARHGAP11A	-12.1966	-12.569	12.2008	18.6725	17.4288	18.6041	19.0631	33.4631	33.6811	35.8665	39.2799	39.4752
PKMYT1	-6.40262	-7.70951	14.7706	6.07069	17.4041	22.0311	18.7184	34.9905	36.3812	35.884	39.427	42.0282
CCNA2	-8.72339	-10.3125	14.2611	6.79845	19.0541	20.1632	17.6742	35.577	34.1264	34.4554	38.405	41.3653
CDT1	-6.76247	-8.86411	14.7631	7.33043	19.1731	21.8516	22.3286	30.6956	36.5522	35.4971	36.5691	38.9522
RRM2	-5.89308	-8.09597	15.7078	8.76076	21.1375	25.1137	20.401	38.9221	38.7801	38.5862	41.5399	43.9646
ERCC6L	-6.36303	-8.13695	13.5005	10.8089	16.7125	20.6814	21.83	36.0789	37.4289	38.4535	45.229	45.6895
ORC1L	-14.5138	-14.2594	9.26836	7.71813	15.5737	20.0661	12.436	28.2206	32.473	33.3741	32.9619	34.2402
PLK4	-13.3329	-14.4554	9.00465	6.05882	12.0896	20.7475	12.2037	26.9828	32.3336	28.8116	34.3764	34.5352
FANCA	-5.47549	-7.65561	13.0176	10.7483	16.8487	23.4443	17.4896	28.6156	33.3132	28.7634	35.2164	33.6867
EZH2	-16.6653	-18.6977	16.5845	16.0848	16.5581	16.5333	15.2627	30.9447	33.3237	28.8881	34.0507	36.0497
EIF4A1	-22.7577	-24.7345	14.6074	8.8569	19.0405	18.3678	16.9996	32.0457	33.6941	33.2824	34.7566	38.5941
FAM72A	-5.74939	-8.71927	25.6255	11.3593	29.5235	18.6754	24.1786	44.933	30.7403	33.4285	31.8562	35.7508
NME1	-3.78223	-5.90161	24.8034	8.69498	28.8264	15.6001	27.8517	42.1882	29.0939	31.8394	31.6607	37.5892
TCOF1	-3.78259	-4.73247	18.5206	5.07474	24.3165	16.6208	21.4228	39.272	27.0381	28.1819	27.9099	33.9759
TK1	0.536021	-0.276912	19.8288	17.2967	24.2931	18.4807	26.0523	40.6155	34.4146	36.2136	35.2762	38.1564
DNA2	-5.1699	-5.62676	21.8258	20.2462	20.7876	14.1099	21.3456	33.5291	29.0413	27.7451	32.3312	33.0606
NOP2	-6.05884	-8.73094	27.9048	12.7593	26.6018	15.2047	33.6879	47.3892	32.9328	33.7168	39.0522	44.1086
PABPC1	-3.50587	-10.299	22.4148	9.85503	18.0235	13.3887	35.6782	39.0105	27.6505	34.2517	36.7476	39.8005
SRPK1	-9.22645	-8.00268	11.6331	15.571	20.8679	15.8534	32.9128	33.5795	29.5894	32.4576	39.6994	37.4372
POLE2	-13.3089	-15.6925	15.353	12.3944	11.0863	17.9706	34.86	36.1528	30.9505	31.5919	37.7231	33.5936
SOX4	-9.98659	-13.4541	19.8916	20.4221	13.2212	5.54182	41.5269	39.8027	18.739	27.6652	32.8062	31.3904
PPIL1	-14.6487	-15.9962	14.1682	13.4683	19.3595	9.64419	35.084	32.826	19.4737	26.0526	30.4476	29.8326
TEAD4	-17.9633	-24.0149	25.1618	15.9262	22.8746	11.958	29.4276	35.4173	26.7678	24.1479	25.1567	29.9766
SC65	-18.7211	-19.5121	19.3242	10.354	20.5946	9.1374	18.8728	30.5578	22.6875	26.2455	27.9043	32.8689
CDK5R1	-8.21109	-10.4071	12.2612	7.04582	12.2541	13.313	19.0276	25.1084	22.6493	23.0353	25.7177	28.4004
FKBP10	-7.29037	-10.3687	16.8179	8.4826	12.1066	10.9017	14	24.7692	21.1044	23.3012	23.6009	26.6664
TCERG1	-13.8342	-15.5975	12.5004	6.19351	12.0743	14.5774	17.7528	29.4991	25.3909	21.0616	27.1305	29.4786
SPC25	-13.1058	-14.1964	11.395	8.07903	15.2443	9.29081	9.48045	27.6944	24.7605	19.9228	25.6283	28.9653
MTHFD2	-4.26189	-5.68675	14.353	7.41425	13.7402	14.7335	17.1583	27.8243	27.469	29.3195	36.1844	36.6437
RCC1	-5.97999	-8.60387	19.0011	4.28927	13.6133	13.1881	18.6483	27.4787	26.5439	24.4583	29.8247	34.0872
CDC25C	-4.0784	-5.78183	8.50958	7.54817	23.6525	9.23811	13.4825	27.2268	22.1659	29.424	32.9503	31.5469
FBL	-6.83552	-13.2162	17.4718	13.3505	13.7624	11.2101	23.1493	32.6912	26.1917	28.3503	27.6865	30.7643
RHEBL1	-11.2031	-13.2563	18.5226	15.0427	15.1037	7.93245	15.1952	31.912	20.6087	25.3201	26.9589	27.6378
TFAP4	-0.616479	-2.76922	16.2936	14.4387	10.3261	8.94964	20.5816	25.9673	24.1607	26.2596	25.7746	31.4105
HOXC11	-6.7067	-9.32392	17.0046	14.7159	13.6652	2.07938	23.6167	26.0888	17.4657	19.7512	27.4192	28.7109
PUS1	-7.16852	-7.2331	16.7119	4.4747	14.4326	8.41583	12.4366	20.0218	21.3818	16.6613	19.4038	27.6544
FKBP11	-9.09924	-10.8245	14.7749	2.81934	18.2206	15.3134	7.05354	15.6876	18.3118	15.8847	20.0983	24.1122
NACA	-1.16392	-8.73186	10.8061	1.73535	9.64694	11.7833	17.0011	14.7513	19.4879	16.9404	16.9019	22.296
PSME3	-2.80006	1.81942	3.55444	5.5761	22.3465	17.0919	20.24	23.5922	22.9249	23.787	24.6648	25.2523
PRKDC	-6.75036	-5.28023	-0.749439	2.26675	6.06972	13.4617	19.4969	16.9254	18.9664	24.0488	25.0432	23.7542
RCN1	-13.0795	-19.0317	21.0469	9.83107	10.4751	7.40864	29.4381	26.7163	17.334	16.6962	24.6421	26.1139
USP13	-16.6516	-19.4008	10.7493	14.2301	11.1529	5.61162	24.7441	27.3007	17.1606	23.2222	25.3307	22.687
NLGN3	-7.90916	-8.53274	16.611	3.21641	10.0248	3.72611	29.5486	30.2602	14.5432	15.3125	24.6876	24.117
PFN1	-14.3703	-15.8819	16.7219	-1.98964	18.0408	6.15973	15.279	30.4453	18.6868	20.1591	26.4299	30.1596
SNRPA	-10.5415	-14.2422	18.4111	-0.33986	11.1596	2.26733	18.961	29.3242	15.9539	17.9963	18.5712	24.9558
LYAR	-19.2418	-23.0754	19.1363	3.87047	15.7958	7.55455	12.8865	29.8783	16.0353	19.1633	15.8135	20.8506
E2F1	-1.64949	-1.98933	8.28642	4.81921	7.29987	20.3094	13.2949	19.88	31.6096	28.4559	31.8792	30.7184
PAQR4	-6.1701	-7.02099	5.45573	-0.92968	10.0428	18.3238	11.162	22.9964	28.622	27.9359	30.0594	30.9674
E2F7	-7.0773	-7.30778	3.40153	3.18697	4.59466	15.5379	7.86451	19.7853	28.4265	26.0596	35.533	34.8333
POLD1	-5.21935	-3.12228	6.91855	4.97878	4.12614	10.7998	11.1832	18.1897	25.4087	23.2334	30.351	30.9387
SYNGR4	-7.42656	-11.3091	5.87848	7.41476	3.1445	18.2152	19.9551	25.2553	28.1575	26.5531	33.8928	32.1624
CLSPN	-17.8514	-18.3991	3.43512	8.02202	13.3631	23.8664	4.16919	20.6599	30.356	26.5912	29.7952	27.8378
BRCA2	-20.4049	-21.5347	-0.193943	9.68921	5.1317	19.5279	3.96364	14.2277	28.7174	24.8771	29.2321	25.4385
CCNE2	-20.2984	-22.1779	9.26114	2.74843	8.03973	23.1024	7.38156	15.7545	30.0139	24.5885	25.2343	25.5913
CHAF1A	-9.40094	-5.25208	0.403039	0.347862	7.75934	20.7604	1.61693	10.9474	28.4347	23.4895	26.0493	25.5886
RFC2	-15.3193	-21.9962	16.7089	14.9888	2.05766	7.01408	13.1356	17.0238	21.3535	17.661	17.4588	19.9328
GMNN	-23.2358	-24.0692	8.09976	6.29951	7.85702	7.40924	15.0213	17.1256	21.0174	22.2187	24.124	24.25
MCM7	-23.3559	-24.7353	15.8719	23.5377	4.6227	17.8968	7.93865	21.408	32.95	26.812	28.352	29.7184
SYT3	6.23097	2.87341	20.5441	16.502	12.4978	7.47021	38.9834	40.7739	21.0055	24.5899	31.6092	29.8661
SYT5	6.2765	7.01279	19.8073	16.6399	9.67754	5.64291	37.8	34.4471	19.4413	22.2524	31.4641	28.058
PTK7	2.61772	-0.487454	21.5407	17.2074	10.9016	6.47952	47.3993	37.2931	18.7587	26.0112	31.3886	30.2854
PYCR1	-0.898651	-3.35226	24.8771	11.8357	20.8115	11.8331	30.7502	35.529	20.7487	24.9497	25	27.8786
KLF5	-2.99113	-5.59128	23.0602	16.7939	17.4431	13.2576	36.0528	35.9193	21.3496	22.1217	25.1831	26.066
TRIM46	1.77944	-1.5907	22.0011	16.8696	17.483	6.30237	32.6657	41.1488	22.5503	31.5046	37.3251	35.6206
PRKCG	0.0165192	-1.57789	17.9169	16.6324	12.6839	7.4956	34.0322	39.1067	24.6725	27.7785	34.4364	32.1685
ACACA	6.89886	10.2294	20.1898	21.707	16.5415	12.463	34.2223	35.4066	28.0306	28.5764	35.6016	33.5041
AURKA	7.95892	6.17275	16.1761	8.91728	21.3997	22.2837	26.0678	41.6772	35.792	39.9149	43.5719	45.4919
MND1	12.5141	6.64666	18.2948	13.3542	16.4643	26.6391	27.9352	41.5557	37.4857	33.3894	38.5241	38.3834
RECQL4	12.9007	13.5624	11.8784	5.70917	10.9192	15.1181	21.0701	27.6146	28.2532	29.2526	37.2991	38.6198
MCM2	-3.70539	-4.83352	16.8317	10.9477	12.1128	21.5905	30.5606	34.4276	35.4603	35.1464	40.3546	38.3139
CACNA1G	-4.46596	-6.09438	15.0259	13.9443	5.9452	15.8567	23.0144	31.5445	29.1524	31.0263	36.1872	34.9655
UBE2C	0.0598072	-1.79937	13.7045	5.99155	13.5994	15.9672	18.1469	34.404	30.9241	33.1198	41.0079	42.6066
HOXB9	16.9684	17.7655	20.4212	17.0098	15.3334	9.20064	39.3776	39.6452	19.6689	25.6418	31.2956	30.2254
HOXB5	21.3068	18.6168	14.8345	13.9247	11.9782	6.92019	38.9856	33.791	15.305	23.7012	27.3978	25.9366
DBF4	25.3111	28.7503	23.2527	19.2	15.8396	17.2747	30.1358	45.088	29.3583	35.72	35.8384	41.2052
HSPH1	11.7005	12.2706	11.0175	10.0595	11.8921	5.70434	26.6637	25.5666	15.3083	20.7323	23.7004	21.8642
PHB	9.12433	12.6683	2.99527	8.17941	12.3419	7.16098	25.3184	21.3831	19.0974	23.8358	26.3155	25.3666
YBX2	12.8951	9.64158	7.16823	9.27008	8.00298	7.35943	18.2907	27.1035	17.5615	23.4622	29.8522	29.8323
KCNN4	10.9772	15.3066	13.3203	1.89168	13.2716	7.74854	14.1549	21.3683	19.8694	18.422	26.2868	27.7564
CSPG5	23.8746	20.9877	11.2295	9.52032	9.07036	9.87893	21.7656	25.0703	19.5437	20.8362	24.3516	26.1331
RAB15	14.6298	17.9537	3.35506	9.7469	11.9631	4.92403	18.0799	22.9443	13.5997	18.0292	21.9269	20.7616
FKBP4	10.9018	12.1405	1.43713	2.65546	9.4819	3.47257	16.9518	16.2947	14.2899	17.4242	18.3796	19.2737
ATP1B3	13.5341	19.6171	22.1012	5.58676	14.3364	5.46166	17.4185	29.4927	11.3915	12.1334	16.6024	16.2821
CCNO	13.1564	13.1141	12.7639	1.01642	17.2658	13.8042	17.0204	23.7788	12.9234	11.4779	11.6663	13.5346
CTNND2	3.32752	4.01034	18.4075	1.49942	21.7899	15.1789	24.8498	29.7549	16.992	17.3939	12.0137	15.5554
TCF7	14.2486	18.4977	19.4384	4.42109	27.6806	18.4393	15.5468	34.0764	21.6186	22.7997	13.7457	19.7573
JPH1	21.1491	29.4715	20.1671	0.482453	18.1419	16.0155	13.5962	28.0954	21.4051	19.6383	16.4432	24.2672
KIF20A	-4.18883	-7.77364	22.1247	12.3278	29.4698	23.3753	29.678	48.1491	38.9584	41.6842	44.4001	47.8319
BIRC5	-4.76677	-7.47182	21.4369	13.8715	26.1251	22.262	27.423	46.4311	39.5005	41.921	45.8002	48.4996
TOP2A	-8.02833	-11.0422	20.563	14.3067	26.0469	24.1495	25.239	43.8565	39.5486	41.4512	43.2301	46.1198
FOXM1	-4.35619	-6.60628	19.6877	11.2206	22.9664	21.7583	25.6282	42.629	37.8726	41.8464	45.4753	49.5185
CDC20	-3.01176	-5.25882	19.7118	10.3565	24.3942	20.5707	24.4133	44.623	35.4996	40.2738	42.9893	46.0623
AURKB	-1.85905	-4.61129	25.2498	13.6157	29.5807	22.7281	31.1042	50.6848	38.881	42.6593	43.1903	47.1588
MYBL2	-2.02329	-5.17189	27.1222	13.8997	29.7014	20.8262	32.8474	50.4845	34.5048	39.9033	40.7567	43.9142
CENPF	-5.12324	-8.1396	21.8892	13.4594	30.6331	24.6784	26.7185	45.9158	37.7584	39.731	38.4135	42.6023
CDC6	-9.59445	-12.5689	22.2035	15.7549	27.3406	29.3734	32.3528	47.5903	43.9425	45.679	46.4933	47.249
RAD51	-10.1432	-13.3957	22.8059	16.9426	24.0431	23.49	34.2428	47.5577	41.1708	43.6802	49.5833	49.2338
DEPDC1B	-2.92601	-6.60719	25.0617	20.2403	24.6967	22.7264	36.7911	53.058	41.2671	44.6169	48.6658	48.9451
KIAA0101	-5.33004	-8.47853	25.9154	17.7152	23.7569	22.7894	37.6468	50.5457	41.5405	44.2914	48.8786	49.6001
BUB1B	-4.16738	-7.22976	21.7928	18.3138	21.9271	21.8934	35.1541	49.2397	41.2784	45.195	53.4237	53.0229
RFC4	-5.83226	-10.1198	23.5198	17.3598	18.0115	19.0894	40.3558	47.9327	38.2623	40.4327	47.4442	47.7005
CDCA7	-2.70639	-7.15183	29.0325	22.3268	23.7354	20.0904	44.4251	53.0997	39.1039	43.0231	50.1028	49.0276
UCK2	-12.2328	-15.078	26.9876	22.1167	21.582	14.8806	32.8829	50.2754	34.9153	39.2407	44.008	45.6561
MEST	1.8173	-3.91555	30.1586	22.1637	21.2503	17.5234	51.0484	55.3021	32.2115	38.4819	43.4957	42.3529
NKX2-8	4.99675	1.4124	34.0482	17.8146	23.4327	11.2878	42.3285	53.2202	28.7457	36.2436	39.698	42.3398
MEOX2	5.61431	2.66334	23.9803	23.7977	15.9165	10.6662	44.5284	48.7075	27.5408	35.5343	42.3459	40.1773
SBK1	4.48171	1.28132	21.2184	25.2837	18.0641	9.99361	47.021	48.5896	26.6437	33.8055	41.2917	37.1333
ETV4	12.6998	9.7834	26.8379	17.5207	28.137	19.6311	44.5474	49.5845	29.8248	35.7634	34.1789	35.362
TLCD1	10.6675	8.58396	28.4735	10.1369	25.7772	19.7263	39.2437	48.2866	32.7274	36.689	39.0331	42.9835
CCNE1	4.15796	1.93012	28.3036	17.3243	32.1126	25.5547	36.3174	54.2614	40.4416	42.7152	43.5767	46.3447
CDC25A	9.61365	7.46287	21.4359	16.0564	27.0868	24.4003	34.4794	49.3523	38.367	42.5886	47.2902	47.1971
CCNB1	-0.125661	-3.7148	20.6223	13.64	26.135	22.5045	35.3158	51.1352	38.6209	42.8415	46.2583	47.8044
MPP2	7.98309	3.87318	26.0951	19.8643	27.1128	21.9135	45.6514	55.7599	37.6624	47.6411	52.4433	51.1356
MINA	42.9099	43.705	9.55296	2.33527	5.74961	3.27115	27.1315	19.0973	-0.14588	5.20893	9.41405	8.11246
SYT7	41.3889	39.3681	7.00001	3.23825	-0.552194	-0.279636	20.946	12.6587	-0.536574	4.96042	6.68531	4.84419
GPC3	44.5312	49.224	18.8714	10.4413	0.656102	-0.441766	20.3172	22.2077	1.74656	6.66396	6.19627	6.97817
SCNN1A	48.5362	54.7994	14.3462	7.53641	6.71097	7.61623	15.0024	7.9579	2.81291	3.82404	2.42799	2.98408
B4GALT6	38.4786	45.7221	7.69524	9.74262	5.50593	11.7018	11.9372	9.89629	12.6089	12.1277	11.049	10.7411
CEP78	32.3174	40.7304	-7.76317	4.60034	1.16422	12.6158	10.9489	8.75157	9.28922	14.1441	10.0404	8.73073
PLAG1	42.1855	47.4754	23.0513	10.2141	10.9544	12.3237	22.8648	31.8911	10.6476	20.7084	11.0178	14.6338
MRPL15	39.3338	40.5429	6.69827	-2.42103	2.46078	5.74039	26.8917	20.4495	9.02865	19.4234	19.8643	21.0956
EPB41L4B	53.7064	59.6673	17.7787	10.3739	2.78524	6.72874	19.3875	25.2802	6.22779	16.5444	12.9402	14.4875
EXOSC7	52.9712	58.6402	15.8266	7.88397	1.53923	4.68358	18.85	17.7087	3.32139	9.39307	8.99824	9.64416
TRIB1	21.208	23.0914	17.5173	15.4376	4.48607	-1.22271	25.3224	22.5967	4.0313	11.9517	10.9185	10.4504
RTN4R	23.587	27.0282	5.68043	10.1063	5.48842	-0.356565	21.3579	21.1701	8.27879	12.0357	14.2119	13.69
UNC119	26.3026	29.3552	9.64157	11.5153	19.0454	2.83294	28.9153	26.1147	9.34719	16.3066	17.5358	17.4668
LYPD6	35.8455	30.4021	16.6856	8.13721	11.385	6.39568	31.6091	19.2131	3.95308	8.25365	7.96891	7.81305
ALDH1A2	24.6197	26.7911	13.9813	8.91681	0.786633	2.09202	37.5537	19.3561	3.2759	6.05036	12.3678	9.35239
GSPT1	7.72418	18.7827	-8.58441	1.36625	7.37318	7.20787	8.41604	2.15738	6.97363	4.63704	4.79746	3.31589
SORD	6.70081	15.7672	-11.6601	1.38387	8.72431	8.19992	3.65277	-1.84535	7.87847	7.37786	4.08213	2.84579
GLS2	7.26582	13.0115	-7.49492	-4.25734	1.58342	4.54804	8.37357	1.3525	6.20716	-0.477762	1.57	3.2233
MRPL35	16.8717	21.1214	-15.0409	-1.81493	2.23682	6.49205	13.3058	-0.317825	4.36411	9.01708	3.22064	1.10067
SREBF1	15.7651	17.4088	-4.50232	-2.66822	-2.98525	2.25083	1.90528	-0.392295	4.93133	4.24382	2.85143	2.60803
SPHK2	11.8674	23.4162	-10.1701	-8.82481	-2.43963	-2.04098	1.76637	-2.91809	1.75448	2.39542	4.8259	5.46295
UCHL1	15.2324	18.486	0.995538	-7.0797	8.12046	1.8581	5.40964	-3.42842	5.60806	-1.82965	5.46936	11.0064
PDP2	19.9888	35.4932	-9.78899	8.80705	-1.43177	1.86605	3.91089	-0.129647	8.7261	6.28832	3.38235	3.41088
DLST	26.6618	32.424	-13.842	3.49646	0.921564	9.19107	2.86908	-8.91398	6.90424	9.93432	3.32924	1.76592
EPB41L3	17.877	30.1341	-1.54175	-6.25937	5.00054	17.9498	-12.4792	-4.82824	14.4115	8.43296	4.64817	7.03461
ATRNL1	21.8014	32.2437	-4.1892	-2.77111	3.40627	-3.11498	11.223	4.46938	-2.01978	1.89579	5.59016	2.51575
KIAA0114	23.554	26.8854	1.45919	3.29274	3.53939	-7.46168	18.2421	5.71093	-7.52445	-1.03958	1.51129	-0.278997
GPRC5B	17.184	17.8831	-3.7491	2.30802	-9.95656	-1.60231	19.6169	4.08194	-0.275375	9.02466	8.90107	5.1886
FAM92A1	16.5719	18.5622	-8.08748	0.375377	5.85154	-6.52971	12.8214	1.33087	-10.6244	-4.61666	-1.81052	-5.99209
BACH2	11.2518	14.0207	-0.75018	0.0659863	-0.659721	-4.66174	13.8109	2.13589	-6.18807	-4.63361	-3.89827	-6.46688
EIF4E	20.3816	25.9815	-6.8327	-1.92315	-2.71422	6.68081	8.02361	-0.415944	2.77367	2.94141	6.49142	2.46978
SUCLG2	24.5128	27.3068	-8.54266	-9.0348	-4.85944	10.3336	7.68864	-7.52042	5.23449	3.56381	1.46315	0.195911
PDZRN4	32.9735	27.7369	-6.77871	-13.3287	-3.65342	0.742715	15.1999	-4.19707	-5.88604	-1.77284	-1.47901	-2.82962
RRAGD	22.3325	30.2091	-12.3851	11.0324	-1.36476	0.737301	-3.56505	-6.19348	1.64806	3.67749	-1.95797	-3.05826
IPO13	21.6709	29.0657	-12.6139	-0.209737	4.08658	-1.95524	-0.158734	-5.21418	-4.01153	-1.43013	-5.4671	-5.62902
ASCL1	25.0573	27.0787	0.511094	11.5676	0.89157	-5.25288	-0.517002	-0.261967	-6.2821	-4.89193	-5.09377	-5.61392
SLC25A12	18.4489	25.7517	-11.9459	8.43114	-2.37386	-2.818	12.9136	-2.10146	-4.74013	-2.86973	-3.78275	-7.97543
SYNGR1	22.0119	23.8272	-8.85571	10.6297	-2.41192	-9.33397	6.46947	-7.61666	-10.3088	-3.1981	-8.44461	-10.51
HOXA7	22.6497	19.7333	-9.30918	6.29291	-4.89361	-3.04884	3.5701	-6.9876	-7.41592	-4.11915	-6.87053	-8.19414
SNCAIP	25.7948	36.0736	14.4782	-3.52056	-6.94034	-3.45457	7.89485	5.04546	-6.58055	-2.2283	-4.62341	-2.97776
TFAP2C	26.3494	29.5614	0.623965	-1.35806	-5.85311	-3.40985	13.7201	-0.490641	-7.30049	-5.62897	-1.40902	-5.0046
SLC12A5	21.2378	23.1672	1.73782	-3.49253	-5.817	-3.65008	4.0144	-3.18453	-8.02823	-5.52163	-5.21613	-6.84422
LEF1	25.6908	22.3651	15.9879	7.75046	-0.512329	-2.27308	10.4417	-0.466882	-0.0884109	-8.11276	-5.83889	-4.70769
PPM1A	23.8254	34.2055	-16.3328	-1.0153	-4.88316	7.00897	-1.22671	-12.0662	2.18271	4.25136	-0.845302	-3.44692
IQGAP2	26.7495	35.3963	-16.937	-1.57383	-5.00088	9.04363	-7.33737	-16.5887	3.72756	1.87977	-2.27222	-5.52348
ETFA	18.3181	24.5177	-18.0542	-5.37178	-2.65094	7.529	-8.21781	-11.881	3.48835	4.09128	2.00478	-1.61592
AQP7	17.5372	32.1963	-19.8452	-9.0759	-5.43822	10.9029	-11.3847	-12.3574	7.74734	3.71148	-1.20042	-2.30905
CPEB4	12.7973	22.8555	-17.4974	-6.27532	-10.1065	9.26882	-11.0011	-17.4226	4.71707	2.25601	-4.25115	-7.88187
TBC1D9	23.7319	32.9524	-6.96632	1.24914	-1.85306	-1.42469	14.6508	-12.5316	-7.68741	-5.04006	-6.7243	-10.434
BLNK	21.3794	28.9133	-7.8433	-3.5903	0.257268	-3.80756	3.07229	-16.4086	-10.2947	-7.58958	-3.53578	-5.86917
CAMK2N1	23.4262	23.2343	-11.8844	-11.6663	-14.9836	-3.20146	10.7924	-11.5016	-8.02201	-9.38975	-10.3058	-9.86214
AK3	12.6864	20.3545	-22.6551	-7.58787	-5.29346	1.27548	0.050652	-10.6331	-5.11432	-5.21054	-3.19643	-6.65216
PTCH1	8.47669	14.3778	-18.9771	-0.975673	-11.235	-2.11254	1.05156	-15.6721	-8.35667	-5.22437	-5.51062	-10.4324
KCTD6	16.0325	21.5346	-11.7098	-1.62891	-7.52885	-2.33915	0.952937	-11.2403	-5.08633	-10.4153	-8.56874	-11.0608
LOC147727	17.3744	24.5503	-17.1982	-4.79856	-11.1795	-5.32359	-10.2216	-15.0131	-7.98386	-10.384	-12.112	-12.8474
ZDHHC23	37.5793	50.5053	-9.68266	-3.6575	0.863963	5.16646	7.41728	0.606147	0.440224	0.217487	0.356724	-0.875836
DIRC2	33.3544	45.3827	-9.23967	-1.74756	6.89637	5.03384	3.41727	-2.97328	2.13268	2.43224	0.000672768	-2.06266
SLC43A1	39.9809	41.6806	-0.464392	-7.34671	-2.19748	-2.04769	4.83264	-1.70785	-11.8755	-3.92823	-4.65282	-5.83228
SIX1	34.6014	42.1197	-4.62258	-4.42081	-4.03397	1.459	0.936649	-1.78257	-8.9484	-4.92619	-4.47247	-6.06843
UGT8	32.6527	39.2617	-7.41696	-5.983	-4.11961	2.75058	6.16993	-11.8241	-1.83724	-4.91182	-6.91203	-7.97483
ABTB2	35.5672	39.9386	-7.6184	-2.95951	-9.64899	0.593553	-4.52105	-5.57036	-2.13927	-5.16103	-5.24643	-7.58233
CYP51A1	37.7776	42.3759	-0.872258	11.7126	-8.25855	2.12826	11.3522	-3.05317	1.79656	4.69536	-0.0792784	-0.25395
ARHGAP8	35.1274	45.0042	-4.65634	4.12258	-4.67831	-1.7746	7.99423	6.09545	-0.934505	3.50586	0.815682	-0.20186
FGF14	41.2449	31.038	5.94322	5.0923	-0.916973	4.18574	1.97953	-2.20668	-4.12556	-0.963155	4.63858	1.02308
PRPS2	53.7992	45.4159	1.94494	2.70428	-0.588715	3.55844	25.9967	2.90798	-1.89559	0.833771	2.89245	-1.12713
CA10	47.2802	37.7255	2.05558	-9.67724	-0.940087	5.08572	13.44	-1.03796	-4.95521	-0.734878	1.79179	-2.05208
SLC25A5	49.031	53.9039	-9.5849	0.732915	0.144013	4.20501	10.5649	-0.00686915	-1.46556	2.80534	1.44066	-0.252376
FGF9	45.8771	54.6105	3.18749	-9.04595	-3.70368	2.80009	2.10832	-3.13501	-5.66387	-0.963622	-1.50962	-2.435
GPD1L	50.5057	60.1484	-14.9352	-3.45737	-4.31113	-1.97118	6.36092	-8.80219	-10.1061	-4.09924	-4.37705	-7.09386
KIT	48.1862	56.8885	-13.5977	-7.16921	-7.46182	-1.71351	3.21032	-12.6924	-11.2494	-6.06704	-5.82461	-8.59095
SLC25A4	45.1973	44.6151	-24.4436	-6.19534	-5.52393	0.624902	2.99859	-16.9007	-10.2823	-5.55966	-8.43438	-11.6671
BAG1	42.977	51.5637	-19.3189	-9.45209	-9.75752	-5.20078	1.38146	-14.2186	-14.7033	-10.0951	-8.28824	-12.8186
PLCL2	33.4734	48.3238	-18.3981	-3.64735	-5.82432	1.97261	-13.7158	-19.5886	-6.90166	-3.88302	-7.6061	-11.2364
ACSL1	24.7218	33.4779	-15.2666	-0.203373	-7.24252	2.07346	-15.0823	-13.4664	-4.15983	-1.87473	-8.71081	-10.6464
RAF1	31.8457	41.68	-15.4042	-3.73212	-12.705	-3.89555	3.54111	-16.2462	-8.85908	-8.88357	-9.16308	-10.2627
AUH	37.5007	39.8567	-19.54	-6.91043	-13.353	-0.453033	-1.65382	-17.7438	-9.51258	-7.31684	-10.4075	-13.9067
ARHGAP6	33.9318	45.1428	-13.2557	-5.21574	-10.892	-3.43825	-5.37285	-19.8818	-15.7194	-12.0656	-13.7566	-17.7215
TYRO3	-8.145	-8.82099	-2.53059	0.715092	7.42958	4.88814	13.2959	18.4636	13.0924	15.9366	14.1629	15.2909
NPM1	-12.9139	-17.0966	3.02662	5.30449	8.00419	8.66158	6.77965	17.2631	16.0734	15.5878	14.1751	13.5211
GAS5	-5.5279	-12.891	8.70172	5.08949	1.06402	1.23812	15.91	14.7012	13.5605	17.5177	15.6578	17.76
TAF1D	-8.84536	-15.4438	5.43642	6.13719	-1.27056	2.23143	12.6053	11.2826	11.8732	11.2401	11.2629	11.7589
SMARCA1	-13.966	-13.9461	1.07924	10.6347	4.80405	5.83598	16.797	16.3391	11.2072	12.6463	15.9791	11.8429
ODC1	-15.8994	-16.2652	-1.59915	14.566	5.24616	5.0721	13.6069	13.174	12.4637	13.0201	17.1636	14.8147
KIAA1804	-9.97323	-10.9702	2.8716	13.0574	3.91509	3.85242	22.6428	17.8713	14.4931	14.8016	16.6174	13.2845
CALU	-9.94714	-11.2689	11.6613	7.66224	5.28185	7.6278	13.1806	16.7566	9.95829	11.4994	15.0222	14.6384
SLC9A5	-14.1507	-14.6239	8.62133	10.9555	3.04567	0.56536	13.5181	20.7173	10.9331	12.7602	17.2612	14.957
RPS18	-9.60267	-15.8952	16.3173	10.7679	5.04175	0.957845	18.7643	20.6144	13.0567	15.4728	18.4872	19.5943
ACTN3	2.48741	2.61059	8.21887	6.36946	4.66679	3.52189	15.7151	23.5323	10.6939	12.1266	14.7746	14.0901
TERT	-1.15437	-1.55031	9.03136	4.12376	0.152108	6.12083	12.9845	20.0636	10.177	9.20836	12.2107	12.4882
EEF1A2	1.20558	-0.366631	10.1146	12.9654	7.51464	2.49441	14.9987	11.1794	9.94836	12.5405	10.3233	10.4612
RBM24	-2.41713	-3.61731	8.47091	11.5327	10.8388	3.25592	17.6266	21.2418	5.23149	5.93036	12.0863	9.41339
FABP5	-5.41545	-4.92142	8.75258	4.5885	8.55902	0.29822	6.04523	19.3235	7.49609	14.6001	15.193	13.7605
FERMT1	-4.17371	-4.2099	7.41904	12.3043	14.6456	9.37566	18.3534	19.4936	17.2371	15.1314	13.9792	13.9789
ADSS	-4.4486	-5.80108	0.436439	8.85284	12.9697	8.43314	21.2205	14.4615	11.1701	10.1698	13.0506	9.46636
SPIB	-7.17535	-8.09113	12.0329	1.79106	13.2514	1.4533	11.3142	18.7664	7.50599	7.61382	11.5506	12.3988
SRM	-6.94376	-9.74907	19.3661	2.3282	7.91846	-2.9056	12.2585	17.851	6.1034	7.59465	10.8838	17.005
RPL19	-11.738	-18.2598	15.4062	2.10973	4.97195	-4.5572	11.9787	15.3121	7.99685	7.00163	7.30775	11.8291
RTBDN	-9.94028	-7.41006	6.50516	-1.39354	4.60335	3.12857	4.66711	17.6934	11.5274	10.5446	9.98954	10.6601
MXD3	-8.14282	-7.94809	12.0288	-4.26422	3.18458	0.431308	2.06548	13.4029	6.86832	3.79968	8.5292	11.4676
CDKN2A	-5.14649	-9.98147	9.81268	4.43094	-5.28838	-7.60138	20.596	21.7877	1.46519	3.13567	13.0308	11.3719
MEIS2	-13.5525	-17.3338	2.28171	3.00057	2.74301	3.67153	20.4999	13.4979	7.42533	11.2422	15.2348	11.2414
SLC2A1	-13.8446	-16.3089	2.32613	-2.03758	-2.17902	7.9623	17.8858	7.06204	10.126	5.63823	11.0831	11.3922
RPL6	8.20764	-0.33244	15.1375	7.12171	6.38769	0.522994	17.932	16.6846	9.75753	7.53783	11.151	15.5652
RPS2	2.13866	-3.67725	13.8807	3.46779	7.89132	1.81969	15.5287	19.5519	10.7123	12.6736	12.893	16.2313
RPLP2	8.7512	1.51242	17.8377	0.982945	9.10474	4.56787	21.0277	19.7516	10.5882	14.2574	13.9108	19.3156
CCDC86	2.24509	-0.951424	13.3346	4.99004	5.3039	-2.94394	26.6715	19.3627	8.25322	9.77121	14.5762	17.4405
RPS20	9.96395	4.47312	16.3026	-1.15745	2.04948	-2.97588	20.8184	21.499	5.97217	8.57873	11.2123	12.5996
RPS19	2.32824	-3.76511	15.5313	-2.09946	5.25449	-3.70165	16.2678	16.3852	6.52176	6.9172	7.68046	13.3921
RPS16	4.60623	-0.858554	17.9399	6.11374	11.7118	2.81681	18.3624	26.9539	11.7628	12.6207	10.2835	14.4757
PITX3	5.27892	4.37756	16.1797	3.91951	14.2733	2.77141	16.7484	21.2989	7.62704	10.2111	6.39544	8.66814
GPM6B	-2.80974	-3.93457	26.697	20.4008	1.82706	2.84545	26.6472	10.1985	5.10004	-0.947324	4.18955	4.00264
HOMER1	-0.794077	0.419239	9.77464	8.62201	16.0206	5.66006	22.1698	26.4986	14.2072	16.942	22.2533	21.6894
IKBKE	-1.42924	-0.721333	10.5735	2.8489	18.9739	7.71417	15.9344	18.032	12.3337	10.9663	17.0129	17.8893
H2AFX	3.55624	3.27224	14.5972	-2.79311	10.3984	3.26964	16.0395	18.4419	13.5654	13.9821	19.3537	25.5888
HOXA9	6.47607	1.30109	14.6204	20.1358	3.22047	2.93456	25.5968	21.7963	13.7164	15.0312	16.9535	19.1362
IRX2	8.71771	5.96143	10.6177	14.6352	7.99888	-1.2644	30.949	24.611	11.346	13.2146	16.7566	15.7875
BOP1	-2.60724	-2.25718	23.3192	11.0596	15.6271	4.0448	20.1204	31.0126	18.5044	21.9567	22.4976	27.7629
RPL27A	5.14983	-1.6588	20.3789	6.154	11.3468	5.61171	24.7429	27.3898	15.4548	18.8316	21.109	24.8418
EXOSC5	1.55579	-2.86195	22.9526	7.24795	17.9026	8.59577	14.3195	27.5372	17.4055	18.5471	12.9306	18.8238
HIST1H2BK	-3.15075	-5.64569	19.2882	18.6935	19.0059	0.183006	19.662	25.7777	10.1314	16.1502	16.5878	15.8979
GRM4	9.05617	10.4383	8.2393	8.60587	11.1481	9.0793	14.7253	9.73919	11.8398	11.4672	14.7551	18.7844
TRIM8	9.20452	16.0524	3.649	-3.36337	8.68885	6.25262	13.0032	3.8745	12.9075	13.3414	16.1086	22.1943
BCAT1	8.17485	9.50923	3.49096	3.39808	3.24747	9.66796	6.97974	10.8939	14.526	17.7066	23.7272	21.4056
ELOVL6	3.19315	2.95816	-4.25689	2.57664	0.739313	7.18851	14.062	12.5811	14.0018	13.1859	21.0349	18.348
ATF5	3.27869	1.68315	1.16986	-6.18149	9.95421	7.83605	14.1149	11.8041	13.0244	11.5872	15.6814	15.7515
GAPDH	-0.463795	-4.23107	6.31729	-2.16854	9.33628	4.6667	8.38519	8.05732	14.1015	10.0371	13.786	19.6206
IMMT	7.27132	11.5458	-12.2911	2.08531	5.95229	10.7262	11.0736	5.97139	13.5007	15.7659	13.2108	12.0635
HSPA8	-1.88442	2.87966	-4.52691	5.22407	7.27781	9.42297	12.2801	3.73839	10.8562	13.6478	14.5156	11.3872
SHC3	-4.53073	-2.4426	-0.641143	-3.36881	-2.07036	3.61174	0.836857	9.16659	14.1062	13.938	21.9252	20.1013
HS3ST3B1	-7.44724	-6.21489	-4.99227	-1.35443	-2.45849	6.40016	-1.82231	8.03512	15.522	16.4391	23.6059	22.5311
KCNQ5	3.34922	4.18129	-0.567483	-3.77716	-2.52863	6.69772	0.400722	9.53357	15.7427	14.7963	24.926	25.0973
SDCCAG1	-6.6261	-3.79987	-3.55995	8.69724	2.33069	6.73865	11.2861	9.72141	10.6469	15.5429	13.9407	11.897
PRDX3	-11.2292	-9.13986	-1.83418	4.58999	5.5153	7.45679	12.5183	5.59964	12.9129	15.5541	16.0404	13.3156
SCD	-4.21332	-7.59951	1.11657	9.07177	-2.05815	5.90859	5.42236	7.79749	15.3071	11.2446	11.777	13.5132
NEUROD2	-8.29583	-4.71008	0.0594492	4.53503	4.30931	4.02733	4.52409	8.22094	12.7575	6.49108	11.1994	10.4765
CDKN2C	-12.5989	-11.6664	-0.47117	12.6739	7.30581	4.83857	-0.786969	1.27167	8.92861	7.58753	11.9906	13.9485
PPARGC1B	-14.0454	-9.04489	-8.7428	5.19317	2.10505	10.011	-1.28409	0.751097	14.851	11.9232	9.89511	9.05172
TNF	-12.9301	-11.4455	1.81675	2.21867	6.76002	10.9201	1.00183	4.30123	12.3633	9.50472	8.3439	6.92658
CSK	-12.8457	-11.0221	2.56864	-1.97294	12.0224	5.29645	2.12012	5.12382	8.40748	5.96627	11.3462	12.4653
CRELD2	-11.8343	-12.1149	2.21392	-6.04348	14.838	7.85834	-2.41578	6.63597	6.78277	5.55015	3.25108	6.78006
CHST11	-4.39404	-3.81517	1.90017	2.07845	12.0911	6.80016	0.343797	7.3506	4.73786	5.26737	6.48039	5.84005
TSPAN1	-6.16068	-5.18889	-1.0562	-4.09545	7.29195	0.820366	0.874432	3.25347	3.6618	8.56829	6.31172	7.26093
NPHS1	-9.58293	-7.28141	1.2146	-3.05072	5.8659	-0.293607	-0.469804	8.59253	4.99958	6.50107	0.0721883	3.47532
TNC	-7.33468	-10.4442	-0.635498	-1.39599	10.9495	7.13702	8.27654	6.04482	2.55135	0.365423	-0.803719	-0.586295
GPRC5C	-9.27051	-6.81168	1.77172	-0.976443	14.6975	10.5209	10.2841	15.3219	11.0693	13.9147	5.81419	9.25688
TRAF2	-9.36607	-7.64546	-1.19085	-13.3583	13.8276	8.31567	-1.82635	11.7528	11.9745	13.5114	8.07847	14.9138
SLC16A6	-6.92164	-3.83016	15.2932	9.25667	24.281	15.8383	0.647379	17.3738	17.3084	14.9539	10.3331	13.4119
CITED1	8.86366	10.2748	12.6586	-0.583614	0.358362	4.86597	9.17043	12.9489	6.28108	8.44353	8.1968	9.49268
DNAJC5G	6.93356	5.93071	8.385	5.83384	9.72186	2.42022	3.55921	15.1572	9.96665	6.32826	5.516	7.05925
HOXA11	9.97829	3.61278	3.21596	-3.82424	8.90189	6.68002	15.0025	12.223	7.31574	9.20316	6.48842	9.73025
WNT5A	16.5778	9.53333	7.90305	-1.11998	12.1152	3.93575	13.8015	10.9155	3.31947	4.00815	2.12608	2.79334
UQCRH	21.2806	21.9638	2.38032	4.49694	8.02756	4.15166	13.4659	7.6929	3.04138	6.0682	6.59309	5.00322
SYT12	13.4448	15.984	4.15128	1.94339	8.95685	2.44384	11.5159	5.15848	3.92996	5.33548	14.639	9.89002
SPTB	10.4891	15.6493	6.97792	18.2897	17.8118	6.62454	11.2083	10.3484	7.32985	8.09639	10.0801	6.85151
ADAMTS19	15.1707	28.0338	13.3934	1.75478	9.83578	0.371523	3.30755	15.7791	0.839977	5.13265	-1.41324	3.77352
FZD6	8.34232	7.60451	8.60223	-3.64227	5.17494	4.4138	24.1641	8.90567	1.73243	1.53421	6.45681	5.49438
BDKRB2	9.84913	8.77522	5.90404	3.85583	0.103933	4.59376	31.8271	5.07156	0.72542	-2.22467	4.03366	1.46054
PTPRN	11.9612	6.78437	1.30996	-5.11126	4.26981	3.47811	16.0271	-0.356548	1.43632	1.58641	-0.606693	-0.785699
FOXD3	7.8891	2.09521	6.98326	1.94089	-0.044285	0.259791	11.3642	11.3783	0.162405	3.16812	4.58626	6.19406
SH3BGR	5.47799	4.36789	5.22057	5.86644	-3.84746	-1.44891	18.4177	9.31068	1.45934	-0.0623253	0.939143	0.297428
GLRB	9.59679	7.93914	9.38697	11.1918	7.0924	-8.37579	13.6823	12.2584	-3.50738	0.6957	2.65227	1.43324
HIST1H3A	5.08453	10.9221	-0.224696	4.0968	6.63293	-0.439942	3.37399	3.86908	3.59238	4.47104	2.28393	2.94319
IRS4	6.03455	3.19331	-0.303731	6.9719	5.88867	0.634096	9.2488	3.31747	-3.28199	0.253819	0.860162	0.343335
HIST1H2AM	-0.836714	1.34812	-1.08836	9.09261	5.46042	0.538492	-2.74501	1.46611	3.78001	3.5586	2.82325	3.09744
GCNT3	0.150681	2.23297	-6.07899	3.34959	4.83988	0.0449026	4.99754	2.59807	2.50592	4.59035	1.89918	1.49369
ARRB2	10.4809	11.9751	8.54515	-0.32314	4.47195	-0.488342	-9.28947	0.814484	-1.14708	-1.41974	-0.744848	-0.918843
SEPHS2	11.7418	15.3087	-8.309	11.796	4.08434	-4.65224	1.87589	-0.355271	-2.17271	1.5561	-2.03152	-3.00894
NDUFS1	8.56391	16.7782	-14.2466	4.32107	0.37814	2.36507	1.75363	-8.53103	1.5855	2.64223	-1.83187	-3.77428
USP2	2.47107	8.08214	-7.72806	-1.56096	1.80249	0.505697	-7.34622	-5.17152	0.688576	-2.3671	-3.59393	-3.93151
GCSH	8.49071	9.82975	-8.63897	2.44931	-3.27609	-3.62653	3.41593	1.74067	-2.03008	-2.79526	0.0940278	-4.01002
NRK	4.20418	7.38847	-3.0281	2.24104	2.82303	-2.78334	-0.947505	1.15036	-4.16746	-1.96357	-3.12859	-3.76137
SGCD	3.41951	9.98858	-7.28673	-3.69458	-0.803041	-4.89921	3.40543	-3.00176	-9.41091	-6.68119	-3.5168	-5.17994
ENPP1	5.05053	11.3868	-6.47295	-2.17029	-1.84508	-1.65582	-2.98615	-6.82193	-4.35499	-6.28173	-6.35038	-8.70285
CEBPA	3.13865	5.38704	1.86407	-2.66786	4.5055	1.14338	-3.9703	-2.00996	3.14843	2.22529	7.91596	6.84345
CD83	5.81812	8.85037	-3.25695	4.62398	-4.27648	3.32942	-6.42143	-2.969	4.21547	3.39815	2.96181	-0.438908
HMGCS2	-1.10454	0.98596	-1.15615	0.832338	-4.02249	2.20977	-6.11849	-6.01293	3.09224	8.032	0.705278	-1.41505
PLXNC1	-4.71347	-2.54117	-5.08391	5.61032	10.3088	9.82463	-9.51518	-6.82716	6.6352	6.08255	4.07766	0.552014
NEUROD1	-0.127899	2.68769	-4.24748	-2.31824	6.73139	-0.96354	3.7823	10.4776	1.8545	7.36245	4.1121	6.367
NEFL	-4.32575	-2.30413	-6.41795	-5.14771	12.2584	3.35134	5.66134	1.10746	4.19911	4.43469	9.26567	8.499
THOP1	1.55169	4.25804	-11.5107	-9.36643	-0.391275	-4.28955	1.0476	-4.66087	2.23079	5.21494	4.57783	8.34602
PCDH10	-6.07633	-2.71785	-10.9044	-3.345	-3.98614	-6.89274	-1.54131	-2.63352	-2.80676	0.358835	7.78645	6.07874
SCRT2	0.12853	0.951977	2.03481	7.85472	7.35499	-3.4107	9.33875	12.085	2.38825	4.16211	5.87514	5.59715
HIF1A	-1.58787	1.92082	3.94819	2.73205	3.97368	-3.06616	7.5699	11.0308	0.550283	2.80644	4.56685	2.39199
MMP11	-2.8694	-8.36245	7.78697	5.14959	4.43271	-2.09662	9.41302	11.6428	-2.2915	0.594742	3.98898	3.78999
RFX4	-3.41379	-2.05821	5.53476	6.57601	-3.69693	2.24123	2.8773	7.45052	9.39722	4.71772	7.10056	6.60795
ATAD3B	-4.14257	-0.662265	3.82889	0.584438	-2.56258	-1.68678	1.61423	6.58117	5.99369	3.06678	4.92944	10.3424
NR6A1	-13.092	-10.5972	-3.326	12.7084	-0.287976	-2.15977	8.32592	10.2025	6.84778	9.09978	7.34464	3.93965
NFATC4	-14.6726	-13.9964	2.23633	5.69013	-0.972486	0.562964	8.87714	11.4792	1.27351	2.94391	6.03699	5.11622
FAM171A1	-6.50923	-5.38622	-8.3386	9.2936	4.01231	0.526618	8.01302	5.44513	2.2818	8.93972	5.70587	3.1488
MYH10	-4.3097	-2.3529	-7.75222	5.37019	2.62827	1.99417	12.9895	4.26242	-1.07954	4.36009	3.65786	0.308002
ZADH2	-0.916189	1.77183	-6.48427	6.80473	0.460718	-1.50961	14.8776	1.32096	3.72864	5.15147	8.58499	2.8527
ATXN10	-11.5695	-11.0021	-4.64185	4.71427	1.29365	2.57208	16.5142	5.43278	5.58968	9.09857	11.0038	7.36451
MFHAS1	-12.9246	-10.4471	-10.3952	6.35977	3.21216	2.95581	14.147	1.01092	3.62945	7.95719	5.76432	3.26545
B3GALT2	-5.57459	-7.81692	4.27467	-8.64764	-1.99776	5.45911	8.31005	-4.86847	10.3692	6.72349	13.2606	18.4793
DLGAP4	-5.45015	-4.23956	-4.40999	-10.2627	-1.98057	3.39254	8.74196	3.35207	5.8885	6.6783	11.3628	14.8169
FOXQ1	-5.86761	-2.94858	-1.38146	-8.30044	-1.9585	0.718949	9.60847	-8.02016	5.87855	1.08638	5.25294	9.30867
ITM2C	-10.4798	-10.8911	5.21199	5.94046	1.47476	-1.74716	20.8356	5.81536	-1.11478	0.0206235	3.78333	0.343334
KCNS2	-7.11436	-6.7525	6.76373	-1.85398	-6.70585	-0.341538	15.9542	4.58301	-3.68319	-4.31357	-0.31874	-2.36484
HOXD10	-10.5202	-11.4008	1.78341	-9.41219	-4.34159	0.531592	12.7087	1.31341	-1.98197	-4.07646	-3.15136	-2.94991
FBXL21	-3.01678	-5.41073	7.67331	8.65181	-2.19157	-1.86366	8.03835	1.24496	-0.297594	-3.66478	-2.28588	-3.91491
NMNAT2	1.68852	-3.19513	1.03863	2.15412	-6.26811	5.46153	2.83585	-5.24194	6.30993	0.196455	2.65144	-1.73993
RPL3	2.87529	-3.57901	-0.79049	-3.218	-5.09267	-3.26005	3.95542	-3.77293	-0.922477	1.00306	0.17596	1.60817
RPS5	0.205333	-4.49305	2.5454	-0.938759	-7.65213	-6.59925	5.52704	-2.7449	0.699827	-0.567175	-0.0419093	1.95679
SDC1	-2.52885	-2.60541	-4.2555	-1.78058	-0.055823	1.45746	19.9039	-4.1082	1.25529	-1.55401	0.648525	-0.662768
TYRP1	-0.87124	0.726737	-5.62871	-2.20333	1.71955	-3.50091	19.4353	-1.40046	-4.9818	-3.19469	1.33574	-1.46423
PRDX4	-1.79145	-1.52427	1.19298	-5.82671	-1.76452	-2.73535	7.86981	0.468687	-1.8568	-4.25494	-2.68649	-0.177952
LRRC2	-0.850686	1.88479	-3.61766	-3.5992	0.395752	-5.95604	8.58183	-0.298918	-2.88537	-6.55337	-2.97466	-3.68891
LAG3	-4.78477	-5.20976	6.25764	-4.71076	3.42602	1.89151	-3.72839	5.74247	4.774	-0.104691	4.82986	8.62315
MIR155HG	-4.99178	-5.23093	3.9741	-5.6046	0.638071	0.686488	-2.52891	1.24688	6.04482	-0.217135	8.12602	12.4072
CSMD3	-3.20131	-2.02958	0.389549	-0.325668	-0.670309	3.74464	2.2671	5.52353	5.00912	-0.132286	2.3233	3.75988
LOC400931	-8.70814	-4.18165	-3.62954	-1.09153	-2.48294	-1.80224	-2.06517	2.46222	4.50248	-0.749961	3.4213	3.23127
DLEU2	-9.99414	-6.10361	-1.1729	0.510468	-5.4448	-3.12472	3.0106	5.62506	6.57447	4.31388	8.72669	8.59458
MYB	-10.3606	-9.85876	-0.168019	-5.19996	1.54036	-1.70408	6.68459	9.40983	4.21739	3.08655	4.61119	5.00545
IDUA	-2.60081	-2.51361	8.563	-8.11614	0.452463	-3.28929	7.92662	6.40172	1.43674	-1.15991	2.96705	8.60483
CALB2	-4.65152	-6.34025	8.99957	-5.2966	-3.56276	-0.490215	5.52941	9.59138	0.411268	0.0288911	5.00208	3.69038
RPL13	-0.885562	-5.49008	7.60277	-0.238689	-4.16166	-8.47398	8.81007	5.44783	-1.32467	-1.04599	1.34349	5.07254
EGR3	-10.4499	-10.9478	0.438539	-0.107905	-4.15092	7.57237	4.79872	-3.32576	2.78367	0.700576	1.00382	-1.07476
LMO3	-11.0715	-9.21975	-1.28241	-9.67964	-6.56666	4.13695	0.532403	-1.23198	-0.537815	7.8878	4.3192	4.79225
D4S234E	-6.4085	-4.80966	6.41352	-2.49067	-0.211183	-2.77906	1.23274	6.75417	-3.52271	-0.701911	-2.1308	-3.0025
CDKN1C	-7.20647	-9.01496	2.5231	-4.01897	-0.122424	-5.13203	4.3681	6.26523	-3.42116	1.19283	-5.20684	-1.81273
PODN	-5.6197	-6.50172	-0.338449	-9.73434	-3.79441	-0.73432	4.24322	6.32377	-4.72525	-3.13094	-0.245615	-0.744732
FGF20	-6.16101	-9.26949	1.2209	-2.00192	-3.33873	-3.59266	3.2236	1.05263	-5.75274	-4.59418	-0.735537	-1.66776
HPCAL4	-2.69329	-4.87026	-1.35471	-5.12954	-4.20746	0.192621	-1.77731	-3.04174	2.93338	-4.15983	-5.01225	-3.25578
LGALS1	-0.853132	-2.61197	-0.421513	-4.74583	-1.27639	-3.52782	-3.45174	0.771912	-2.70161	-0.573915	1.91567	2.41793
ENPP6	-4.58645	-2.98927	-0.504406	-3.91112	1.0156	-4.93178	-4.61096	-2.16778	-3.34523	0.705999	-4.28179	-4.02277
ELAVL4	-6.797	-1.60707	-4.67956	-4.85362	-5.293	-4.06056	-4.16485	-0.163321	-5.75837	-2.149	-1.52318	-3.71979
CYP2D6	-8.63906	-6.61406	-5.54126	-4.81066	-6.14302	-4.33168	-3.74623	-1.28109	-1.06591	-0.440589	-2.03794	-1.18853
SOX10	-0.149133	-1.9265	9.53339	-3.85957	-0.280564	7.19634	5.3963	11.2191	5.53006	3.45487	5.09843	8.53456
SERPINF1	-1.16671	-2.57263	12.4117	4.22454	2.41137	8.31938	-0.003104	4.56403	5.87864	3.533	2.19994	3.41161
GCH1	-0.35528	5.57879	12.8639	-2.73995	7.58106	6.41275	-3.63073	7.8155	7.86147	6.70081	5.51624	7.77893
EBI3	-5.07181	-6.54377	12.354	-1.43373	9.46394	0.846804	4.28659	4.59267	4.80542	2.1134	7.9944	10.026
GFI1	-7.45754	-8.21478	6.80142	-3.53888	11.8185	4.71418	-5.27938	3.00508	4.24719	-1.04159	3.5986	6.95111
MAP4K1	-8.85485	-9.19456	8.8325	-6.48388	9.50766	2.68466	-4.79311	6.29427	4.09365	-1.0816	3.53669	5.56916
OSM	-10.5404	-10.0421	7.09096	-2.26122	5.8161	6.46009	-9.48818	4.85458	4.37319	2.61286	2.20075	1.98636
BCL11B	-12.7955	-14.5731	9.79104	-3.92655	7.87463	4.45938	-7.24828	3.73988	5.31994	-1.09466	3.26972	4.93064
NELL2	-12.7896	-13.1266	5.16828	-5.93326	3.50786	0.589823	-6.56122	4.30872	1.7342	-1.74996	2.65748	3.99533
WNT1	-6.26113	-7.514	8.62439	-6.80006	11.4693	-4.75433	-4.81777	5.07051	-2.20152	-4.28317	-0.411195	0.275611
CD2	-8.52028	-9.88761	6.85131	-5.55901	7.9376	1.32085	-7.88343	2.85851	0.871147	-4.32655	-0.108586	2.19078
CD3E	-7.75003	-9.25677	9.74504	-7.4266	6.44	-0.649427	-7.52421	3.57295	-0.928178	-6.03772	-2.41755	-0.0677513
DAZL	2.83039	0.0903489	7.70791	2.67123	0.640763	-2.46206	-1.90031	8.05823	-4.41969	0.456735	-2.31647	-1.51162
DRAP1	3.12936	1.84894	4.59191	-5.29065	3.11541	-5.60525	0.6944	8.19927	-4.443	-2.74385	1.92159	3.00728
HCST	-0.607983	0.495387	9.49349	-5.58852	7.95516	-4.15588	-5.97354	2.34264	-4.24181	-6.39581	-4.62417	-1.01472
EN1	-3.14261	-3.42124	13.9547	-0.542018	2.58715	-6.00755	-0.58163	7.50957	-7.41383	-9.91341	-6.2501	-2.93849
LPXN	-2.50596	0.756366	7.66611	-4.05727	9.17464	2.22435	-12.4045	-0.413596	2.56726	-3.39282	0.584389	1.71546
SPI1	1.28008	3.80669	4.1315	-6.76412	6.72059	-1.02947	-9.72032	-3.17029	-1.88262	-5.31768	-0.846435	-0.967517
NEUROG3	-5.83493	-4.48881	3.14717	3.58894	2.16963	-0.0652672	-6.60647	-1.69921	0.052025	-4.78879	0.929121	1.27352
SERPINE1	-4.27486	-5.64531	28.2825	12.6639	-1.22211	-4.26353	-3.6439	8.88787	-1.78116	-5.04357	-3.91964	-0.563293
PPP2R2B	-6.99648	-7.80215	15.775	4.52696	10.0807	-1.25674	-3.04164	2.67789	-6.82412	-8.15205	-9.75637	-8.43681
MAZ	-19.0341	-19.0638	5.84731	5.8022	15.6745	4.81574	6.81563	13.7292	16.7682	12.3428	17.5111	22.6041
BAX	-21.6825	-22.381	8.91369	4.95875	10.5693	7.61584	3.59471	13.357	18.8097	11.382	20.2643	24.3842
FANCG	-15.8894	-17.3059	-1.44168	1.94615	9.41612	10.8125	7.87287	12.0024	18.9603	18.6143	22.2573	21.4347
PKN3	-23.9561	-26.0408	6.07598	0.263928	9.22291	5.92469	7.58939	18.669	10.0472	16.0562	9.4587	11.9685
GIT1	-25.6021	-26.8943	0.504568	7.18301	7.23156	1.82018	9.20897	16.0091	12.7592	16.2624	11.8069	14.2458
PRR3	-21.7268	-24.741	5.1535	7.71867	-0.83873	0.0884184	12.4345	15.9394	12.533	13.2229	16.1826	18.0326
ZNF384	-21.9808	-21.7259	1.61463	2.81886	2.93731	9.8956	1.44825	3.73261	19.3871	11.8688	13.6114	19.8446
TYMS	-26.433	-28.0382	-3.36745	4.36556	-2.64686	9.60085	0.500132	5.04376	20.4366	16.3822	17.5952	17.69
PFKFB3	-22.8372	-24.1345	-3.01359	-8.76664	0.895683	7.4323	6.99796	6.87171	12.2599	12.9852	12.0402	11.922
LDHA	-25.2044	-27.8936	-5.64423	-8.66896	3.65727	12.4438	0.0324827	4.18157	13.6521	9.48649	12.4786	12.0673
MSH5	-15.1029	-13.23	4.17067	5.88738	2.06556	5.55221	4.52205	5.10135	15.2351	7.69789	11.6455	14.0355
ENO2	-11.9117	-15.5427	6.7949	7.31606	-2.25202	2.47175	1.43759	2.72083	14.4831	4.72355	9.26778	11.8638
RUNX2	-10.4191	-12.0325	6.85111	1.18559	-2.1403	4.74258	-4.05322	2.05515	8.62901	4.11624	10.0472	10.988
DMTF1	-18.947	-17.1048	5.55426	12.2524	-0.962362	2.07968	-1.61193	5.58301	11.1401	3.58532	7.41606	8.42919
SNAP25	-15.0162	-18.0411	8.9456	6.00832	-0.141456	1.224	-0.583203	8.29746	9.08859	6.12018	4.40628	6.81442
WEE1	-15.4179	-15.7747	5.22759	5.06706	1.79337	7.34927	3.54501	2.72838	6.18195	1.14714	5.02979	3.55388
AP4M1	-17.4255	-17.4132	19.0514	11.7436	0.438267	2.47617	5.92982	12.4897	13.2372	4.23421	10.3218	14.5185
STK4	-17.3916	-18.3964	20.1466	6.60363	10.1897	9.18941	-0.0988378	8.9408	13.5945	6.08738	8.03987	9.56411
SNRNP70	-6.33535	-4.34834	10.6075	11.5372	-2.92627	0.291271	0.916024	5.78647	7.94966	-0.121149	2.7488	5.76702
EML6	-8.59391	-7.54611	6.67477	17.7145	-2.63281	-0.195702	-7.7506	0.0465995	4.59643	4.71795	4.56216	3.70815
CSDA	-11.4855	-15.8899	15.6241	5.75036	4.72128	0.0596433	5.11984	4.373	4.34472	-2.53087	-1.33637	4.16284
MYC	-17.034	-17.9252	15.1004	0.633131	-2.34339	-6.28086	5.29693	7.82182	0.234138	2.82189	1.34665	4.90844
BMP2	-19.788	-20.9483	6.09712	-3.74812	2.335	3.95871	-2.24554	7.5852	2.79028	2.77477	-3.62963	1.3482
SIPA1	-20.0575	-21.6687	11.1631	-4.67149	4.24354	-4.99444	-0.553506	6.57959	-2.72789	-3.34329	-0.176043	2.88931
HIST1H2BO	-11.701	-11.0271	3.51053	8.38085	1.57759	-6.03064	-0.455415	5.14382	2.47549	3.71947	1.97755	0.458052
SSX2IP	-10.8649	-12.5555	-4.2436	4.14389	2.13626	-3.53598	0.990293	1.73971	0.639899	1.11432	-2.15218	-2.21962
SLC16A1	-16.9649	-16.4125	-4.28208	-2.43662	-0.430624	-1.23755	3.8407	2.20654	2.62658	5.80727	5.83258	6.81479
MICAL2	-13.227	-13.1961	-4.28367	-1.36021	-1.09132	3.58787	2.13303	0.526062	0.575927	-0.581167	5.41391	2.31633
ZNF532	-16.8148	-17.4826	0.37203	4.15905	-2.43256	1.08814	0.253074	2.12018	-0.710161	-0.963434	2.51592	-0.596732
FHOD1	-23.1168	-22.8407	-1.87633	4.41457	1.54104	0.654779	0.790465	3.57049	0.856002	0.0998575	1.85884	0.50339
CCND2	-18.8626	-19.9817	3.23687	-6.66942	1.18707	5.9634	6.25559	-0.741518	9.08366	5.16926	12.2756	16.2477
LRP1	-11.6453	-15.049	-2.53463	-5.11645	-2.04979	9.68319	-0.498603	-4.95556	10.814	8.70301	7.89655	10.9522
NASP	-22.6002	-22.5287	4.57777	2.04724	-0.847887	1.52835	-5.56468	6.92319	7.55046	5.06557	5.99408	6.58653
SHC1	-19.5908	-22.6013	7.6036	-3.60217	-3.57546	-1.99415	2.00847	3.88657	4.89908	3.6563	7.29532	10.5514
LEMD2	-24.4613	-21.3848	-0.294613	-3.63258	-1.52708	-3.44912	-0.755557	-1.68398	2.57322	1.47077	5.09235	9.25518
BCL9L	-23.9612	-22.854	-2.31624	-0.126147	-5.18473	-1.57081	-3.73587	-3.87895	4.3702	3.54	4.76062	6.90439
MDN1	-23.176	-23.3108	-7.74267	9.43577	1.24229	9.60082	-2.35406	-5.49055	8.69576	5.39385	5.19403	2.89949
FGFR3	-21.7885	-21.3643	-9.17838	2.3967	-4.53644	2.81879	4.18022	-6.99037	10.6654	7.33555	4.69937	7.20456
HACE1	-24.0282	-25.6494	-1.67918	4.6055	-4.03297	2.01699	12.627	0.841771	3.29217	0.995284	3.74575	0.661575
KCTD15	-24.5101	-25.0933	-3.00257	2.99436	-4.09264	-0.417317	9.21145	4.63844	0.673266	3.47295	5.8324	2.61256
SEMA6A	-29.0199	-26.0732	-9.49253	-9.62669	5.49103	15.2221	-17.0622	-1.53578	12.2381	8.20695	7.56491	8.96835
MCM5	-25.9993	-24.967	0.917135	-3.75409	3.68776	10.4533	-7.98381	2.72151	14.6109	9.72595	11.4293	10.2081
PPP1R9B	-33.5071	-33.0254	-4.42951	-1.67016	7.08207	5.49413	-4.76501	5.1806	8.8089	7.93402	7.57606	8.34108
NUP62	-26.2695	-25.798	-8.04345	-5.95691	0.463151	-0.182881	-0.152825	0.454579	9.52397	9.84511	10.525	13.6278
FAM57A	-27.4539	-26.2686	-8.78582	-4.95442	2.24416	3.01289	-1.02819	-2.75147	7.24306	3.10199	3.44148	4.90357
RNF125	-22.9334	-20.7208	-5.58892	2.96439	1.59153	4.94381	-13.9479	-6.99235	5.35599	-4.0989	0.260455	-1.94089
DDB2	-26.4692	-27.8877	-2.58624	-3.56222	-1.26514	4.21088	-16.7527	-10.1348	7.15118	-0.185931	1.50574	6.76056
STK10	-26.7024	-26.2026	-9.27468	-5.28772	2.9411	2.18552	-20.3112	-10.5962	-4.21928	-4.2594	-6.4118	-7.39382
DNAJC1	-23.9642	-24.9505	-15.9144	-13.6244	2.79712	1.21754	-15.6283	-10.5916	-2.6354	-4.38093	-6.63839	-5.16335
ABCA1	-16.8596	-16.2897	-12.9004	-1.17429	-3.16359	10.3105	-17.8645	-9.69061	8.27	1.53758	0.718807	-0.673769
ODZ1	-18.0449	-18.7972	-10.7895	-1.06914	-4.04295	3.95427	-14.2099	-9.35567	9.28914	1.91206	2.13055	1.17495
AVPR1B	-20.3995	-20.7898	-14.0271	-5.31366	-5.50759	7.36415	-18.0486	-14.5919	6.66815	-1.93548	-5.11805	-4.53783
CCND1	-21.6815	-22.4139	-19.1237	-2.13204	-5.03346	9.02001	-13.2466	-14.3053	2.04994	-4.11511	-4.84476	-6.81792
ENO1	-25.7056	-27.1439	-12.3229	-11.5045	-5.46476	-1.21005	-8.99715	-13.1565	2.51053	1.63332	0.786661	3.58963
AK3L1	-26.3967	-28.2582	-20.8147	-9.14246	-7.92123	8.03906	-11.2395	-17.043	7.90791	3.11033	-3.02193	-2.97383
ADD3	-25.9125	-26.031	-20.7232	-8.75463	-5.8234	6.31043	-7.31894	-14.767	2.48675	-0.268294	-2.61399	-5.57417
LZIC	-23.4247	-22.827	-22.6565	-7.50897	-10.5797	3.03396	-9.10224	-15.8891	0.349358	1.33879	-1.83227	-4.75352
LRP4	-15.6008	-16.7951	-11.0205	0.547166	13.4676	14.5462	-8.44509	-5.59647	6.89083	5.74672	2.74457	1.35919
DNAJC11	-14.049	-11.2827	-11.2998	2.12751	4.4978	3.41475	-5.65305	-9.21017	3.30928	3.01046	-0.0485315	0.148968
EPB41	-16.3326	-15.7749	-4.9741	-8.39272	1.3482	8.48689	-6.36275	-7.64833	5.91555	3.04675	-0.230395	2.12083
LRPPRC	-6.58194	-6.96941	-15.2827	5.00985	-4.87665	6.30371	8.71848	-6.40877	8.70697	6.70896	2.7607	1.06355
OGG1	-6.79638	-1.47152	-13.9916	-5.29186	-11.0264	3.92979	-5.71121	-11.049	8.0763	4.63973	2.77014	2.83302
HCN3	-11.0455	-8.76797	-7.01929	-0.640363	-6.75052	2.67099	-5.11577	-4.69954	11.5405	4.70771	2.86674	3.98646
POLL	-9.74296	-9.00957	-10.4862	-5.06824	-6.42665	-0.457551	-0.872059	-10.4337	4.80112	0.922098	1.83926	4.57327
SFXN2	-8.06955	-1.03901	-14.3144	2.00956	3.1564	2.72787	-8.2344	-11.1142	5.81753	4.1241	1.63841	-0.910453
NMNAT1	-3.80324	2.17765	-20.5384	-4.04182	3.2476	2.11982	-7.77292	-12.6919	1.6735	2.90296	-0.0681122	0.148932
ACY1	-4.15721	-0.737602	-7.83871	-5.21266	-1.05677	4.84438	-11.3894	-9.81229	4.32256	1.44077	-2.99835	-1.85069
BMP2K	-9.28016	-5.78862	-12.9696	-5.63358	-2.77979	6.8134	-8.41335	-14.0929	3.20987	0.0426998	-1.26911	-3.49132
ACADM	-12.6907	-7.89068	-16.1778	-0.930082	-3.73189	6.46156	-10.7275	-14.0337	2.71093	1.98692	-6.05188	-7.71092
DPP8	-11.7538	-5.29399	-17.1984	-1.97791	-5.49101	4.41539	-8.06912	-14.2879	-0.511064	-2.81044	-3.43617	-7.64155
KBTBD7	-11.4674	-6.80967	-20.4449	1.62927	-3.80965	1.98281	-8.0058	-16.3569	-2.07331	-1.06084	-4.98273	-9.00709
CPNE5	-18.5937	-18.9963	-0.293851	2.10415	10.1097	2.46276	-9.49802	-0.237856	-1.51782	1.87986	-2.80175	-2.46387
TNFAIP3	-14.8709	-16.0956	12.2182	-3.42763	-0.962219	-3.09409	-9.81662	1.03859	-5.08143	-5.01121	-6.38477	-3.71197
STX11	-12.6848	-9.66739	9.01401	2.29375	2.16159	-1.04517	-13.7709	1.45713	0.271314	-2.11183	0.265226	-0.409551
IL7R	-9.17469	-11.9514	8.86538	0.879765	3.68897	4.37598	-9.79962	-0.964364	-2.10682	-5.59115	-5.45781	-7.37731
RUNX3	-14.6103	-13.237	4.91576	-4.28268	4.13834	-6.04508	-14.806	-0.968747	-6.80237	-8.01493	-8.39262	-6.39151
GPR65	-16.2364	-15.985	0.991217	-5.80912	4.13911	-2.12846	-15.7871	-7.44456	-4.72968	-7.34851	-4.38	-5.13827
ADAMTS2	-9.99834	-8.88211	-7.86412	2.43203	5.26033	-3.83688	-4.33913	-3.76951	-7.02933	-2.79684	-3.05441	-5.108
SOBP	-9.47775	-7.3794	-12.3276	-4.22033	2.3072	1.37104	-3.53904	-9.06418	-4.51525	-6.03449	-9.00119	-9.35557
TBX6	-13.8537	-11.5007	-1.97495	-3.67265	-2.03697	-0.486925	-9.53449	-9.76763	1.71099	-7.75076	-7.48842	-5.44128
PIK3CD	-18.0346	-15.1625	-3.35397	-3.05967	6.5873	1.91802	-11.0125	-6.33065	0.684599	-3.48282	-2.88049	-1.05832
FLT3	-18.1988	-18.5465	-4.84638	-7.01071	2.11754	5.41242	-10.7709	-6.28834	-2.09219	-4.00711	-4.68172	-8.78966
INO80C	-19.5942	-20.3116	2.86202	-1.50808	-7.11306	1.41341	-12.8648	-6.28186	8.06573	4.1754	5.27292	6.24497
TMEM155	-12.4984	-12.6697	-0.922626	-4.72408	-2.17915	0.718117	-13.3948	-1.57659	0.560186	-1.48982	2.4381	5.24941
CGREF1	-14.3329	-17.3257	-7.98491	-4.80326	-16.2915	-1.49854	-6.059	-9.53319	7.29101	4.3299	3.21387	4.60357
TMEM200B	-16.9317	-16.582	-13.7802	-8.15905	-13.879	-2.01961	-3.94667	-12.2023	3.8255	-0.294472	1.88156	3.55063
IL4I1	-17.3471	-14.7392	-10.3335	-13.4663	0.408597	-1.80655	-5.44011	-1.01612	-0.00603707	-0.673659	-1.28792	-0.818175
IL17RB	-13.3937	-13.8112	-5.96342	-14.4476	-5.66227	-2.57724	-3.16591	-6.03975	-4.29072	-5.62153	-7.24635	-5.41932
DPCD	-13.133	-15.7976	-0.194331	-7.27011	-2.71633	-3.29611	6.60957	-5.59289	1.83066	-4.06296	2.24851	4.77441
ID3	-12.1875	-13.6278	-1.6005	-12.7129	-7.49742	-6.87137	7.11647	-1.10005	-4.95209	-0.48708	0.489286	2.95544
CD151	-18.1324	-20.4545	2.43653	-12.2887	-2.71062	-3.3431	-1.90617	-3.52411	-0.746349	-3.42982	1.33343	5.82755
RRAS	-15.9428	-18.4948	5.8921	-15.0417	-6.15992	-7.91671	0.688597	1.41466	-5.77872	-6.00824	-1.75586	0.0152024
DZIP1	-23.1605	-26.9812	-2.33756	6.37594	-8.65467	-3.53808	-6.32244	-8.9807	-3.50478	-7.15497	-7.40113	-8.70493
INSIG2	-19.1152	-23.5517	-5.50974	-4.19837	-11.4052	-1.09981	3.79453	-10.2209	0.0264093	-3.93197	-4.33943	-5.42824
PLXND1	-21.8701	-22.2013	-8.80718	-1.34869	-1.17432	0.0768537	-7.03948	-5.73456	-3.49576	0.321256	-2.23141	-3.59015
CMPK2	-19.2383	-19.8501	-10.2545	-11.0297	-4.52541	1.77803	-5.98258	-10.7019	-4.06313	-4.19854	-2.46059	-4.96881
NCKIPSD	-14.4386	-13.8906	-11.1355	4.07666	-7.17985	-1.06017	0.283279	-12.4428	0.826677	1.19194	-1.35058	-0.260049
ADCY3	-14.4034	-12.2286	-9.11385	-2.04935	-4.51804	-1.80788	1.14009	-5.83192	-0.804716	-2.05977	-1.66801	-3.56765
ZHX2	-16.5289	-13.2005	-8.54172	-2.19861	-7.09414	-5.20437	-4.58473	-5.06886	-0.314328	1.17787	-0.948697	1.09861
ATE1	-17.5797	-14.2594	-16.7007	1.97703	-3.12456	-0.00269984	-4.18069	-12.2886	-1.98361	-1.34578	-4.22599	-7.70193
ARL3	-17.4469	-16.2553	-16.9335	-2.24042	-6.7147	-5.92478	2.76841	-9.77176	-6.74607	-3.96624	-3.41978	-6.86752
CHST2	8.19208	7.57647	-0.163189	-6.2638	4.72613	-12.1114	-1.66971	-1.32491	-16.3217	-12.8643	-12.5492	-10.1447
SYT6	16.2338	19.8894	3.58305	-1.70724	-1.98829	-4.69825	-10.7603	-11.4006	-13.1146	-11.5272	-12.428	-12.684
RTN4RL2	16.8247	17.4739	-5.4196	-0.608934	-8.47022	-12.9112	3.59459	-5.71025	-17.9521	-12.7644	-15.0142	-14.0518
TLE4	12.0158	20.2789	-12.5008	-9.41298	1.86054	-3.34292	-12.9576	-14.9185	-14.5897	-11.0811	-12.2325	-15.7451
PRKACB	4.15365	11.2966	-14.3161	-7.07866	-1.18999	-0.660657	-13.5526	-16.2	-10.3148	-8.46523	-13.2389	-17.1935
CDC14A	4.21079	15.2674	-11.4743	-4.68276	-11.871	-4.36757	-15.1606	-16.3965	-12.4502	-13.4242	-15.3558	-19.4099
HEY1	9.42163	12.1104	-12.271	-10.1648	-15.6889	-11.9567	-14.5384	-17.17	-21.9053	-16.9712	-18.0459	-20.2226
FMR1	4.85642	10.5098	-14.7511	-3.78074	-5.33099	8.95617	-0.752778	-11.6777	6.90631	0.544485	2.79349	-0.186764
ALDH6A1	-2.43034	6.96553	-10.6527	1.30478	-6.60417	9.56787	-11.1587	-11.8983	10.5011	4.75405	-1.8485	-3.07095
SDHB	7.77156	10.1677	-13.6477	-8.34029	-6.49917	0.515982	-9.40339	-12.0088	-3.2434	3.0349	-3.94543	-4.54746
TRIM7	3.07552	3.3766	-12.2966	-6.50028	-10.9815	-4.28459	-15.0164	-7.30012	-6.47426	-1.98071	-4.52745	-5.59503
ALDH5A1	-5.15037	1.21153	-11.7146	11.0235	-1.77516	-0.848905	-4.26446	-8.96763	2.64089	-0.594253	-4.34575	-5.35243
NR2E1	5.06303	3.82669	-3.16824	7.96684	-3.72622	-7.54893	-4.24261	-3.25905	-6.17185	-7.3056	-6.64332	-8.55641
GPR17	-4.14434	-6.72511	-5.7573	12.5448	-7.66201	-8.9416	-1.11441	-8.92464	-8.7283	-5.45633	-8.92914	-9.35778
PLCD1	0.418432	1.83644	-16.1226	-7.00332	-5.85699	-2.29434	14.8652	-12.6186	-8.99523	-8.87854	-6.60431	-8.65139
BRMS1L	1.53779	3.58818	-15.9977	0.483425	-8.63903	-3.72841	3.04807	-6.30858	-6.54324	-0.747295	-4.58735	-8.46396
RARB	4.07424	6.7318	-11.129	-6.48031	-10.7887	-8.86307	0.614296	-9.91014	-12.3971	-7.9209	-11.0342	-12.2168
CRYAB	-9.06988	-6.76485	-10.9245	-11.9711	-5.6946	-9.00352	-7.6855	-10.5236	-7.83893	-9.44261	-8.34426	-6.60758
KDM4B	-11.9513	-8.81874	-9.87561	-10.4056	-10.9907	-7.66736	-3.74176	-19.3063	-4.2174	-12.0578	-12.1666	-9.59782
ZBTB10	-4.76006	1.46214	-11.4913	-5.55311	-9.5473	-1.90725	-4.3888	-11.3409	-3.39833	-4.63926	-9.29099	-9.88505
CGGBP1	-2.82621	3.10217	-16.2582	-8.88294	-13.1535	-0.646695	-5.59258	-15.9001	-6.1188	-8.42898	-9.23534	-12.8809
DBP	-4.31565	-0.845449	-11.3547	-0.527679	-9.99705	-6.09998	-5.22717	-7.78482	-4.011	-4.55209	-6.02839	-9.03141
KIAA0427	-6.2168	-3.20595	-11.9941	-3.18279	-10.8398	-5.54326	0.822949	-9.57401	-6.66506	-4.90153	-5.33793	-7.10813
FBXO21	-4.14067	-2.743	-12.6169	1.44088	-5.26248	-2.78069	-6.35966	-12.8839	-1.35519	-4.88665	-5.54384	-7.2587
FMO4	-3.95983	-2.9246	-13.0452	-0.5057	-5.47603	-4.1003	-5.88517	-13.7087	-3.41674	-5.95679	-11.2141	-12.1968
FLJ44635	-7.05283	-9.61216	5.74488	5.94518	-11.6626	-15.1914	-7.74238	-2.05402	-11.1546	-13.8016	-10.3464	-10.8193
PTF1A	-8.60438	-8.56041	1.42239	4.13514	-11.6557	-11.1354	-4.14806	-4.28379	-6.608	-6.99393	-10.6264	-10.0205
KISS1R	-5.54962	-4.06623	0.250289	2.0791	-11.3908	-9.53917	-4.48227	-6.87258	-9.43014	-9.68018	-11.3964	-8.77122
SHROOM1	-8.48769	-4.75125	-8.98641	-7.09947	-11.3107	-3.3122	-6.21193	-11.1001	0.992007	-7.10221	-3.72639	-1.82077
GRIA4	-7.88117	-8.30125	-9.04928	-3.19445	-4.98685	1.86786	3.56712	-13.2941	-2.01154	-3.52735	0.54686	-2.52232
BAG4	-7.62961	-3.60399	-14.0073	-1.35353	-10.7505	-4.13541	2.64086	-10.2908	-3.19238	2.14457	-1.33352	-4.11234
SLC27A3	-9.24551	-14.1667	-9.16209	-9.00778	-11.8309	-9.20785	6.14828	-6.85124	-6.24118	-4.50086	-2.19233	-0.987714
SLC39A14	-10.6992	-12.7763	-1.7826	1.25666	-12.5838	-5.73926	3.09294	-4.88131	-2.75423	-4.73837	-1.97311	-2.64325
RPL10	-5.14158	-10.2887	-6.65965	-3.95252	-8.22528	-7.15977	-1.11741	-7.12552	-3.534	-1.98898	-3.42759	-2.94746
HOXB7	5.40137	5.23493	-4.2929	-1.24392	-4.28913	-12.0437	11.2854	0.710199	-9.05142	-7.36367	-4.12434	-2.29134
RPL18	1.75062	-2.73276	2.41244	-4.47605	-7.69423	-12.9833	2.23417	1.35802	-5.77064	-3.54829	-3.37193	-1.26099
RPL9	4.00817	-1.37708	0.428628	-3.5343	-10.471	-12.6583	2.11384	-4.21116	-10.5818	-5.19316	-5.93207	-4.74719
APOC3	2.99996	2.09311	3.90554	-7.15921	-8.71083	-5.8647	-1.55325	1.37891	-4.3249	-5.97527	-5.39977	-5.08406
CATSPER2	2.27325	4.78145	-3.53525	-10.9034	-7.59653	-2.2444	-4.41888	-3.46189	-1.52932	-9.23187	-4.61305	-3.41972
FAM181B	-4.27687	-1.99661	-12.3861	-5.82268	-3.87451	-2.26716	4.2636	-1.82733	-7.41683	-8.24829	-5.74709	-5.97988
OGN	-2.12248	-2.30752	-7.52394	-11.4709	-11.4333	-2.12664	-0.328078	-3.87274	-8.90013	-4.38725	-5.39134	-7.54467
FOXF2	-11.3651	-13.1955	2.06128	-8.20831	5.57348	-5.10106	6.01456	2.58095	-6.93457	-9.32881	-5.04433	-4.9685
NR4A3	-2.26347	1.38369	3.02227	1.73153	-1.45334	-4.77899	-0.713756	0.202062	-6.23159	-5.79804	-6.32243	-6.43002
HIST1H2AH	-6.61131	-4.91484	6.44091	1.56432	0.679316	-7.09328	-7.16162	-3.51189	-5.60468	-6.47436	-7.33827	-6.39853
QTRT1	-4.89597	-6.46162	8.15854	-4.65113	-6.59909	-6.85586	-5.78672	-0.456538	0.770388	-6.23661	-7.10986	-1.3903
RDH13	-4.4985	-4.92062	4.03	-8.04435	-8.25511	-6.34023	-0.773481	-5.2525	-4.3741	-9.31876	-8.37537	-6.23749
MUSK	-6.36579	-4.62407	1.00682	-5.53541	-9.35091	-8.08446	-4.43835	-2.81277	-8.12597	-9.44136	-8.44019	-7.99916
OPRD1	-5.1795	-3.76205	1.20128	-5.53542	-6.27386	-8.40955	-3.04353	2.29415	-6.41745	-5.31614	-6.13926	-5.27205
KCNH4	-8.31932	-8.06069	3.26283	-4.36205	-3.33369	-6.25684	-4.76082	0.227606	-1.77753	-1.4156	-6.59815	-5.84206
ELAVL3	-11.0607	-8.07987	-0.867124	-2.35057	-4.71715	-5.98933	-0.876632	-3.00189	-6.77601	-3.99735	-6.10725	-4.32285
PEBP1	1.84724	3.25176	-17.2163	-0.695211	-11.7028	-9.91635	-14.1127	-19.1231	-9.64236	-8.24773	-13.5179	-13.8595
ZNF524	-2.47372	-2.01578	-12.6183	-14.3464	-11.3071	-15.7711	-10.9881	-14.8427	-16.8041	-14.3158	-16.5182	-15.1845
SALL1	-10.3054	-13.7599	-17.6048	-5.88865	-13.6869	-5.12384	-7.46377	-19.7322	-2.99592	-8.86522	-14.5603	-13.9701
FBXO3	-13.4789	-9.7396	-21.212	-5.80621	-11.2074	-0.55521	-11.4489	-22.2923	-9.59773	-11.4972	-14.7957	-19.4427
HPCA	-11.8886	-9.79783	-13.1364	-4.97367	-18.8436	-11.4259	-15.0198	-14.7135	-11.2111	-11.8157	-15.1043	-17.9639
APLN	-15.2968	-15.0716	-19.6833	-5.92098	-16.0928	-7.7905	-16.6172	-14.8599	-13.2797	-10.7123	-13.1866	-15.6793
HLA-DMA	-14.3946	-13.5262	-5.79323	-6.38993	-1.43637	-5.15824	-20.9989	-13.4121	-7.31332	-13.8066	-9.37481	-9.52856
PRKCH	-14.4128	-12.5984	-9.3297	-11.4581	-6.67939	-5.07379	-18.7891	-15.3857	-12.41	-10.6786	-12.524	-13.2344
CHST1	-13.4991	-11.9395	-6.27456	0.178718	-6.08183	-8.1704	-10.1056	-6.70644	-13.8393	-7.89926	-10.4193	-12.9513
ZDHHC14	-16.7972	-16.0457	-9.55669	0.57599	-0.910068	-5.70969	-7.59554	-12.0041	-10.0385	-10.0076	-10.2194	-12.7413
NR1D1	-9.34506	-6.91599	-7.98392	-2.96404	-8.34977	-6.4724	-12.7355	-10.8652	-4.18478	-7.26513	-10.3926	-11.6665
ZNRF2	-12.9324	-7.95013	-9.56338	3.92724	-7.67892	-4.01217	-14.1875	-14.6716	-3.70276	-7.95078	-12.5965	-15.0843
ZNF70	-16.0367	-12.6949	-11.0761	0.392414	-10.1854	-7.21784	-11.0496	-13.473	-4.28878	-7.89813	-9.14932	-9.84654
HSF4	-14.3612	-15.2499	-8.50432	1.82531	-10.0826	-6.65431	-13.8897	-10.4026	-4.85762	-10.6692	-11.043	-10.3098
RGS14	-20.0256	-17.6653	-9.17452	-13.5235	-8.37899	-7.98136	-14.0789	-14.4462	-2.92014	-8.00995	-7.07925	-3.19317
PXMP2	-18.6044	-17.9404	-10.2345	0.266146	-13.5651	-5.42802	-14.2571	-16.3578	-3.14494	-0.848503	-9.47255	-9.16481
SHMT1	-19.3762	-16.5278	-16.9377	-1.5207	-5.00582	-9.94323	-13.8201	-15.1541	-5.13866	-4.2414	-9.4697	-8.36422
IRX3	-21.7686	-24.0204	-4.68618	-3.27838	-2.10949	-6.3949	-11.2272	-10.1094	-9.28327	-7.952	-11.0776	-8.93194
EGFL7	-18.2963	-18.6312	-6.7066	-8.57368	-6.30166	-8.19706	-12.595	-6.35138	-11.6218	-8.69051	-12.3992	-10.8053
FOXJ3	-19.5801	-19.2908	-6.31823	-7.24184	-5.92611	-0.368425	-7.7982	-13.44	-8.76199	-9.96259	-10.1149	-8.42951
DLX1	-15.7326	-14.2415	-11.097	-2.09163	-7.46565	-1.48723	-3.96148	-10.3856	-7.50214	-6.80185	-8.21806	-11.2931
SLC6A1	-15.8725	-14.9684	-7.56243	-2.92437	-5.71599	-0.131606	-11.0515	-5.02148	-6.72017	-9.92757	-9.66649	-12.0116
INHBB	-14.2001	-15.568	-6.8413	-10.6791	-15.3692	-11.8914	-12.4665	-9.89817	-13.5711	-9.27209	-11.8369	-13.7678
NETO2	-12.4641	-16.128	-7.82974	-7.8794	-18.2255	-11.6445	-7.84509	-16.4292	-12.9009	-16.577	-19.0716	-16.9211
RAMP2	-16.4618	-18.523	-7.38069	-13.4487	-12.212	-9.106	-5.56889	-11.1412	-16.1282	-11.9415	-14.3698	-13.5329
GJA1	-21.7493	-22.3031	-11.1552	-10.5303	-13.4341	-9.64593	-4.2991	-14.797	-13.8613	-12.6431	-12.0799	-15.4542
DLL4	-23.1507	-22.9879	-11.3282	-8.75581	-12.1568	-11.1663	-20.2478	-14.1429	-15.2161	-10.2976	-14.7921	-15.4961
ANGPT2	-20.2431	-20.587	-10.5737	-9.70366	-12.3759	-7.52414	-20.7685	-12.888	-16.6315	-17.6995	-18.6451	-19.4948
INSR	-22.3856	-21.7873	-18.5109	-9.09361	-15.2993	-5.22779	-21.8648	-21.0425	-11.9984	-10.0746	-15.233	-17.3097
ENPP2	-18.0421	-17.8908	-16.2325	-10.9089	-19.8651	-11.7208	-17.7913	-18.4126	-16.0241	-13.0179	-15.7161	-19.1309
SYNM	-19.2347	-19.2075	-16.385	-1.49975	-4.45106	2.7334	-17.55	-20.4385	-6.03658	-9.53093	-11.3467	-13.9061
SLC12A4	-20.8505	-18.6378	-23.6033	-2.47335	-8.31394	-4.61016	-12.0384	-20.4902	-9.00147	-8.79417	-14.0619	-15.7054
SHANK3	-21.4264	-20.5911	-14.2837	-2.74849	-13.5153	-9.75027	-14.5844	-16.9981	-9.59864	-7.15798	-14.3095	-14.1364
ABCG2	-18.5634	-20.4682	-15.5056	-12.0234	-9.59205	-7.11579	-14.6169	-15.4933	-12.0847	-5.33075	-8.99009	-10.7212
DDAH1	-24.4067	-22.9116	-21.2218	-5.98428	-9.28365	-3.60839	-11.8958	-19.2575	-6.54001	-3.40598	-9.48191	-10.3831
NOTCH1	-25.6036	-24.4188	-17.5672	-10.7998	-10.7591	-1.86532	-12.1938	-14.4279	-7.24907	-5.78543	-10.2432	-11.47
FZD1	-29.4691	-28.6104	-10.9965	-0.545021	-13.6315	-6.57865	-19.472	-22.9316	-7.40124	-9.16644	-13.8711	-12.7576
FLI1	-25.8941	-26.8261	-13.3752	-11.3419	-5.31635	-3.27832	-18.4169	-18.472	-13.0041	-11.4442	-13.2718	-16.255
TCF4	-22.7235	-23.5967	-12.4944	-6.38206	-6.58604	-4.43937	-14.2447	-14.9576	-12.72	-10.1085	-12.2539	-14.9474
PDGFB	-22.1445	-24.1134	-11.6455	-8.17615	-8.41328	-7.41401	-11.9834	-15.4054	-14.1069	-11.4681	-12.8103	-12.6564
MYCT1	-21.7187	-23.1442	-12.9004	-10.0253	-11.9676	-6.44337	-10.0141	-15.5518	-15.8945	-12.2899	-14.2117	-16.2442
MEF2C	-24.6184	-25.5212	-12.2022	-10.5971	-10.51	-4.49165	-15.4659	-16.2211	-15.3586	-13.0941	-15.4125	-17.2967

## Sheet: KIRC sPCC ranked
Table S9-6: sPCC analysis of agonistic and antagonistic miRNAs as shown in Figure 8A-KIRC, ranked according to Delta average sPCC antagonists/agonists.
GeneID	miR-222	miR-221	miR-106b	miR-25	miR-20b	miR-103	miR-149	miR-18a	miR-93	miR-19a	miR-20a	miR-17	Average 221/222	Average rest	Delta
EIF4A1	-22.7577	-24.7345	14.6074	8.8569	19.0405	18.3678	16.9996	32.0457	33.6941	33.2824	34.7566	38.5941	-23.7461	25.0245	-48.7706
RAD51	-10.1432	-13.3957	22.8059	16.9426	24.0431	23.49	34.2428	47.5577	41.1708	43.6802	49.5833	49.2338	-11.7694	35.275	-47.0445
UCK2	-12.2328	-15.078	26.9876	22.1167	21.582	14.8806	32.8829	50.2754	34.9153	39.2407	44.008	45.6561	-13.6554	33.2545	-46.9099
CDC6	-9.59445	-12.5689	22.2035	15.7549	27.3406	29.3734	32.3528	47.5903	43.9425	45.679	46.4933	47.249	-11.0817	35.7979	-46.8796
DTL	-14.619	-17.7567	14.2072	15.5765	20.5749	24.3884	24.311	38.5653	39.0531	41.2251	41.8154	40.9573	-16.1878	30.0674	-46.2553
TEAD4	-17.9633	-24.0149	25.1618	15.9262	22.8746	11.958	29.4276	35.4173	26.7678	24.1479	25.1567	29.9766	-20.9891	24.6815	-45.6706
MCM7	-23.3559	-24.7353	15.8719	23.5377	4.6227	17.8968	7.93865	21.408	32.95	26.812	28.352	29.7184	-24.0456	20.9108	-44.9564
KIAA0101	-5.33004	-8.47853	25.9154	17.7152	23.7569	22.7894	37.6468	50.5457	41.5405	44.2914	48.8786	49.6001	-6.90428	36.268	-43.1723
ATAD2	-12.0034	-13.5714	20.8047	14.0407	21.3487	23.0438	22.793	39.0561	35.9067	37.7441	40.4014	40.7035	-12.7874	29.5843	-42.3717
CDCA7	-2.70639	-7.15183	29.0325	22.3268	23.7354	20.0904	44.4251	53.0997	39.1039	43.0231	50.1028	49.0276	-4.92911	37.3967	-42.3258
EZH2	-16.6653	-18.6977	16.5845	16.0848	16.5581	16.5333	15.2627	30.9447	33.3237	28.8881	34.0507	36.0497	-17.6815	24.428	-42.1095
RFC4	-5.83226	-10.1198	23.5198	17.3598	18.0115	19.0894	40.3558	47.9327	38.2623	40.4327	47.4442	47.7005	-7.97604	34.0109	-41.9869
TOP2A	-8.02833	-11.0422	20.563	14.3067	26.0469	24.1495	25.239	43.8565	39.5486	41.4512	43.2301	46.1198	-9.53525	32.4511	-41.9864
BUB1B	-4.16738	-7.22976	21.7928	18.3138	21.9271	21.8934	35.1541	49.2397	41.2784	45.195	53.4237	53.0229	-5.69857	36.1241	-41.8227
DEPDC1B	-2.92601	-6.60719	25.0617	20.2403	24.6967	22.7264	36.7911	53.058	41.2671	44.6169	48.6658	48.9451	-4.7666	36.6069	-41.3735
SC65	-18.7211	-19.5121	19.3242	10.354	20.5946	9.1374	18.8728	30.5578	22.6875	26.2455	27.9043	32.8689	-19.1166	21.8547	-40.9713
POLE2	-13.3089	-15.6925	15.353	12.3944	11.0863	17.9706	34.86	36.1528	30.9505	31.5919	37.7231	33.5936	-14.5007	26.1676	-40.6683
MELK	-9.97279	-11.4062	18.9107	12.3299	20.0492	20.8104	23.4674	42.9062	37.7197	36.4426	43.4811	43.6569	-10.6895	29.9774	-40.6669
KIF20A	-4.18883	-7.77364	22.1247	12.3278	29.4698	23.3753	29.678	48.1491	38.9584	41.6842	44.4001	47.8319	-5.98123	33.7999	-39.7811
BIRC5	-4.76677	-7.47182	21.4369	13.8715	26.1251	22.262	27.423	46.4311	39.5005	41.921	45.8002	48.4996	-6.11929	33.3271	-39.4464
ARHGAP11A	-12.1966	-12.569	12.2008	18.6725	17.4288	18.6041	19.0631	33.4631	33.6811	35.8665	39.2799	39.4752	-12.3828	26.7735	-39.1563
GMNN	-23.2358	-24.0692	8.09976	6.29951	7.85702	7.40924	15.0213	17.1256	21.0174	22.2187	24.124	24.25	-23.6525	15.3423	-38.9947
CENPF	-5.12324	-8.1396	21.8892	13.4594	30.6331	24.6784	26.7185	45.9158	37.7584	39.731	38.4135	42.6023	-6.63142	32.18	-38.8114
NOP2	-6.05884	-8.73094	27.9048	12.7593	26.6018	15.2047	33.6879	47.3892	32.9328	33.7168	39.0522	44.1086	-7.39489	31.3358	-38.7307
CCNE2	-20.2984	-22.1779	9.26114	2.74843	8.03973	23.1024	7.38156	15.7545	30.0139	24.5885	25.2343	25.5913	-21.2382	17.1716	-38.4098
PPIL1	-14.6487	-15.9962	14.1682	13.4683	19.3595	9.64419	35.084	32.826	19.4737	26.0526	30.4476	29.8326	-15.3224	23.0357	-38.3581
DEPDC1	-10.0513	-12.5501	12.8311	10.8593	15.5806	21.0187	17.4735	33.318	36.0752	37.3027	42.3725	43.3683	-11.3007	27.02	-38.3207
AURKB	-1.85905	-4.61129	25.2498	13.6157	29.5807	22.7281	31.1042	50.6848	38.881	42.6593	43.1903	47.1588	-3.23517	34.4853	-37.7205
FOXM1	-4.35619	-6.60628	19.6877	11.2206	22.9664	21.7583	25.6282	42.629	37.8726	41.8464	45.4753	49.5185	-5.48124	31.8603	-37.3415
LYAR	-19.2418	-23.0754	19.1363	3.87047	15.7958	7.55455	12.8865	29.8783	16.0353	19.1633	15.8135	20.8506	-21.1586	16.0985	-37.2571
PPP1R9B	-33.5071	-33.0254	-4.42951	-1.67016	7.08207	5.49413	-4.76501	5.1806	8.8089	7.93402	7.57606	8.34108	-33.2663	3.95522	-37.2215
BRCA2	-20.4049	-21.5347	-0.193943	9.68921	5.1317	19.5279	3.96364	14.2277	28.7174	24.8771	29.2321	25.4385	-20.9698	16.0611	-37.031
ORC1L	-14.5138	-14.2594	9.26836	7.71813	15.5737	20.0661	12.436	28.2206	32.473	33.3741	32.9619	34.2402	-14.3866	22.6332	-37.0198
MYBL2	-2.02329	-5.17189	27.1222	13.8997	29.7014	20.8262	32.8474	50.4845	34.5048	39.9033	40.7567	43.9142	-3.59759	33.396	-36.9936
CLSPN	-17.8514	-18.3991	3.43512	8.02202	13.3631	23.8664	4.16919	20.6599	30.356	26.5912	29.7952	27.8378	-18.1253	18.8096	-36.9349
SOX4	-9.98659	-13.4541	19.8916	20.4221	13.2212	5.54182	41.5269	39.8027	18.739	27.6652	32.8062	31.3904	-11.7203	25.1007	-36.821
MEST	1.8173	-3.91555	30.1586	22.1637	21.2503	17.5234	51.0484	55.3021	32.2115	38.4819	43.4957	42.3529	-1.04913	35.3989	-36.448
CCNB1	-0.125661	-3.7148	20.6223	13.64	26.135	22.5045	35.3158	51.1352	38.6209	42.8415	46.2583	47.8044	-1.92023	34.4878	-36.408
RRM2	-5.89308	-8.09597	15.7078	8.76076	21.1375	25.1137	20.401	38.9221	38.7801	38.5862	41.5399	43.9646	-6.99453	29.2914	-36.2859
USP13	-16.6516	-19.4008	10.7493	14.2301	11.1529	5.61162	24.7441	27.3007	17.1606	23.2222	25.3307	22.687	-18.0262	18.2189	-36.2451
GIT1	-25.6021	-26.8943	0.504568	7.18301	7.23156	1.82018	9.20897	16.0091	12.7592	16.2624	11.8069	14.2458	-26.2482	9.70316	-35.9514
ERCC6L	-6.36303	-8.13695	13.5005	10.8089	16.7125	20.6814	21.83	36.0789	37.4289	38.4535	45.229	45.6895	-7.24999	28.6413	-35.8913
FAM72A	-5.74939	-8.71927	25.6255	11.3593	29.5235	18.6754	24.1786	44.933	30.7403	33.4285	31.8562	35.7508	-7.23433	28.6071	-35.8414
TYMS	-26.433	-28.0382	-3.36745	4.36556	-2.64686	9.60085	0.500132	5.04376	20.4366	16.3822	17.5952	17.69	-27.2356	8.55999	-35.7956
CCNA2	-8.72339	-10.3125	14.2611	6.79845	19.0541	20.1632	17.6742	35.577	34.1264	34.4554	38.405	41.3653	-9.51796	26.188	-35.706
PLK4	-13.3329	-14.4554	9.00465	6.05882	12.0896	20.7475	12.2037	26.9828	32.3336	28.8116	34.3764	34.5352	-13.8941	21.7144	-35.6085
SRPK1	-9.22645	-8.00268	11.6331	15.571	20.8679	15.8534	32.9128	33.5795	29.5894	32.4576	39.6994	37.4372	-8.61457	26.9601	-35.5747
RCN1	-13.0795	-19.0317	21.0469	9.83107	10.4751	7.40864	29.4381	26.7163	17.334	16.6962	24.6421	26.1139	-16.0556	18.9702	-35.0258
CDC20	-3.01176	-5.25882	19.7118	10.3565	24.3942	20.5707	24.4133	44.623	35.4996	40.2738	42.9893	46.0623	-4.13529	30.8894	-35.0247
PABPC1	-3.50587	-10.299	22.4148	9.85503	18.0235	13.3887	35.6782	39.0105	27.6505	34.2517	36.7476	39.8005	-6.90245	27.6821	-34.5845
PKN3	-23.9561	-26.0408	6.07598	0.263928	9.22291	5.92469	7.58939	18.669	10.0472	16.0562	9.4587	11.9685	-24.9984	9.52764	-34.5261
BAX	-21.6825	-22.381	8.91369	4.95875	10.5693	7.61584	3.59471	13.357	18.8097	11.382	20.2643	24.3842	-22.0318	12.3849	-34.4167
TCERG1	-13.8342	-15.5975	12.5004	6.19351	12.0743	14.5774	17.7528	29.4991	25.3909	21.0616	27.1305	29.4786	-14.7158	19.5659	-34.2817
CDT1	-6.76247	-8.86411	14.7631	7.33043	19.1731	21.8516	22.3286	30.6956	36.5522	35.4971	36.5691	38.9522	-7.81329	26.3713	-34.1846
PKMYT1	-6.40262	-7.70951	14.7706	6.07069	17.4041	22.0311	18.7184	34.9905	36.3812	35.884	39.427	42.0282	-7.05607	26.7706	-33.8266
CCNE1	4.15796	1.93012	28.3036	17.3243	32.1126	25.5547	36.3174	54.2614	40.4416	42.7152	43.5767	46.3447	3.04404	36.6952	-33.6512
RFC2	-15.3193	-21.9962	16.7089	14.9888	2.05766	7.01408	13.1356	17.0238	21.3535	17.661	17.4588	19.9328	-18.6577	14.7335	-33.3913
PRR3	-21.7268	-24.741	5.1535	7.71867	-0.83873	0.0884184	12.4345	15.9394	12.533	13.2229	16.1826	18.0326	-23.2339	10.0467	-33.2805
PFN1	-14.3703	-15.8819	16.7219	-1.98964	18.0408	6.15973	15.279	30.4453	18.6868	20.1591	26.4299	30.1596	-15.1261	18.0092	-33.1353
NME1	-3.78223	-5.90161	24.8034	8.69498	28.8264	15.6001	27.8517	42.1882	29.0939	31.8394	31.6607	37.5892	-4.84192	27.8148	-32.6567
RHEBL1	-11.2031	-13.2563	18.5226	15.0427	15.1037	7.93245	15.1952	31.912	20.6087	25.3201	26.9589	27.6378	-12.2297	20.4234	-32.6531
MPP2	7.98309	3.87318	26.0951	19.8643	27.1128	21.9135	45.6514	55.7599	37.6624	47.6411	52.4433	51.1356	5.92813	38.5279	-32.5998
FBL	-6.83552	-13.2162	17.4718	13.3505	13.7624	11.2101	23.1493	32.6912	26.1917	28.3503	27.6865	30.7643	-10.0259	22.4628	-32.4887
LDHA	-25.2044	-27.8936	-5.64423	-8.66896	3.65727	12.4438	0.0324827	4.18157	13.6521	9.48649	12.4786	12.0673	-26.549	5.36864	-31.9176
MCM2	-3.70539	-4.83352	16.8317	10.9477	12.1128	21.5905	30.5606	34.4276	35.4603	35.1464	40.3546	38.3139	-4.26946	27.5746	-31.8441
SPC25	-13.1058	-14.1964	11.395	8.07903	15.2443	9.29081	9.48045	27.6944	24.7605	19.9228	25.6283	28.9653	-13.6511	18.0461	-31.6972
MAZ	-19.0341	-19.0638	5.84731	5.8022	15.6745	4.81574	6.81563	13.7292	16.7682	12.3428	17.5111	22.6041	-19.0489	12.1911	-31.24
DNA2	-5.1699	-5.62676	21.8258	20.2462	20.7876	14.1099	21.3456	33.5291	29.0413	27.7451	32.3312	33.0606	-5.39833	25.4022	-30.8006
MCM5	-25.9993	-24.967	0.917135	-3.75409	3.68776	10.4533	-7.98381	2.72151	14.6109	9.72595	11.4293	10.2081	-25.4832	5.2016	-30.6848
FANCA	-5.47549	-7.65561	13.0176	10.7483	16.8487	23.4443	17.4896	28.6156	33.3132	28.7634	35.2164	33.6867	-6.56555	24.1144	-30.6799
ZNF384	-21.9808	-21.7259	1.61463	2.81886	2.93731	9.8956	1.44825	3.73261	19.3871	11.8688	13.6114	19.8446	-21.8533	8.71591	-30.5692
NKX2-8	4.99675	1.4124	34.0482	17.8146	23.4327	11.2878	42.3285	53.2202	28.7457	36.2436	39.698	42.3398	3.20457	32.9159	-29.7113
SEMA6A	-29.0199	-26.0732	-9.49253	-9.62669	5.49103	15.2221	-17.0622	-1.53578	12.2381	8.20695	7.56491	8.96835	-27.5466	1.99743	-29.544
PFKFB3	-22.8372	-24.1345	-3.01359	-8.76664	0.895683	7.4323	6.99796	6.87171	12.2599	12.9852	12.0402	11.922	-23.4859	5.96248	-29.4483
SYNGR4	-7.42656	-11.3091	5.87848	7.41476	3.1445	18.2152	19.9551	25.2553	28.1575	26.5531	33.8928	32.1624	-9.36781	20.0629	-29.4307
NUP62	-26.2695	-25.798	-8.04345	-5.95691	0.463151	-0.182881	-0.152825	0.454579	9.52397	9.84511	10.525	13.6278	-26.0338	3.01036	-29.0441
CACNA1G	-4.46596	-6.09438	15.0259	13.9443	5.9452	15.8567	23.0144	31.5445	29.1524	31.0263	36.1872	34.9655	-5.28017	23.6662	-28.9464
TK1	0.536021	-0.276912	19.8288	17.2967	24.2931	18.4807	26.0523	40.6155	34.4146	36.2136	35.2762	38.1564	0.129555	29.0628	-28.9332
FANCG	-15.8894	-17.3059	-1.44168	1.94615	9.41612	10.8125	7.87287	12.0024	18.9603	18.6143	22.2573	21.4347	-16.5976	12.1875	-28.7851
TCOF1	-3.78259	-4.73247	18.5206	5.07474	24.3165	16.6208	21.4228	39.272	27.0381	28.1819	27.9099	33.9759	-4.25753	24.2333	-28.4909
RCC1	-5.97999	-8.60387	19.0011	4.28927	13.6133	13.1881	18.6483	27.4787	26.5439	24.4583	29.8247	34.0872	-7.29193	21.1133	-28.4052
CDK5R1	-8.21109	-10.4071	12.2612	7.04582	12.2541	13.313	19.0276	25.1084	22.6493	23.0353	25.7177	28.4004	-9.3091	18.8813	-28.1904
SNRPA	-10.5415	-14.2422	18.4111	-0.33986	11.1596	2.26733	18.961	29.3242	15.9539	17.9963	18.5712	24.9558	-12.3919	15.7261	-28.1179
SBK1	4.48171	1.28132	21.2184	25.2837	18.0641	9.99361	47.021	48.5896	26.6437	33.8055	41.2917	37.1333	2.88151	30.9045	-28.023
KLF5	-2.99113	-5.59128	23.0602	16.7939	17.4431	13.2576	36.0528	35.9193	21.3496	22.1217	25.1831	26.066	-4.2912	23.7247	-28.0159
FAM57A	-27.4539	-26.2686	-8.78582	-4.95442	2.24416	3.01289	-1.02819	-2.75147	7.24306	3.10199	3.44148	4.90357	-26.8612	0.642724	-27.5039
MTHFD2	-4.26189	-5.68675	14.353	7.41425	13.7402	14.7335	17.1583	27.8243	27.469	29.3195	36.1844	36.6437	-4.97432	22.484	-27.4583
MEOX2	5.61431	2.66334	23.9803	23.7977	15.9165	10.6662	44.5284	48.7075	27.5408	35.5343	42.3459	40.1773	4.13883	31.3195	-27.1807
HACE1	-24.0282	-25.6494	-1.67918	4.6055	-4.03297	2.01699	12.627	0.841771	3.29217	0.995284	3.74575	0.661575	-24.8388	2.30739	-27.1462
STK4	-17.3916	-18.3964	20.1466	6.60363	10.1897	9.18941	-0.0988378	8.9408	13.5945	6.08738	8.03987	9.56411	-17.894	9.22571	-27.1197
HOXC11	-6.7067	-9.32392	17.0046	14.7159	13.6652	2.07938	23.6167	26.0888	17.4657	19.7512	27.4192	28.7109	-8.01531	19.0518	-27.0671
FKBP10	-7.29037	-10.3687	16.8179	8.4826	12.1066	10.9017	14	24.7692	21.1044	23.3012	23.6009	26.6664	-8.82955	18.1751	-27.0046
KCTD15	-24.5101	-25.0933	-3.00257	2.99436	-4.09264	-0.417317	9.21145	4.63844	0.673266	3.47295	5.8324	2.61256	-24.8017	2.19229	-26.994
AP4M1	-17.4255	-17.4132	19.0514	11.7436	0.438267	2.47617	5.92982	12.4897	13.2372	4.23421	10.3218	14.5185	-17.4194	9.44406	-26.8634
ODC1	-15.8994	-16.2652	-1.59915	14.566	5.24616	5.0721	13.6069	13.174	12.4637	13.0201	17.1636	14.8147	-16.0823	10.7528	-26.8351
RPS18	-9.60267	-15.8952	16.3173	10.7679	5.04175	0.957845	18.7643	20.6144	13.0567	15.4728	18.4872	19.5943	-12.7489	13.9075	-26.6564
CDC25A	9.61365	7.46287	21.4359	16.0564	27.0868	24.4003	34.4794	49.3523	38.367	42.5886	47.2902	47.1971	8.53826	34.8254	-26.2871
TRIM46	1.77944	-1.5907	22.0011	16.8696	17.483	6.30237	32.6657	41.1488	22.5503	31.5046	37.3251	35.6206	0.0943664	26.3471	-26.2528
NASP	-22.6002	-22.5287	4.57777	2.04724	-0.847887	1.52835	-5.56468	6.92319	7.55046	5.06557	5.99408	6.58653	-22.5644	3.38606	-25.9505
MDN1	-23.176	-23.3108	-7.74267	9.43577	1.24229	9.60082	-2.35406	-5.49055	8.69576	5.39385	5.19403	2.89949	-23.2434	2.68747	-25.9309
NPM1	-12.9139	-17.0966	3.02662	5.30449	8.00419	8.66158	6.77965	17.2631	16.0734	15.5878	14.1751	13.5211	-15.0052	10.8397	-25.8449
UBE2C	0.0598072	-1.79937	13.7045	5.99155	13.5994	15.9672	18.1469	34.404	30.9241	33.1198	41.0079	42.6066	-0.869781	24.9472	-25.817
SLC9A5	-14.1507	-14.6239	8.62133	10.9555	3.04567	0.56536	13.5181	20.7173	10.9331	12.7602	17.2612	14.957	-14.3873	11.3335	-25.7208
DDB2	-26.4692	-27.8877	-2.58624	-3.56222	-1.26514	4.21088	-16.7527	-10.1348	7.15118	-0.185931	1.50574	6.76056	-27.1784	-1.48587	-25.6926
PYCR1	-0.898651	-3.35226	24.8771	11.8357	20.8115	11.8331	30.7502	35.529	20.7487	24.9497	25	27.8786	-2.12545	23.4214	-25.5468
CDC25C	-4.0784	-5.78183	8.50958	7.54817	23.6525	9.23811	13.4825	27.2268	22.1659	29.424	32.9503	31.5469	-4.93011	20.5745	-25.5046
PRKCG	0.0165192	-1.57789	17.9169	16.6324	12.6839	7.4956	34.0322	39.1067	24.6725	27.7785	34.4364	32.1685	-0.780686	24.6924	-25.473
NLGN3	-7.90916	-8.53274	16.611	3.21641	10.0248	3.72611	29.5486	30.2602	14.5432	15.3125	24.6876	24.117	-8.22095	17.2047	-25.4257
FKBP11	-9.09924	-10.8245	14.7749	2.81934	18.2206	15.3134	7.05354	15.6876	18.3118	15.8847	20.0983	24.1122	-9.96185	15.2276	-25.1895
E2F7	-7.0773	-7.30778	3.40153	3.18697	4.59466	15.5379	7.86451	19.7853	28.4265	26.0596	35.533	34.8333	-7.19254	17.9223	-25.1149
PAQR4	-6.1701	-7.02099	5.45573	-0.92968	10.0428	18.3238	11.162	22.9964	28.622	27.9359	30.0594	30.9674	-6.59555	18.4636	-25.0591
SMARCA1	-13.966	-13.9461	1.07924	10.6347	4.80405	5.83598	16.797	16.3391	11.2072	12.6463	15.9791	11.8429	-13.9561	10.7166	-24.6726
CCND2	-18.8626	-19.9817	3.23687	-6.66942	1.18707	5.9634	6.25559	-0.741518	9.08366	5.16926	12.2756	16.2477	-19.4221	5.20082	-24.6229
MEIS2	-13.5525	-17.3338	2.28171	3.00057	2.74301	3.67153	20.4999	13.4979	7.42533	11.2422	15.2348	11.2414	-15.4432	9.08384	-24.527
FHOD1	-23.1168	-22.8407	-1.87633	4.41457	1.54104	0.654779	0.790465	3.57049	0.856002	0.0998575	1.85884	0.50339	-22.9787	1.24131	-24.2201
SHC1	-19.5908	-22.6013	7.6036	-3.60217	-3.57546	-1.99415	2.00847	3.88657	4.89908	3.6563	7.29532	10.5514	-21.0961	3.0729	-24.169
BCL9L	-23.9612	-22.854	-2.31624	-0.126147	-5.18473	-1.57081	-3.73587	-3.87895	4.3702	3.54	4.76062	6.90439	-23.4076	0.276246	-23.6838
PTK7	2.61772	-0.487454	21.5407	17.2074	10.9016	6.47952	47.3993	37.2931	18.7587	26.0112	31.3886	30.2854	1.06513	24.7266	-23.6614
LEMD2	-24.4613	-21.3848	-0.294613	-3.63258	-1.52708	-3.44912	-0.755557	-1.68398	2.57322	1.47077	5.09235	9.25518	-22.923	0.70486	-23.6279
FGFR3	-21.7885	-21.3643	-9.17838	2.3967	-4.53644	2.81879	4.18022	-6.99037	10.6654	7.33555	4.69937	7.20456	-21.5764	1.85954	-23.4359
DMTF1	-18.947	-17.1048	5.55426	12.2524	-0.962362	2.07968	-1.61193	5.58301	11.1401	3.58532	7.41606	8.42919	-18.0259	5.34658	-23.3725
PUS1	-7.16852	-7.2331	16.7119	4.4747	14.4326	8.41583	12.4366	20.0218	21.3818	16.6613	19.4038	27.6544	-7.20081	16.1595	-23.3603
AURKA	7.95892	6.17275	16.1761	8.91728	21.3997	22.2837	26.0678	41.6772	35.792	39.9149	43.5719	45.4919	7.06583	30.1292	-23.0634
RPL19	-11.738	-18.2598	15.4062	2.10973	4.97195	-4.5572	11.9787	15.3121	7.99685	7.00163	7.30775	11.8291	-14.9989	7.9357	-22.9346
KIAA1804	-9.97323	-10.9702	2.8716	13.0574	3.91509	3.85242	22.6428	17.8713	14.4931	14.8016	16.6174	13.2845	-10.4717	12.3407	-22.8124
TLCD1	10.6675	8.58396	28.4735	10.1369	25.7772	19.7263	39.2437	48.2866	32.7274	36.689	39.0331	42.9835	9.62571	32.3077	-22.682
TFAP4	-0.616479	-2.76922	16.2936	14.4387	10.3261	8.94964	20.5816	25.9673	24.1607	26.2596	25.7746	31.4105	-1.69285	20.4162	-22.1091
BMP2	-19.788	-20.9483	6.09712	-3.74812	2.335	3.95871	-2.24554	7.5852	2.79028	2.77477	-3.62963	1.3482	-20.3682	1.7266	-22.0948
BOP1	-2.60724	-2.25718	23.3192	11.0596	15.6271	4.0448	20.1204	31.0126	18.5044	21.9567	22.4976	27.7629	-2.43221	19.5905	-22.0227
AK3L1	-26.3967	-28.2582	-20.8147	-9.14246	-7.92123	8.03906	-11.2395	-17.043	7.90791	3.11033	-3.02193	-2.97383	-27.3274	-5.30994	-22.0175
ENO1	-25.7056	-27.1439	-12.3229	-11.5045	-5.46476	-1.21005	-8.99715	-13.1565	2.51053	1.63332	0.786661	3.58963	-26.4247	-4.41357	-22.0111
SLC2A1	-13.8446	-16.3089	2.32613	-2.03758	-2.17902	7.9623	17.8858	7.06204	10.126	5.63823	11.0831	11.3922	-15.0767	6.92592	-22.0026
CALU	-9.94714	-11.2689	11.6613	7.66224	5.28185	7.6278	13.1806	16.7566	9.95829	11.4994	15.0222	14.6384	-10.608	11.3289	-21.9369
CHAF1A	-9.40094	-5.25208	0.403039	0.347862	7.75934	20.7604	1.61693	10.9474	28.4347	23.4895	26.0493	25.5886	-7.32651	14.5397	-21.8662
MSH5	-15.1029	-13.23	4.17067	5.88738	2.06556	5.55221	4.52205	5.10135	15.2351	7.69789	11.6455	14.0355	-14.1665	7.59132	-21.7578
SIPA1	-20.0575	-21.6687	11.1631	-4.67149	4.24354	-4.99444	-0.553506	6.57959	-2.72789	-3.34329	-0.176043	2.88931	-20.8631	0.840886	-21.704
SNAP25	-15.0162	-18.0411	8.9456	6.00832	-0.141456	1.224	-0.583203	8.29746	9.08859	6.12018	4.40628	6.81442	-16.5287	5.01802	-21.5467
E2F1	-1.64949	-1.98933	8.28642	4.81921	7.29987	20.3094	13.2949	19.88	31.6096	28.4559	31.8792	30.7184	-1.81941	19.6553	-21.4747
PRKDC	-6.75036	-5.28023	-0.749439	2.26675	6.06972	13.4617	19.4969	16.9254	18.9664	24.0488	25.0432	23.7542	-6.0153	14.9284	-20.9437
ETV4	12.6998	9.7834	26.8379	17.5207	28.137	19.6311	44.5474	49.5845	29.8248	35.7634	34.1789	35.362	11.2416	32.1388	-20.8972
POLD1	-5.21935	-3.12228	6.91855	4.97878	4.12614	10.7998	11.1832	18.1897	25.4087	23.2334	30.351	30.9387	-4.17082	16.6128	-20.7836
HIST1H2BK	-3.15075	-5.64569	19.2882	18.6935	19.0059	0.183006	19.662	25.7777	10.1314	16.1502	16.5878	15.8979	-4.39822	16.1378	-20.536
MYC	-17.034	-17.9252	15.1004	0.633131	-2.34339	-6.28086	5.29693	7.82182	0.234138	2.82189	1.34665	4.90844	-17.4796	2.95391	-20.4335
TAF1D	-8.84536	-15.4438	5.43642	6.13719	-1.27056	2.23143	12.6053	11.2826	11.8732	11.2401	11.2629	11.7589	-12.1446	8.25576	-20.4004
GAS5	-5.5279	-12.891	8.70172	5.08949	1.06402	1.23812	15.91	14.7012	13.5605	17.5177	15.6578	17.76	-9.20946	11.1201	-20.3295
ADD3	-25.9125	-26.031	-20.7232	-8.75463	-5.8234	6.31043	-7.31894	-14.767	2.48675	-0.268294	-2.61399	-5.57417	-25.9718	-5.70465	-20.2671
STK10	-26.7024	-26.2026	-9.27468	-5.28772	2.9411	2.18552	-20.3112	-10.5962	-4.21928	-4.2594	-6.4118	-7.39382	-26.4525	-6.26275	-20.1898
RNF125	-22.9334	-20.7208	-5.58892	2.96439	1.59153	4.94381	-13.9479	-6.99235	5.35599	-4.0989	0.260455	-1.94089	-21.8271	-1.74528	-20.0818
DZIP1	-23.1605	-26.9812	-2.33756	6.37594	-8.65467	-3.53808	-6.32244	-8.9807	-3.50478	-7.15497	-7.40113	-8.70493	-25.0708	-5.02233	-20.0485
INO80C	-19.5942	-20.3116	2.86202	-1.50808	-7.11306	1.41341	-12.8648	-6.28186	8.06573	4.1754	5.27292	6.24497	-19.9529	0.0266698	-19.9796
SYT3	6.23097	2.87341	20.5441	16.502	12.4978	7.47021	38.9834	40.7739	21.0055	24.5899	31.6092	29.8661	4.55219	24.3842	-19.832
WEE1	-15.4179	-15.7747	5.22759	5.06706	1.79337	7.34927	3.54501	2.72838	6.18195	1.14714	5.02979	3.55388	-15.5963	4.16235	-19.7586
MND1	12.5141	6.64666	18.2948	13.3542	16.4643	26.6391	27.9352	41.5557	37.4857	33.3894	38.5241	38.3834	9.58038	29.2026	-19.6222
ENO2	-11.9117	-15.5427	6.7949	7.31606	-2.25202	2.47175	1.43759	2.72083	14.4831	4.72355	9.26778	11.8638	-13.7272	5.88273	-19.6099
PSME3	-2.80006	1.81942	3.55444	5.5761	22.3465	17.0919	20.24	23.5922	22.9249	23.787	24.6648	25.2523	-0.490318	18.903	-19.3933
PRDX3	-11.2292	-9.13986	-1.83418	4.58999	5.5153	7.45679	12.5183	5.59964	12.9129	15.5541	16.0404	13.3156	-10.1845	9.16688	-19.3514
SLC16A6	-6.92164	-3.83016	15.2932	9.25667	24.281	15.8383	0.647379	17.3738	17.3084	14.9539	10.3331	13.4119	-5.3759	13.8698	-19.2457
NACA	-1.16392	-8.73186	10.8061	1.73535	9.64694	11.7833	17.0011	14.7513	19.4879	16.9404	16.9019	22.296	-4.94789	14.135	-19.0829
CDKN2C	-12.5989	-11.6664	-0.47117	12.6739	7.30581	4.83857	-0.786969	1.27167	8.92861	7.58753	11.9906	13.9485	-12.1326	6.7287	-18.8613
CPNE5	-18.5937	-18.9963	-0.293851	2.10415	10.1097	2.46276	-9.49802	-0.237856	-1.51782	1.87986	-2.80175	-2.46387	-18.795	-0.025671	-18.7694
PLXND1	-21.8701	-22.2013	-8.80718	-1.34869	-1.17432	0.0768537	-7.03948	-5.73456	-3.49576	0.321256	-2.23141	-3.59015	-22.0357	-3.30234	-18.7333
NFATC4	-14.6726	-13.9964	2.23633	5.69013	-0.972486	0.562964	8.87714	11.4792	1.27351	2.94391	6.03699	5.11622	-14.3345	4.32438	-18.6589
TNF	-12.9301	-11.4455	1.81675	2.21867	6.76002	10.9201	1.00183	4.30123	12.3633	9.50472	8.3439	6.92658	-12.1878	6.41571	-18.6036
SLC16A1	-16.9649	-16.4125	-4.28208	-2.43662	-0.430624	-1.23755	3.8407	2.20654	2.62658	5.80727	5.83258	6.81479	-16.6887	1.87416	-18.5629
TYRO3	-8.145	-8.82099	-2.53059	0.715092	7.42958	4.88814	13.2959	18.4636	13.0924	15.9366	14.1629	15.2909	-8.48299	10.0745	-18.5574
FERMT1	-4.17371	-4.2099	7.41904	12.3043	14.6456	9.37566	18.3534	19.4936	17.2371	15.1314	13.9792	13.9789	-4.1918	14.1918	-18.3836
CSK	-12.8457	-11.0221	2.56864	-1.97294	12.0224	5.29645	2.12012	5.12382	8.40748	5.96627	11.3462	12.4653	-11.9339	6.33438	-18.2683
LRP4	-15.6008	-16.7951	-11.0205	0.547166	13.4676	14.5462	-8.44509	-5.59647	6.89083	5.74672	2.74457	1.35919	-16.1979	2.02402	-18.2219
SRM	-6.94376	-9.74907	19.3661	2.3282	7.91846	-2.9056	12.2585	17.851	6.1034	7.59465	10.8838	17.005	-8.34641	9.84035	-18.1868
ACACA	6.89886	10.2294	20.1898	21.707	16.5415	12.463	34.2223	35.4066	28.0306	28.5764	35.6016	33.5041	8.56415	26.6243	-18.0601
ZNF532	-16.8148	-17.4826	0.37203	4.15905	-2.43256	1.08814	0.253074	2.12018	-0.710161	-0.963434	2.51592	-0.596732	-17.1487	0.580551	-17.7292
CSDA	-11.4855	-15.8899	15.6241	5.75036	4.72128	0.0596433	5.11984	4.373	4.34472	-2.53087	-1.33637	4.16284	-13.6877	4.02885	-17.7166
CD151	-18.1324	-20.4545	2.43653	-12.2887	-2.71062	-3.3431	-1.90617	-3.52411	-0.746349	-3.42982	1.33343	5.82755	-19.2934	-1.83514	-17.4583
DNAJC1	-23.9642	-24.9505	-15.9144	-13.6244	2.79712	1.21754	-15.6283	-10.5916	-2.6354	-4.38093	-6.63839	-5.16335	-24.4574	-7.05621	-17.4012
SPIB	-7.17535	-8.09113	12.0329	1.79106	13.2514	1.4533	11.3142	18.7664	7.50599	7.61382	11.5506	12.3988	-7.63324	9.76785	-17.4011
FZD1	-29.4691	-28.6104	-10.9965	-0.545021	-13.6315	-6.57865	-19.472	-22.9316	-7.40124	-9.16644	-13.8711	-12.7576	-29.0398	-11.7352	-17.3046
EXOSC5	1.55579	-2.86195	22.9526	7.24795	17.9026	8.59577	14.3195	27.5372	17.4055	18.5471	12.9306	18.8238	-0.653081	16.6263	-17.2793
GPRC5C	-9.27051	-6.81168	1.77172	-0.976443	14.6975	10.5209	10.2841	15.3219	11.0693	13.9147	5.81419	9.25688	-8.04109	9.16748	-17.2086
ATXN10	-11.5695	-11.0021	-4.64185	4.71427	1.29365	2.57208	16.5142	5.43278	5.58968	9.09857	11.0038	7.36451	-11.2858	5.89417	-17.18
NR6A1	-13.092	-10.5972	-3.326	12.7084	-0.287976	-2.15977	8.32592	10.2025	6.84778	9.09978	7.34464	3.93965	-11.8446	5.26949	-17.1141
INSIG2	-19.1152	-23.5517	-5.50974	-4.19837	-11.4052	-1.09981	3.79453	-10.2209	0.0264093	-3.93197	-4.33943	-5.42824	-21.3334	-4.23127	-17.1022
PPARGC1B	-14.0454	-9.04489	-8.7428	5.19317	2.10505	10.011	-1.28409	0.751097	14.851	11.9232	9.89511	9.05172	-11.5451	5.37545	-16.9206
LRP1	-11.6453	-15.049	-2.53463	-5.11645	-2.04979	9.68319	-0.498603	-4.95556	10.814	8.70301	7.89655	10.9522	-13.3471	3.2894	-16.6365
HOMER1	-0.794077	0.419239	9.77464	8.62201	16.0206	5.66006	22.1698	26.4986	14.2072	16.942	22.2533	21.6894	-0.187419	16.3838	-16.5712
CRELD2	-11.8343	-12.1149	2.21392	-6.04348	14.838	7.85834	-2.41578	6.63597	6.78277	5.55015	3.25108	6.78006	-11.9746	4.5451	-16.5197
RTBDN	-9.94028	-7.41006	6.50516	-1.39354	4.60335	3.12857	4.66711	17.6934	11.5274	10.5446	9.98954	10.6601	-8.67517	7.79258	-16.4678
BCL11B	-12.7955	-14.5731	9.79104	-3.92655	7.87463	4.45938	-7.24828	3.73988	5.31994	-1.09466	3.26972	4.93064	-13.6843	2.71157	-16.3959
LZIC	-23.4247	-22.827	-22.6565	-7.50897	-10.5797	3.03396	-9.10224	-15.8891	0.349358	1.33879	-1.83227	-4.75352	-23.1259	-6.76002	-16.3659
ODZ1	-18.0449	-18.7972	-10.7895	-1.06914	-4.04295	3.95427	-14.2099	-9.35567	9.28914	1.91206	2.13055	1.17495	-18.421	-2.10061	-16.3204
CCND1	-21.6815	-22.4139	-19.1237	-2.13204	-5.03346	9.02001	-13.2466	-14.3053	2.04994	-4.11511	-4.84476	-6.81792	-22.0477	-5.8549	-16.1928
ADSS	-4.4486	-5.80108	0.436439	8.85284	12.9697	8.43314	21.2205	14.4615	11.1701	10.1698	13.0506	9.46636	-5.12484	11.0231	-16.1479
SYT5	6.2765	7.01279	19.8073	16.6399	9.67754	5.64291	37.8	34.4471	19.4413	22.2524	31.4641	28.058	6.64464	22.5231	-15.8784
RPL27A	5.14983	-1.6588	20.3789	6.154	11.3468	5.61171	24.7429	27.3898	15.4548	18.8316	21.109	24.8418	1.74551	17.5861	-15.8406
MFHAS1	-12.9246	-10.4471	-10.3952	6.35977	3.21216	2.95581	14.147	1.01092	3.62945	7.95719	5.76432	3.26545	-11.6859	3.79069	-15.4766
RUNX2	-10.4191	-12.0325	6.85111	1.18559	-2.1403	4.74258	-4.05322	2.05515	8.62901	4.11624	10.0472	10.988	-11.2258	4.24214	-15.4679
IRX3	-21.7686	-24.0204	-4.68618	-3.27838	-2.10949	-6.3949	-11.2272	-10.1094	-9.28327	-7.952	-11.0776	-8.93194	-22.8945	-7.50504	-15.3895
EPB41	-16.3326	-15.7749	-4.9741	-8.39272	1.3482	8.48689	-6.36275	-7.64833	5.91555	3.04675	-0.230395	2.12083	-16.0537	-0.669008	-15.3847
TRAF2	-9.36607	-7.64546	-1.19085	-13.3583	13.8276	8.31567	-1.82635	11.7528	11.9745	13.5114	8.07847	14.9138	-8.50577	6.59989	-15.1057
AVPR1B	-20.3995	-20.7898	-14.0271	-5.31366	-5.50759	7.36415	-18.0486	-14.5919	6.66815	-1.93548	-5.11805	-4.53783	-20.5946	-5.50478	-15.0898
FABP5	-5.41545	-4.92142	8.75258	4.5885	8.55902	0.29822	6.04523	19.3235	7.49609	14.6001	15.193	13.7605	-5.16844	9.86168	-15.0301
HS3ST3B1	-7.44724	-6.21489	-4.99227	-1.35443	-2.45849	6.40016	-1.82231	8.03512	15.522	16.4391	23.6059	22.5311	-6.83106	8.19059	-15.0217
CDKN2A	-5.14649	-9.98147	9.81268	4.43094	-5.28838	-7.60138	20.596	21.7877	1.46519	3.13567	13.0308	11.3719	-7.56398	7.27412	-14.8381
NOTCH1	-25.6036	-24.4188	-17.5672	-10.7998	-10.7591	-1.86532	-12.1938	-14.4279	-7.24907	-5.78543	-10.2432	-11.47	-25.0112	-10.2361	-14.7751
ITM2C	-10.4798	-10.8911	5.21199	5.94046	1.47476	-1.74716	20.8356	5.81536	-1.11478	0.0206235	3.78333	0.343334	-10.6855	4.05636	-14.7418
PIK3CD	-18.0346	-15.1625	-3.35397	-3.05967	6.5873	1.91802	-11.0125	-6.33065	0.684599	-3.48282	-2.88049	-1.05832	-16.5985	-2.19885	-14.3997
IKBKE	-1.42924	-0.721333	10.5735	2.8489	18.9739	7.71417	15.9344	18.032	12.3337	10.9663	17.0129	17.8893	-1.07529	13.2279	-14.3032
FLT3	-18.1988	-18.5465	-4.84638	-7.01071	2.11754	5.41242	-10.7709	-6.28834	-2.09219	-4.00711	-4.68172	-8.78966	-18.3727	-4.09571	-14.277
ABCA1	-16.8596	-16.2897	-12.9004	-1.17429	-3.16359	10.3105	-17.8645	-9.69061	8.27	1.53758	0.718807	-0.673769	-16.5747	-2.46303	-14.1116
FLI1	-25.8941	-26.8261	-13.3752	-11.3419	-5.31635	-3.27832	-18.4169	-18.472	-13.0041	-11.4442	-13.2718	-16.255	-26.3601	-12.4176	-13.9425
SDCCAG1	-6.6261	-3.79987	-3.55995	8.69724	2.33069	6.73865	11.2861	9.72141	10.6469	15.5429	13.9407	11.897	-5.21298	8.72416	-13.9371
MICAL2	-13.227	-13.1961	-4.28367	-1.36021	-1.09132	3.58787	2.13303	0.526062	0.575927	-0.581167	5.41391	2.31633	-13.2116	0.723676	-13.9353
CMPK2	-19.2383	-19.8501	-10.2545	-11.0297	-4.52541	1.77803	-5.98258	-10.7019	-4.06313	-4.19854	-2.46059	-4.96881	-19.5442	-5.64071	-13.9035
SCD	-4.21332	-7.59951	1.11657	9.07177	-2.05815	5.90859	5.42236	7.79749	15.3071	11.2446	11.777	13.5132	-5.90641	7.91005	-13.8165
MXD3	-8.14282	-7.94809	12.0288	-4.26422	3.18458	0.431308	2.06548	13.4029	6.86832	3.79968	8.5292	11.4676	-8.04545	5.75137	-13.7968
RRAS	-15.9428	-18.4948	5.8921	-15.0417	-6.15992	-7.91671	0.688597	1.41466	-5.77872	-6.00824	-1.75586	0.0152024	-17.2188	-3.46506	-13.7538
NELL2	-12.7896	-13.1266	5.16828	-5.93326	3.50786	0.589823	-6.56122	4.30872	1.7342	-1.74996	2.65748	3.99533	-12.9581	0.771726	-13.7298
DPCD	-13.133	-15.7976	-0.194331	-7.27011	-2.71633	-3.29611	6.60957	-5.59289	1.83066	-4.06296	2.24851	4.77441	-14.4653	-0.766959	-13.6983
CTNND2	3.32752	4.01034	18.4075	1.49942	21.7899	15.1789	24.8498	29.7549	16.992	17.3939	12.0137	15.5554	3.66893	17.3435	-13.6746
RBM24	-2.41713	-3.61731	8.47091	11.5327	10.8388	3.25592	17.6266	21.2418	5.23149	5.93036	12.0863	9.41339	-3.01722	10.5628	-13.58
DDAH1	-24.4067	-22.9116	-21.2218	-5.98428	-9.28365	-3.60839	-11.8958	-19.2575	-6.54001	-3.40598	-9.48191	-10.3831	-23.6591	-10.1063	-13.5529
GPM6B	-2.80974	-3.93457	26.697	20.4008	1.82706	2.84545	26.6472	10.1985	5.10004	-0.947324	4.18955	4.00264	-3.37216	10.0961	-13.4682
HIST1H2BO	-11.701	-11.0271	3.51053	8.38085	1.57759	-6.03064	-0.455415	5.14382	2.47549	3.71947	1.97755	0.458052	-11.364	2.07573	-13.4398
NEUROD2	-8.29583	-4.71008	0.0594492	4.53503	4.30931	4.02733	4.52409	8.22094	12.7575	6.49108	11.1994	10.4765	-6.50295	6.66006	-13.163
CGREF1	-14.3329	-17.3257	-7.98491	-4.80326	-16.2915	-1.49854	-6.059	-9.53319	7.29101	4.3299	3.21387	4.60357	-15.8293	-2.6732	-13.1561
TNFAIP3	-14.8709	-16.0956	12.2182	-3.42763	-0.962219	-3.09409	-9.81662	1.03859	-5.08143	-5.01121	-6.38477	-3.71197	-15.4832	-2.42331	-13.0599
MYB	-10.3606	-9.85876	-0.168019	-5.19996	1.54036	-1.70408	6.68459	9.40983	4.21739	3.08655	4.61119	5.00545	-10.1097	2.74833	-12.858
OSM	-10.5404	-10.0421	7.09096	-2.26122	5.8161	6.46009	-9.48818	4.85458	4.37319	2.61286	2.20075	1.98636	-10.2913	2.36455	-12.6558
IL4I1	-17.3471	-14.7392	-10.3335	-13.4663	0.408597	-1.80655	-5.44011	-1.01612	-0.00603707	-0.673659	-1.28792	-0.818175	-16.0431	-3.44397	-12.5992
TMEM200B	-16.9317	-16.582	-13.7802	-8.15905	-13.879	-2.01961	-3.94667	-12.2023	3.8255	-0.294472	1.88156	3.55063	-16.7569	-4.50236	-12.2545
TCF4	-22.7235	-23.5967	-12.4944	-6.38206	-6.58604	-4.43937	-14.2447	-14.9576	-12.72	-10.1085	-12.2539	-14.9474	-23.1601	-10.9134	-12.2467
RPS2	2.13866	-3.67725	13.8807	3.46779	7.89132	1.81969	15.5287	19.5519	10.7123	12.6736	12.893	16.2313	-0.769297	11.465	-12.2343
TNC	-7.33468	-10.4442	-0.635498	-1.39599	10.9495	7.13702	8.27654	6.04482	2.55135	0.365423	-0.803719	-0.586295	-8.88947	3.19031	-12.0798
MEF2C	-24.6184	-25.5212	-12.2022	-10.5971	-10.51	-4.49165	-15.4659	-16.2211	-15.3586	-13.0941	-15.4125	-17.2967	-25.0698	-13.065	-12.0048
MAP4K1	-8.85485	-9.19456	8.8325	-6.48388	9.50766	2.68466	-4.79311	6.29427	4.09365	-1.0816	3.53669	5.56916	-9.0247	2.816	-11.8407
B3GALT2	-5.57459	-7.81692	4.27467	-8.64764	-1.99776	5.45911	8.31005	-4.86847	10.3692	6.72349	13.2606	18.4793	-6.69576	5.13625	-11.832
PDGFB	-22.1445	-24.1134	-11.6455	-8.17615	-8.41328	-7.41401	-11.9834	-15.4054	-14.1069	-11.4681	-12.8103	-12.6564	-23.129	-11.4079	-11.721
ZHX2	-16.5289	-13.2005	-8.54172	-2.19861	-7.09414	-5.20437	-4.58473	-5.06886	-0.314328	1.17787	-0.948697	1.09861	-14.8647	-3.1679	-11.6968
DNAJC11	-14.049	-11.2827	-11.2998	2.12751	4.4978	3.41475	-5.65305	-9.21017	3.30928	3.01046	-0.0485315	0.148968	-12.6659	-0.970282	-11.6956
FOXJ3	-19.5801	-19.2908	-6.31823	-7.24184	-5.92611	-0.368425	-7.7982	-13.44	-8.76199	-9.96259	-10.1149	-8.42951	-19.4354	-7.83618	-11.5993
SSX2IP	-10.8649	-12.5555	-4.2436	4.14389	2.13626	-3.53598	0.990293	1.73971	0.639899	1.11432	-2.15218	-2.21962	-11.7102	-0.138701	-11.5715
EGR3	-10.4499	-10.9478	0.438539	-0.107905	-4.15092	7.57237	4.79872	-3.32576	2.78367	0.700576	1.00382	-1.07476	-10.6988	0.863836	-11.5627
GAPDH	-0.463795	-4.23107	6.31729	-2.16854	9.33628	4.6667	8.38519	8.05732	14.1015	10.0371	13.786	19.6206	-2.34743	9.21395	-11.5614
NCKIPSD	-14.4386	-13.8906	-11.1355	4.07666	-7.17985	-1.06017	0.283279	-12.4428	0.826677	1.19194	-1.35058	-0.260049	-14.1646	-2.70504	-11.4596
RPS16	4.60623	-0.858554	17.9399	6.11374	11.7118	2.81681	18.3624	26.9539	11.7628	12.6207	10.2835	14.4757	1.87384	13.3041	-11.4303
HOXA9	6.47607	1.30109	14.6204	20.1358	3.22047	2.93456	25.5968	21.7963	13.7164	15.0312	16.9535	19.1362	3.88858	15.3142	-11.4256
GPR65	-16.2364	-15.985	0.991217	-5.80912	4.13911	-2.12846	-15.7871	-7.44456	-4.72968	-7.34851	-4.38	-5.13827	-16.1107	-4.76354	-11.3472
EBI3	-5.07181	-6.54377	12.354	-1.43373	9.46394	0.846804	4.28659	4.59267	4.80542	2.1134	7.9944	10.026	-5.80779	5.50495	-11.3127
SHC3	-4.53073	-2.4426	-0.641143	-3.36881	-2.07036	3.61174	0.836857	9.16659	14.1062	13.938	21.9252	20.1013	-3.48667	7.76056	-11.2472
EML6	-8.59391	-7.54611	6.67477	17.7145	-2.63281	-0.195702	-7.7506	0.0465995	4.59643	4.71795	4.56216	3.70815	-8.07001	3.14415	-11.2142
NPHS1	-9.58293	-7.28141	1.2146	-3.05072	5.8659	-0.293607	-0.469804	8.59253	4.99958	6.50107	0.0721883	3.47532	-8.43217	2.69071	-11.1229
TMEM155	-12.4984	-12.6697	-0.922626	-4.72408	-2.17915	0.718117	-13.3948	-1.57659	0.560186	-1.48982	2.4381	5.24941	-12.584	-1.53213	-11.0519
CCDC86	2.24509	-0.951424	13.3346	4.99004	5.3039	-2.94394	26.6715	19.3627	8.25322	9.77121	14.5762	17.4405	0.646835	11.676	-11.0292
TERT	-1.15437	-1.55031	9.03136	4.12376	0.152108	6.12083	12.9845	20.0636	10.177	9.20836	12.2107	12.4882	-1.35234	9.65604	-11.0084
STX11	-12.6848	-9.66739	9.01401	2.29375	2.16159	-1.04517	-13.7709	1.45713	0.271314	-2.11183	0.265226	-0.409551	-11.1761	-0.187444	-10.9887
GFI1	-7.45754	-8.21478	6.80142	-3.53888	11.8185	4.71418	-5.27938	3.00508	4.24719	-1.04159	3.5986	6.95111	-7.83616	3.12762	-10.9638
ATE1	-17.5797	-14.2594	-16.7007	1.97703	-3.12456	-0.00269984	-4.18069	-12.2886	-1.98361	-1.34578	-4.22599	-7.70193	-15.9196	-4.95774	-10.9618
ARL3	-17.4469	-16.2553	-16.9335	-2.24042	-6.7147	-5.92478	2.76841	-9.77176	-6.74607	-3.96624	-3.41978	-6.86752	-16.8511	-5.98163	-10.8694
DLEU2	-9.99414	-6.10361	-1.1729	0.510468	-5.4448	-3.12472	3.0106	5.62506	6.57447	4.31388	8.72669	8.59458	-8.04888	2.76133	-10.8102
ID3	-12.1875	-13.6278	-1.6005	-12.7129	-7.49742	-6.87137	7.11647	-1.10005	-4.95209	-0.48708	0.489286	2.95544	-12.9077	-2.46602	-10.4416
LMO3	-11.0715	-9.21975	-1.28241	-9.67964	-6.56666	4.13695	0.532403	-1.23198	-0.537815	7.8878	4.3192	4.79225	-10.1456	0.237008	-10.3827
ADCY3	-14.4034	-12.2286	-9.11385	-2.04935	-4.51804	-1.80788	1.14009	-5.83192	-0.804716	-2.05977	-1.66801	-3.56765	-13.316	-3.02811	-10.2879
GJA1	-21.7493	-22.3031	-11.1552	-10.5303	-13.4341	-9.64593	-4.2991	-14.797	-13.8613	-12.6431	-12.0799	-15.4542	-22.0262	-11.79	-10.2362
HCN3	-11.0455	-8.76797	-7.01929	-0.640363	-6.75052	2.67099	-5.11577	-4.69954	11.5405	4.70771	2.86674	3.98646	-9.90675	0.154686	-10.0614
PXMP2	-18.6044	-17.9404	-10.2345	0.266146	-13.5651	-5.42802	-14.2571	-16.3578	-3.14494	-0.848503	-9.47255	-9.16481	-18.2724	-8.22072	-10.0517
HOXD10	-10.5202	-11.4008	1.78341	-9.41219	-4.34159	0.531592	12.7087	1.31341	-1.98197	-4.07646	-3.15136	-2.94991	-10.9605	-0.957638	-10.0029
RGS14	-20.0256	-17.6653	-9.17452	-13.5235	-8.37899	-7.98136	-14.0789	-14.4462	-2.92014	-8.00995	-7.07925	-3.19317	-18.8455	-8.87861	-9.96687
FOXF2	-11.3651	-13.1955	2.06128	-8.20831	5.57348	-5.10106	6.01456	2.58095	-6.93457	-9.32881	-5.04433	-4.9685	-12.2803	-2.33553	-9.94477
MYCT1	-21.7187	-23.1442	-12.9004	-10.0253	-11.9676	-6.44337	-10.0141	-15.5518	-15.8945	-12.2899	-14.2117	-16.2442	-22.4314	-12.5543	-9.87713
MMP11	-2.8694	-8.36245	7.78697	5.14959	4.43271	-2.09662	9.41302	11.6428	-2.2915	0.594742	3.98898	3.78999	-5.61592	4.24107	-9.857
FAM171A1	-6.50923	-5.38622	-8.3386	9.2936	4.01231	0.526618	8.01302	5.44513	2.2818	8.93972	5.70587	3.1488	-5.94773	3.90282	-9.85055
EEF1A2	1.20558	-0.366631	10.1146	12.9654	7.51464	2.49441	14.9987	11.1794	9.94836	12.5405	10.3233	10.4612	0.419472	10.254	-9.83457
H2AFX	3.55624	3.27224	14.5972	-2.79311	10.3984	3.26964	16.0395	18.4419	13.5654	13.9821	19.3537	25.5888	3.41424	13.2443	-9.83011
DLL4	-23.1507	-22.9879	-11.3282	-8.75581	-12.1568	-11.1663	-20.2478	-14.1429	-15.2161	-10.2976	-14.7921	-15.4961	-23.0693	-13.36	-9.70932
CD2	-8.52028	-9.88761	6.85131	-5.55901	7.9376	1.32085	-7.88343	2.85851	0.871147	-4.32655	-0.108586	2.19078	-9.20394	0.415261	-9.61921
SNRNP70	-6.33535	-4.34834	10.6075	11.5372	-2.92627	0.291271	0.916024	5.78647	7.94966	-0.121149	2.7488	5.76702	-5.34184	4.25565	-9.59749
CHST11	-4.39404	-3.81517	1.90017	2.07845	12.0911	6.80016	0.343797	7.3506	4.73786	5.26737	6.48039	5.84005	-4.10461	5.289	-9.3936
SYNM	-19.2347	-19.2075	-16.385	-1.49975	-4.45106	2.7334	-17.55	-20.4385	-6.03658	-9.53093	-11.3467	-13.9061	-19.2211	-9.84112	-9.37996
RECQL4	12.9007	13.5624	11.8784	5.70917	10.9192	15.1181	21.0701	27.6146	28.2532	29.2526	37.2991	38.6198	13.2315	22.5734	-9.34192
SHANK3	-21.4264	-20.5911	-14.2837	-2.74849	-13.5153	-9.75027	-14.5844	-16.9981	-9.59864	-7.15798	-14.3095	-14.1364	-21.0087	-11.7083	-9.30045
RUNX3	-14.6103	-13.237	4.91576	-4.28268	4.13834	-6.04508	-14.806	-0.968747	-6.80237	-8.01493	-8.39262	-6.39151	-13.9237	-4.66498	-9.25869
EGFL7	-18.2963	-18.6312	-6.7066	-8.57368	-6.30166	-8.19706	-12.595	-6.35138	-11.6218	-8.69051	-12.3992	-10.8053	-18.4637	-9.22421	-9.23951
IL7R	-9.17469	-11.9514	8.86538	0.879765	3.68897	4.37598	-9.79962	-0.964364	-2.10682	-5.59115	-5.45781	-7.37731	-10.5631	-1.3487	-9.21436
SHMT1	-19.3762	-16.5278	-16.9377	-1.5207	-5.00582	-9.94323	-13.8201	-15.1541	-5.13866	-4.2414	-9.4697	-8.36422	-17.952	-8.95956	-8.99243
TSPAN1	-6.16068	-5.18889	-1.0562	-4.09545	7.29195	0.820366	0.874432	3.25347	3.6618	8.56829	6.31172	7.26093	-5.67478	3.28913	-8.96391
RPS19	2.32824	-3.76511	15.5313	-2.09946	5.25449	-3.70165	16.2678	16.3852	6.52176	6.9172	7.68046	13.3921	-0.718435	8.21491	-8.93334
ACTN3	2.48741	2.61059	8.21887	6.36946	4.66679	3.52189	15.7151	23.5323	10.6939	12.1266	14.7746	14.0901	2.549	11.371	-8.82196
DLGAP4	-5.45015	-4.23956	-4.40999	-10.2627	-1.98057	3.39254	8.74196	3.35207	5.8885	6.6783	11.3628	14.8169	-4.84485	3.75798	-8.60283
ZDHHC14	-16.7972	-16.0457	-9.55669	0.57599	-0.910068	-5.70969	-7.59554	-12.0041	-10.0385	-10.0076	-10.2194	-12.7413	-16.4214	-7.82069	-8.60075
SLC39A14	-10.6992	-12.7763	-1.7826	1.25666	-12.5838	-5.73926	3.09294	-4.88131	-2.75423	-4.73837	-1.97311	-2.64325	-11.7378	-3.27464	-8.46315
ABCG2	-18.5634	-20.4682	-15.5056	-12.0234	-9.59205	-7.11579	-14.6169	-15.4933	-12.0847	-5.33075	-8.99009	-10.7212	-19.5158	-11.1474	-8.36842
SLC6A1	-15.8725	-14.9684	-7.56243	-2.92437	-5.71599	-0.131606	-11.0515	-5.02148	-6.72017	-9.92757	-9.66649	-12.0116	-15.4204	-7.07332	-8.3471
LRPPRC	-6.58194	-6.96941	-15.2827	5.00985	-4.87665	6.30371	8.71848	-6.40877	8.70697	6.70896	2.7607	1.06355	-6.77568	1.27041	-8.04609
TBX6	-13.8537	-11.5007	-1.97495	-3.67265	-2.03697	-0.486925	-9.53449	-9.76763	1.71099	-7.75076	-7.48842	-5.44128	-12.6772	-4.64431	-8.0329
RPLP2	8.7512	1.51242	17.8377	0.982945	9.10474	4.56787	21.0277	19.7516	10.5882	14.2574	13.9108	19.3156	5.13181	13.1345	-8.00266
CD3E	-7.75003	-9.25677	9.74504	-7.4266	6.44	-0.649427	-7.52421	3.57295	-0.928178	-6.03772	-2.41755	-0.0677513	-8.5034	-0.529344	-7.97405
DLX1	-15.7326	-14.2415	-11.097	-2.09163	-7.46565	-1.48723	-3.96148	-10.3856	-7.50214	-6.80185	-8.21806	-11.2931	-14.987	-7.03037	-7.95667
SERPINE1	-4.27486	-5.64531	28.2825	12.6639	-1.22211	-4.26353	-3.6439	8.88787	-1.78116	-5.04357	-3.91964	-0.563293	-4.96009	2.93971	-7.8998
CALB2	-4.65152	-6.34025	8.99957	-5.2966	-3.56276	-0.490215	5.52941	9.59138	0.411268	0.0288911	5.00208	3.69038	-5.49588	2.39034	-7.88622
HSPA8	-1.88442	2.87966	-4.52691	5.22407	7.27781	9.42297	12.2801	3.73839	10.8562	13.6478	14.5156	11.3872	0.497618	8.38232	-7.8847
SLC12A4	-20.8505	-18.6378	-23.6033	-2.47335	-8.31394	-4.61016	-12.0384	-20.4902	-9.00147	-8.79417	-14.0619	-15.7054	-19.7442	-11.9092	-7.83495
KCNS2	-7.11436	-6.7525	6.76373	-1.85398	-6.70585	-0.341538	15.9542	4.58301	-3.68319	-4.31357	-0.31874	-2.36484	-6.93343	0.771927	-7.70536
LAG3	-4.78477	-5.20976	6.25764	-4.71076	3.42602	1.89151	-3.72839	5.74247	4.774	-0.104691	4.82986	8.62315	-4.99726	2.70008	-7.69735
RFX4	-3.41379	-2.05821	5.53476	6.57601	-3.69693	2.24123	2.8773	7.45052	9.39722	4.71772	7.10056	6.60795	-2.736	4.88063	-7.61663
MIR155HG	-4.99178	-5.23093	3.9741	-5.6046	0.638071	0.686488	-2.52891	1.24688	6.04482	-0.217135	8.12602	12.4072	-5.11135	2.4773	-7.58865
CDKN1C	-7.20647	-9.01496	2.5231	-4.01897	-0.122424	-5.13203	4.3681	6.26523	-3.42116	1.19283	-5.20684	-1.81273	-8.11071	-0.536488	-7.57423
IL17RB	-13.3937	-13.8112	-5.96342	-14.4476	-5.66227	-2.57724	-3.16591	-6.03975	-4.29072	-5.62153	-7.24635	-5.41932	-13.6025	-6.04341	-7.55907
INSR	-22.3856	-21.7873	-18.5109	-9.09361	-15.2993	-5.22779	-21.8648	-21.0425	-11.9984	-10.0746	-15.233	-17.3097	-22.0865	-14.5655	-7.521
HOXB9	16.9684	17.7655	20.4212	17.0098	15.3334	9.20064	39.3776	39.6452	19.6689	25.6418	31.2956	30.2254	17.3669	24.782	-7.41501
POLL	-9.74296	-9.00957	-10.4862	-5.06824	-6.42665	-0.457551	-0.872059	-10.4337	4.80112	0.922098	1.83926	4.57327	-9.37626	-2.16086	-7.21541
IRX2	8.71771	5.96143	10.6177	14.6352	7.99888	-1.2644	30.949	24.611	11.346	13.2146	16.7566	15.7875	7.33957	14.4652	-7.12564
WNT1	-6.26113	-7.514	8.62439	-6.80006	11.4693	-4.75433	-4.81777	5.07051	-2.20152	-4.28317	-0.411195	0.275611	-6.88756	0.217179	-7.10474
NEFL	-4.32575	-2.30413	-6.41795	-5.14771	12.2584	3.35134	5.66134	1.10746	4.19911	4.43469	9.26567	8.499	-3.31494	3.72113	-7.03608
ATF5	3.27869	1.68315	1.16986	-6.18149	9.95421	7.83605	14.1149	11.8041	13.0244	11.5872	15.6814	15.7515	2.48092	9.47422	-6.9933
PPP2R2B	-6.99648	-7.80215	15.775	4.52696	10.0807	-1.25674	-3.04164	2.67789	-6.82412	-8.15205	-9.75637	-8.43681	-7.39932	-0.440723	-6.95859
ELOVL6	3.19315	2.95816	-4.25689	2.57664	0.739313	7.18851	14.062	12.5811	14.0018	13.1859	21.0349	18.348	3.07565	9.94612	-6.87047
RPL6	8.20764	-0.33244	15.1375	7.12171	6.38769	0.522994	17.932	16.6846	9.75753	7.53783	11.151	15.5652	3.9376	10.7798	-6.84221
LOC400931	-8.70814	-4.18165	-3.62954	-1.09153	-2.48294	-1.80224	-2.06517	2.46222	4.50248	-0.749961	3.4213	3.23127	-6.44489	0.179589	-6.62448
SERPINF1	-1.16671	-2.57263	12.4117	4.22454	2.41137	8.31938	-0.003104	4.56403	5.87864	3.533	2.19994	3.41161	-1.86967	4.69512	-6.56479
YBX2	12.8951	9.64158	7.16823	9.27008	8.00298	7.35943	18.2907	27.1035	17.5615	23.4622	29.8522	29.8323	11.2683	17.7903	-6.52197
ADAMTS2	-9.99834	-8.88211	-7.86412	2.43203	5.26033	-3.83688	-4.33913	-3.76951	-7.02933	-2.79684	-3.05441	-5.108	-9.44023	-3.01059	-6.42964
HSF4	-14.3612	-15.2499	-8.50432	1.82531	-10.0826	-6.65431	-13.8897	-10.4026	-4.85762	-10.6692	-11.043	-10.3098	-14.8055	-8.45878	-6.34675
SLC27A3	-9.24551	-14.1667	-9.16209	-9.00778	-11.8309	-9.20785	6.14828	-6.85124	-6.24118	-4.50086	-2.19233	-0.987714	-11.7061	-5.38336	-6.32273
PHB	9.12433	12.6683	2.99527	8.17941	12.3419	7.16098	25.3184	21.3831	19.0974	23.8358	26.3155	25.3666	10.8963	17.1994	-6.30312
SOX10	-0.149133	-1.9265	9.53339	-3.85957	-0.280564	7.19634	5.3963	11.2191	5.53006	3.45487	5.09843	8.53456	-1.03782	5.18229	-6.2201
FGF20	-6.16101	-9.26949	1.2209	-2.00192	-3.33873	-3.59266	3.2236	1.05263	-5.75274	-4.59418	-0.735537	-1.66776	-7.71525	-1.61864	-6.09661
RAMP2	-16.4618	-18.523	-7.38069	-13.4487	-12.212	-9.106	-5.56889	-11.1412	-16.1282	-11.9415	-14.3698	-13.5329	-17.4924	-11.483	-6.00941
MYH10	-4.3097	-2.3529	-7.75222	5.37019	2.62827	1.99417	12.9895	4.26242	-1.07954	4.36009	3.65786	0.308002	-3.3313	2.67387	-6.00517
ZNF70	-16.0367	-12.6949	-11.0761	0.392414	-10.1854	-7.21784	-11.0496	-13.473	-4.28878	-7.89813	-9.14932	-9.84654	-14.3658	-8.37923	-5.98655
PITX3	5.27892	4.37756	16.1797	3.91951	14.2733	2.77141	16.7484	21.2989	7.62704	10.2111	6.39544	8.66814	4.82824	10.8093	-5.98105
PLXNC1	-4.71347	-2.54117	-5.08391	5.61032	10.3088	9.82463	-9.51518	-6.82716	6.6352	6.08255	4.07766	0.552014	-3.62732	2.16649	-5.79381
ANGPT2	-20.2431	-20.587	-10.5737	-9.70366	-12.3759	-7.52414	-20.7685	-12.888	-16.6315	-17.6995	-18.6451	-19.4948	-20.4151	-14.6305	-5.78459
ATAD3B	-4.14257	-0.662265	3.82889	0.584438	-2.56258	-1.68678	1.61423	6.58117	5.99369	3.06678	4.92944	10.3424	-2.40242	3.26917	-5.67158
ELAVL3	-11.0607	-8.07987	-0.867124	-2.35057	-4.71715	-5.98933	-0.876632	-3.00189	-6.77601	-3.99735	-6.10725	-4.32285	-9.57027	-3.90062	-5.66966
FOXQ1	-5.86761	-2.94858	-1.38146	-8.30044	-1.9585	0.718949	9.60847	-8.02016	5.87855	1.08638	5.25294	9.30867	-4.40809	1.21934	-5.62743
D4S234E	-6.4085	-4.80966	6.41352	-2.49067	-0.211183	-2.77906	1.23274	6.75417	-3.52271	-0.701911	-2.1308	-3.0025	-5.60908	-0.0438402	-5.56524
ACADM	-12.6907	-7.89068	-16.1778	-0.930082	-3.73189	6.46156	-10.7275	-14.0337	2.71093	1.98692	-6.05188	-7.71092	-10.2907	-4.82043	-5.47026
FBXL21	-3.01678	-5.41073	7.67331	8.65181	-2.19157	-1.86366	8.03835	1.24496	-0.297594	-3.66478	-2.28588	-3.91491	-4.21375	1.139	-5.35276
KCNQ5	3.34922	4.18129	-0.567483	-3.77716	-2.52863	6.69772	0.400722	9.53357	15.7427	14.7963	24.926	25.0973	3.76525	9.0321	-5.26684
HSPH1	11.7005	12.2706	11.0175	10.0595	11.8921	5.70434	26.6637	25.5666	15.3083	20.7323	23.7004	21.8642	11.9855	17.2509	-5.26535
KCNH4	-8.31932	-8.06069	3.26283	-4.36205	-3.33369	-6.25684	-4.76082	0.227606	-1.77753	-1.4156	-6.59815	-5.84206	-8.19001	-3.08563	-5.10438
NEUROG3	-5.83493	-4.48881	3.14717	3.58894	2.16963	-0.0652672	-6.60647	-1.69921	0.052025	-4.78879	0.929121	1.27352	-5.16187	-0.199934	-4.96194
IDUA	-2.60081	-2.51361	8.563	-8.11614	0.452463	-3.28929	7.92662	6.40172	1.43674	-1.15991	2.96705	8.60483	-2.55721	2.37871	-4.93592
GRIA4	-7.88117	-8.30125	-9.04928	-3.19445	-4.98685	1.86786	3.56712	-13.2941	-2.01154	-3.52735	0.54686	-2.52232	-8.09121	-3.2604	-4.83081
CSMD3	-3.20131	-2.02958	0.389549	-0.325668	-0.670309	3.74464	2.2671	5.52353	5.00912	-0.132286	2.3233	3.75988	-2.61545	2.18889	-4.80433
SCRT2	0.12853	0.951977	2.03481	7.85472	7.35499	-3.4107	9.33875	12.085	2.38825	4.16211	5.87514	5.59715	0.540253	5.32802	-4.78777
PODN	-5.6197	-6.50172	-0.338449	-9.73434	-3.79441	-0.73432	4.24322	6.32377	-4.72525	-3.13094	-0.245615	-0.744732	-6.06071	-1.28811	-4.7726
HLA-DMA	-14.3946	-13.5262	-5.79323	-6.38993	-1.43637	-5.15824	-20.9989	-13.4121	-7.31332	-13.8066	-9.37481	-9.52856	-13.9604	-9.32121	-4.63919
CYP2D6	-8.63906	-6.61406	-5.54126	-4.81066	-6.14302	-4.33168	-3.74623	-1.28109	-1.06591	-0.440589	-2.03794	-1.18853	-7.62656	-3.05869	-4.56787
CHST1	-13.4991	-11.9395	-6.27456	0.178718	-6.08183	-8.1704	-10.1056	-6.70644	-13.8393	-7.89926	-10.4193	-12.9513	-12.7193	-8.22692	-4.49242
RPL13	-0.885562	-5.49008	7.60277	-0.238689	-4.16166	-8.47398	8.81007	5.44783	-1.32467	-1.04599	1.34349	5.07254	-3.18782	1.30317	-4.49099
BMP2K	-9.28016	-5.78862	-12.9696	-5.63358	-2.77979	6.8134	-8.41335	-14.0929	3.20987	0.0426998	-1.26911	-3.49132	-7.53439	-3.85837	-3.67602
SDC1	-2.52885	-2.60541	-4.2555	-1.78058	-0.055823	1.45746	19.9039	-4.1082	1.25529	-1.55401	0.648525	-0.662768	-2.56713	1.08483	-3.65196
HIF1A	-1.58787	1.92082	3.94819	2.73205	3.97368	-3.06616	7.5699	11.0308	0.550283	2.80644	4.56685	2.39199	0.166473	3.6504	-3.48392
TCF7	14.2486	18.4977	19.4384	4.42109	27.6806	18.4393	15.5468	34.0764	21.6186	22.7997	13.7457	19.7573	16.3731	19.7524	-3.37926
INHBB	-14.2001	-15.568	-6.8413	-10.6791	-15.3692	-11.8914	-12.4665	-9.89817	-13.5711	-9.27209	-11.8369	-13.7678	-14.884	-11.5594	-3.3247
KCNN4	10.9772	15.3066	13.3203	1.89168	13.2716	7.74854	14.1549	21.3683	19.8694	18.422	26.2868	27.7564	13.1419	16.409	-3.26708
ZADH2	-0.916189	1.77183	-6.48427	6.80473	0.460718	-1.50961	14.8776	1.32096	3.72864	5.15147	8.58499	2.8527	0.427821	3.57879	-3.15097
RPL10	-5.14158	-10.2887	-6.65965	-3.95252	-8.22528	-7.15977	-1.11741	-7.12552	-3.534	-1.98898	-3.42759	-2.94746	-7.71514	-4.61382	-3.10132
SFXN2	-8.06955	-1.03901	-14.3144	2.00956	3.1564	2.72787	-8.2344	-11.1142	5.81753	4.1241	1.63841	-0.910453	-4.55428	-1.50996	-3.04432
GCH1	-0.35528	5.57879	12.8639	-2.73995	7.58106	6.41275	-3.63073	7.8155	7.86147	6.70081	5.51624	7.77893	2.61176	5.616	-3.00425
SOBP	-9.47775	-7.3794	-12.3276	-4.22033	2.3072	1.37104	-3.53904	-9.06418	-4.51525	-6.03449	-9.00119	-9.35557	-8.42858	-5.43794	-2.99063
KBTBD7	-11.4674	-6.80967	-20.4449	1.62927	-3.80965	1.98281	-8.0058	-16.3569	-2.07331	-1.06084	-4.98273	-9.00709	-9.13853	-6.21292	-2.92561
DPP8	-11.7538	-5.29399	-17.1984	-1.97791	-5.49101	4.41539	-8.06912	-14.2879	-0.511064	-2.81044	-3.43617	-7.64155	-8.5239	-5.70082	-2.82308
QTRT1	-4.89597	-6.46162	8.15854	-4.65113	-6.59909	-6.85586	-5.78672	-0.456538	0.770388	-6.23661	-7.10986	-1.3903	-5.6788	-3.01572	-2.66308
BCAT1	8.17485	9.50923	3.49096	3.39808	3.24747	9.66796	6.97974	10.8939	14.526	17.7066	23.7272	21.4056	8.84204	11.5043	-2.66231
PCDH10	-6.07633	-2.71785	-10.9044	-3.345	-3.98614	-6.89274	-1.54131	-2.63352	-2.80676	0.358835	7.78645	6.07874	-4.39709	-1.78858	-2.60851
PTF1A	-8.60438	-8.56041	1.42239	4.13514	-11.6557	-11.1354	-4.14806	-4.28379	-6.608	-6.99393	-10.6264	-10.0205	-8.58239	-5.99143	-2.59096
HIST1H2AM	-0.836714	1.34812	-1.08836	9.09261	5.46042	0.538492	-2.74501	1.46611	3.78001	3.5586	2.82325	3.09744	0.255704	2.59836	-2.34265
EN1	-3.14261	-3.42124	13.9547	-0.542018	2.58715	-6.00755	-0.58163	7.50957	-7.41383	-9.91341	-6.2501	-2.93849	-3.28193	-0.959558	-2.32237
HIST1H2AH	-6.61131	-4.91484	6.44091	1.56432	0.679316	-7.09328	-7.16162	-3.51189	-5.60468	-6.47436	-7.33827	-6.39853	-5.76308	-3.48981	-2.27327
RPS20	9.96395	4.47312	16.3026	-1.15745	2.04948	-2.97588	20.8184	21.499	5.97217	8.57873	11.2123	12.5996	7.21853	9.4899	-2.27137
DBF4	25.3111	28.7503	23.2527	19.2	15.8396	17.2747	30.1358	45.088	29.3583	35.72	35.8384	41.2052	27.0307	29.2913	-2.26053
GRM4	9.05617	10.4383	8.2393	8.60587	11.1481	9.0793	14.7253	9.73919	11.8398	11.4672	14.7551	18.7844	9.74722	11.8384	-2.09113
ENPP2	-18.0421	-17.8908	-16.2325	-10.9089	-19.8651	-11.7208	-17.7913	-18.4126	-16.0241	-13.0179	-15.7161	-19.1309	-17.9665	-15.882	-2.08444
NEUROD1	-0.127899	2.68769	-4.24748	-2.31824	6.73139	-0.96354	3.7823	10.4776	1.8545	7.36245	4.1121	6.367	1.2799	3.31581	-2.03591
PRKCH	-14.4128	-12.5984	-9.3297	-11.4581	-6.67939	-5.07379	-18.7891	-15.3857	-12.41	-10.6786	-12.524	-13.2344	-13.5056	-11.5563	-1.94927
ZNRF2	-12.9324	-7.95013	-9.56338	3.92724	-7.67892	-4.01217	-14.1875	-14.6716	-3.70276	-7.95078	-12.5965	-15.0843	-10.4413	-8.55207	-1.88918
APLN	-15.2968	-15.0716	-19.6833	-5.92098	-16.0928	-7.7905	-16.6172	-14.8599	-13.2797	-10.7123	-13.1866	-15.6793	-15.1842	-13.3823	-1.80194
OGG1	-6.79638	-1.47152	-13.9916	-5.29186	-11.0264	3.92979	-5.71121	-11.049	8.0763	4.63973	2.77014	2.83302	-4.13395	-2.48211	-1.65184
NMNAT2	1.68852	-3.19513	1.03863	2.15412	-6.26811	5.46153	2.83585	-5.24194	6.30993	0.196455	2.65144	-1.73993	-0.753303	0.739798	-1.4931
RPS5	0.205333	-4.49305	2.5454	-0.938759	-7.65213	-6.59925	5.52704	-2.7449	0.699827	-0.567175	-0.0419093	1.95679	-2.14386	-0.781507	-1.36235
HOXB5	21.3068	18.6168	14.8345	13.9247	11.9782	6.92019	38.9856	33.791	15.305	23.7012	27.3978	25.9366	19.9618	21.2775	-1.31567
HPCAL4	-2.69329	-4.87026	-1.35471	-5.12954	-4.20746	0.192621	-1.77731	-3.04174	2.93338	-4.15983	-5.01225	-3.25578	-3.78178	-2.48126	-1.30052
LPXN	-2.50596	0.756366	7.66611	-4.05727	9.17464	2.22435	-12.4045	-0.413596	2.56726	-3.39282	0.584389	1.71546	-0.874798	0.366401	-1.2412
FLJ44635	-7.05283	-9.61216	5.74488	5.94518	-11.6626	-15.1914	-7.74238	-2.05402	-11.1546	-13.8016	-10.3464	-10.8193	-8.33249	-7.10822	-1.22428
ENPP6	-4.58645	-2.98927	-0.504406	-3.91112	1.0156	-4.93178	-4.61096	-2.16778	-3.34523	0.705999	-4.28179	-4.02277	-3.78786	-2.60542	-1.18243
BAG4	-7.62961	-3.60399	-14.0073	-1.35353	-10.7505	-4.13541	2.64086	-10.2908	-3.19238	2.14457	-1.33352	-4.11234	-5.6168	-4.43903	-1.17777
SALL1	-10.3054	-13.7599	-17.6048	-5.88865	-13.6869	-5.12384	-7.46377	-19.7322	-2.99592	-8.86522	-14.5603	-13.9701	-12.0327	-10.9892	-1.04352
DNAJC5G	6.93356	5.93071	8.385	5.83384	9.72186	2.42022	3.55921	15.1572	9.96665	6.32826	5.516	7.05925	6.43213	7.39475	-0.96262
GCNT3	0.150681	2.23297	-6.07899	3.34959	4.83988	0.0449026	4.99754	2.59807	2.50592	4.59035	1.89918	1.49369	1.19183	2.02401	-0.832185
NETO2	-12.4641	-16.128	-7.82974	-7.8794	-18.2255	-11.6445	-7.84509	-16.4292	-12.9009	-16.577	-19.0716	-16.9211	-14.2961	-13.5324	-0.763658
HOXA11	9.97829	3.61278	3.21596	-3.82424	8.90189	6.68002	15.0025	12.223	7.31574	9.20316	6.48842	9.73025	6.79553	7.49367	-0.698136
PRDX4	-1.79145	-1.52427	1.19298	-5.82671	-1.76452	-2.73535	7.86981	0.468687	-1.8568	-4.25494	-2.68649	-0.177952	-1.65786	-0.977128	-0.680733
SHROOM1	-8.48769	-4.75125	-8.98641	-7.09947	-11.3107	-3.3122	-6.21193	-11.1001	0.992007	-7.10221	-3.72639	-1.82077	-6.61947	-5.96782	-0.651655
LGALS1	-0.853132	-2.61197	-0.421513	-4.74583	-1.27639	-3.52782	-3.45174	0.771912	-2.70161	-0.573915	1.91567	2.41793	-1.73255	-1.15933	-0.573221
ELAVL4	-6.797	-1.60707	-4.67956	-4.85362	-5.293	-4.06056	-4.16485	-0.163321	-5.75837	-2.149	-1.52318	-3.71979	-4.20203	-3.63652	-0.56551
FKBP4	10.9018	12.1405	1.43713	2.65546	9.4819	3.47257	16.9518	16.2947	14.2899	17.4242	18.3796	19.2737	11.5212	11.9661	-0.444923
CCNO	13.1564	13.1141	12.7639	1.01642	17.2658	13.8042	17.0204	23.7788	12.9234	11.4779	11.6663	13.5346	13.1352	13.5252	-0.389926
KDM4B	-11.9513	-8.81874	-9.87561	-10.4056	-10.9907	-7.66736	-3.74176	-19.3063	-4.2174	-12.0578	-12.1666	-9.59782	-10.385	-10.0027	-0.382334
GPR17	-4.14434	-6.72511	-5.7573	12.5448	-7.66201	-8.9416	-1.11441	-8.92464	-8.7283	-5.45633	-8.92914	-9.35778	-5.43473	-5.23267	-0.20206
OPRD1	-5.1795	-3.76205	1.20128	-5.53542	-6.27386	-8.40955	-3.04353	2.29415	-6.41745	-5.31614	-6.13926	-5.27205	-4.47078	-4.29118	-0.179595
TYRP1	-0.87124	0.726737	-5.62871	-2.20333	1.71955	-3.50091	19.4353	-1.40046	-4.9818	-3.19469	1.33574	-1.46423	-0.0722519	0.0116497	-0.0839016
GPD1L	50.5057	60.1484	-14.9352	-3.45737	-4.31113	-1.97118	6.36092	-8.80219	-10.1061	-4.09924	-4.37705	-7.09386	55.327	-5.27923	60.6063
KIT	48.1862	56.8885	-13.5977	-7.16921	-7.46182	-1.71351	3.21032	-12.6924	-11.2494	-6.06704	-5.82461	-8.59095	52.5373	-7.11563	59.6529
BAG1	42.977	51.5637	-19.3189	-9.45209	-9.75752	-5.20078	1.38146	-14.2186	-14.7033	-10.0951	-8.28824	-12.8186	47.2703	-10.2472	57.5175
SLC25A4	45.1973	44.6151	-24.4436	-6.19534	-5.52393	0.624902	2.99859	-16.9007	-10.2823	-5.55966	-8.43438	-11.6671	44.9062	-8.53835	53.4446
FGF9	45.8771	54.6105	3.18749	-9.04595	-3.70368	2.80009	2.10832	-3.13501	-5.66387	-0.963622	-1.50962	-2.435	50.2438	-1.83608	52.0799
ARHGAP6	33.9318	45.1428	-13.2557	-5.21574	-10.892	-3.43825	-5.37285	-19.8818	-15.7194	-12.0656	-13.7566	-17.7215	39.5373	-11.7319	51.2692
SLC25A5	49.031	53.9039	-9.5849	0.732915	0.144013	4.20501	10.5649	-0.00686915	-1.46556	2.80534	1.44066	-0.252376	51.4675	0.85831	50.6091
PLCL2	33.4734	48.3238	-18.3981	-3.64735	-5.82432	1.97261	-13.7158	-19.5886	-6.90166	-3.88302	-7.6061	-11.2364	40.8986	-8.88287	49.7815
AUH	37.5007	39.8567	-19.54	-6.91043	-13.353	-0.453033	-1.65382	-17.7438	-9.51258	-7.31684	-10.4075	-13.9067	38.6787	-10.0798	48.7585
EXOSC7	52.9712	58.6402	15.8266	7.88397	1.53923	4.68358	18.85	17.7087	3.32139	9.39307	8.99824	9.64416	55.8057	9.78489	46.0208
PRPS2	53.7992	45.4159	1.94494	2.70428	-0.588715	3.55844	25.9967	2.90798	-1.89559	0.833771	2.89245	-1.12713	49.6075	3.72272	45.8848
RAF1	31.8457	41.68	-15.4042	-3.73212	-12.705	-3.89555	3.54111	-16.2462	-8.85908	-8.88357	-9.16308	-10.2627	36.7629	-8.56105	45.3239
SCNN1A	48.5362	54.7994	14.3462	7.53641	6.71097	7.61623	15.0024	7.9579	2.81291	3.82404	2.42799	2.98408	51.6678	7.12191	44.5459
SLC43A1	39.9809	41.6806	-0.464392	-7.34671	-2.19748	-2.04769	4.83264	-1.70785	-11.8755	-3.92823	-4.65282	-5.83228	40.8307	-3.52203	44.3528
ZDHHC23	37.5793	50.5053	-9.68266	-3.6575	0.863963	5.16646	7.41728	0.606147	0.440224	0.217487	0.356724	-0.875836	44.0423	0.0852286	43.9571
EPB41L4B	53.7064	59.6673	17.7787	10.3739	2.78524	6.72874	19.3875	25.2802	6.22779	16.5444	12.9402	14.4875	56.6869	13.2534	43.4335
ABTB2	35.5672	39.9386	-7.6184	-2.95951	-9.64899	0.593553	-4.52105	-5.57036	-2.13927	-5.16103	-5.24643	-7.58233	37.7529	-4.98538	42.7383
CA10	47.2802	37.7255	2.05558	-9.67724	-0.940087	5.08572	13.44	-1.03796	-4.95521	-0.734878	1.79179	-2.05208	42.5029	0.297566	42.2053
SIX1	34.6014	42.1197	-4.62258	-4.42081	-4.03397	1.459	0.936649	-1.78257	-8.9484	-4.92619	-4.47247	-6.06843	38.3605	-3.68798	42.0485
UGT8	32.6527	39.2617	-7.41696	-5.983	-4.11961	2.75058	6.16993	-11.8241	-1.83724	-4.91182	-6.91203	-7.97483	35.9572	-4.20591	40.1631
ARHGAP8	35.1274	45.0042	-4.65634	4.12258	-4.67831	-1.7746	7.99423	6.09545	-0.934505	3.50586	0.815682	-0.20186	40.0658	1.02882	39.0369
DIRC2	33.3544	45.3827	-9.23967	-1.74756	6.89637	5.03384	3.41727	-2.97328	2.13268	2.43224	0.000672768	-2.06266	39.3686	0.388991	38.9796
CYP51A1	37.7776	42.3759	-0.872258	11.7126	-8.25855	2.12826	11.3522	-3.05317	1.79656	4.69536	-0.0792784	-0.25395	40.0767	1.91677	38.16
GPC3	44.5312	49.224	18.8714	10.4413	0.656102	-0.441766	20.3172	22.2077	1.74656	6.66396	6.19627	6.97817	46.8776	9.36369	37.5139
ACSL1	24.7218	33.4779	-15.2666	-0.203373	-7.24252	2.07346	-15.0823	-13.4664	-4.15983	-1.87473	-8.71081	-10.6464	29.0999	-7.45796	36.5578
IQGAP2	26.7495	35.3963	-16.937	-1.57383	-5.00088	9.04363	-7.33737	-16.5887	3.72756	1.87977	-2.27222	-5.52348	31.0729	-4.05825	35.1311
FGF14	41.2449	31.038	5.94322	5.0923	-0.916973	4.18574	1.97953	-2.20668	-4.12556	-0.963155	4.63858	1.02308	36.1415	1.46501	34.6765
SYT7	41.3889	39.3681	7.00001	3.23825	-0.552194	-0.279636	20.946	12.6587	-0.536574	4.96042	6.68531	4.84419	40.3785	5.89644	34.4821
MINA	42.9099	43.705	9.55296	2.33527	5.74961	3.27115	27.1315	19.0973	-0.14588	5.20893	9.41405	8.11246	43.3074	8.97274	34.3347
PDZRN4	32.9735	27.7369	-6.77871	-13.3287	-3.65342	0.742715	15.1999	-4.19707	-5.88604	-1.77284	-1.47901	-2.82962	30.3552	-2.39827	32.7535
TBC1D9	23.7319	32.9524	-6.96632	1.24914	-1.85306	-1.42469	14.6508	-12.5316	-7.68741	-5.04006	-6.7243	-10.434	28.3422	-3.67616	32.0183
B4GALT6	38.4786	45.7221	7.69524	9.74262	5.50593	11.7018	11.9372	9.89629	12.6089	12.1277	11.049	10.7411	42.1003	10.3006	31.7998
LOC147727	17.3744	24.5503	-17.1982	-4.79856	-11.1795	-5.32359	-10.2216	-15.0131	-7.98386	-10.384	-12.112	-12.8474	20.9623	-10.7062	31.6685
PPM1A	23.8254	34.2055	-16.3328	-1.0153	-4.88316	7.00897	-1.22671	-12.0662	2.18271	4.25136	-0.845302	-3.44692	29.0154	-2.63734	31.6528
CAMK2N1	23.4262	23.2343	-11.8844	-11.6663	-14.9836	-3.20146	10.7924	-11.5016	-8.02201	-9.38975	-10.3058	-9.86214	23.3303	-8.00247	31.3327
SNCAIP	25.7948	36.0736	14.4782	-3.52056	-6.94034	-3.45457	7.89485	5.04546	-6.58055	-2.2283	-4.62341	-2.97776	30.9342	-0.290703	31.2249
BLNK	21.3794	28.9133	-7.8433	-3.5903	0.257268	-3.80756	3.07229	-16.4086	-10.2947	-7.58958	-3.53578	-5.86917	25.1463	-5.56095	30.7073
TFAP2C	26.3494	29.5614	0.623965	-1.35806	-5.85311	-3.40985	13.7201	-0.490641	-7.30049	-5.62897	-1.40902	-5.0046	27.9554	-1.61107	29.5664
CEP78	32.3174	40.7304	-7.76317	4.60034	1.16422	12.6158	10.9489	8.75157	9.28922	14.1441	10.0404	8.73073	36.5239	7.25222	29.2717
AQP7	17.5372	32.1963	-19.8452	-9.0759	-5.43822	10.9029	-11.3847	-12.3574	7.74734	3.71148	-1.20042	-2.30905	24.8667	-3.92492	28.7916
IPO13	21.6709	29.0657	-12.6139	-0.209737	4.08658	-1.95524	-0.158734	-5.21418	-4.01153	-1.43013	-5.4671	-5.62902	25.3683	-3.2603	28.6286
PLAG1	42.1855	47.4754	23.0513	10.2141	10.9544	12.3237	22.8648	31.8911	10.6476	20.7084	11.0178	14.6338	44.8305	16.8307	27.9998
DLST	26.6618	32.424	-13.842	3.49646	0.921564	9.19107	2.86908	-8.91398	6.90424	9.93432	3.32924	1.76592	29.5429	1.56559	27.9773
ASCL1	25.0573	27.0787	0.511094	11.5676	0.89157	-5.25288	-0.517002	-0.261967	-6.2821	-4.89193	-5.09377	-5.61392	26.068	-1.49433	27.5623
RRAGD	22.3325	30.2091	-12.3851	11.0324	-1.36476	0.737301	-3.56505	-6.19348	1.64806	3.67749	-1.95797	-3.05826	26.2708	-1.14294	27.4137
SYNGR1	22.0119	23.8272	-8.85571	10.6297	-2.41192	-9.33397	6.46947	-7.61666	-10.3088	-3.1981	-8.44461	-10.51	22.9195	-4.35807	27.2776
MRPL15	39.3338	40.5429	6.69827	-2.42103	2.46078	5.74039	26.8917	20.4495	9.02865	19.4234	19.8643	21.0956	39.9383	12.9232	27.0152
HEY1	9.42163	12.1104	-12.271	-10.1648	-15.6889	-11.9567	-14.5384	-17.17	-21.9053	-16.9712	-18.0459	-20.2226	10.766	-15.8935	26.6595
TLE4	12.0158	20.2789	-12.5008	-9.41298	1.86054	-3.34292	-12.9576	-14.9185	-14.5897	-11.0811	-12.2325	-15.7451	16.1473	-10.4921	26.6394
RTN4RL2	16.8247	17.4739	-5.4196	-0.608934	-8.47022	-12.9112	3.59459	-5.71025	-17.9521	-12.7644	-15.0142	-14.0518	17.1493	-8.93082	26.0801
SUCLG2	24.5128	27.3068	-8.54266	-9.0348	-4.85944	10.3336	7.68864	-7.52042	5.23449	3.56381	1.46315	0.195911	25.9098	-0.147771	26.0576
SLC12A5	21.2378	23.1672	1.73782	-3.49253	-5.817	-3.65008	4.0144	-3.18453	-8.02823	-5.52163	-5.21613	-6.84422	22.2025	-3.60021	25.8027
SYT6	16.2338	19.8894	3.58305	-1.70724	-1.98829	-4.69825	-10.7603	-11.4006	-13.1146	-11.5272	-12.428	-12.684	18.0616	-7.67255	25.7342
KCTD6	16.0325	21.5346	-11.7098	-1.62891	-7.52885	-2.33915	0.952937	-11.2403	-5.08633	-10.4153	-8.56874	-11.0608	18.7836	-6.86253	25.6461
ATRNL1	21.8014	32.2437	-4.1892	-2.77111	3.40627	-3.11498	11.223	4.46938	-2.01978	1.89579	5.59016	2.51575	27.0226	1.70053	25.322
HOXA7	22.6497	19.7333	-9.30918	6.29291	-4.89361	-3.04884	3.5701	-6.9876	-7.41592	-4.11915	-6.87053	-8.19414	21.1915	-4.0976	25.2891
PDP2	19.9888	35.4932	-9.78899	8.80705	-1.43177	1.86605	3.91089	-0.129647	8.7261	6.28832	3.38235	3.41088	27.741	2.50412	25.2369
ETFA	18.3181	24.5177	-18.0542	-5.37178	-2.65094	7.529	-8.21781	-11.881	3.48835	4.09128	2.00478	-1.61592	21.4179	-3.06782	24.4857
SLC25A12	18.4489	25.7517	-11.9459	8.43114	-2.37386	-2.818	12.9136	-2.10146	-4.74013	-2.86973	-3.78275	-7.97543	22.1003	-1.72625	23.8265
CPEB4	12.7973	22.8555	-17.4974	-6.27532	-10.1065	9.26882	-11.0011	-17.4226	4.71707	2.25601	-4.25115	-7.88187	17.8264	-5.81941	23.6458
KIAA0114	23.554	26.8854	1.45919	3.29274	3.53939	-7.46168	18.2421	5.71093	-7.52445	-1.03958	1.51129	-0.278997	25.2197	1.74509	23.4746
AK3	12.6864	20.3545	-22.6551	-7.58787	-5.29346	1.27548	0.050652	-10.6331	-5.11432	-5.21054	-3.19643	-6.65216	16.5205	-6.50168	23.0222
LEF1	25.6908	22.3651	15.9879	7.75046	-0.512329	-2.27308	10.4417	-0.466882	-0.0884109	-8.11276	-5.83889	-4.70769	24.028	1.218	22.81
CDC14A	4.21079	15.2674	-11.4743	-4.68276	-11.871	-4.36757	-15.1606	-16.3965	-12.4502	-13.4242	-15.3558	-19.4099	9.73908	-12.4593	22.1984
EIF4E	20.3816	25.9815	-6.8327	-1.92315	-2.71422	6.68081	8.02361	-0.415944	2.77367	2.94141	6.49142	2.46978	23.1815	1.74947	21.4321
LYPD6	35.8455	30.4021	16.6856	8.13721	11.385	6.39568	31.6091	19.2131	3.95308	8.25365	7.96891	7.81305	33.1238	12.1414	20.9823
EPB41L3	17.877	30.1341	-1.54175	-6.25937	5.00054	17.9498	-12.4792	-4.82824	14.4115	8.43296	4.64817	7.03461	24.0056	3.23691	20.7687
FAM92A1	16.5719	18.5622	-8.08748	0.375377	5.85154	-6.52971	12.8214	1.33087	-10.6244	-4.61666	-1.81052	-5.99209	17.5671	-1.72817	19.2952
PTCH1	8.47669	14.3778	-18.9771	-0.975673	-11.235	-2.11254	1.05156	-15.6721	-8.35667	-5.22437	-5.51062	-10.4324	11.4273	-7.7445	19.1718
SPHK2	11.8674	23.4162	-10.1701	-8.82481	-2.43963	-2.04098	1.76637	-2.91809	1.75448	2.39542	4.8259	5.46295	17.6418	-1.01885	18.6606
PRKACB	4.15365	11.2966	-14.3161	-7.07866	-1.18999	-0.660657	-13.5526	-16.2	-10.3148	-8.46523	-13.2389	-17.1935	7.72514	-10.221	17.9462
MRPL35	16.8717	21.1214	-15.0409	-1.81493	2.23682	6.49205	13.3058	-0.317825	4.36411	9.01708	3.22064	1.10067	18.9966	2.25635	16.7402
ADAMTS19	15.1707	28.0338	13.3934	1.75478	9.83578	0.371523	3.30755	15.7791	0.839977	5.13265	-1.41324	3.77352	21.6022	5.2775	16.3247
SREBF1	15.7651	17.4088	-4.50232	-2.66822	-2.98525	2.25083	1.90528	-0.392295	4.93133	4.24382	2.85143	2.60803	16.587	0.824264	15.7627
UQCRH	21.2806	21.9638	2.38032	4.49694	8.02756	4.15166	13.4659	7.6929	3.04138	6.0682	6.59309	5.00322	21.6222	6.09211	15.5301
SDHB	7.77156	10.1677	-13.6477	-8.34029	-6.49917	0.515982	-9.40339	-12.0088	-3.2434	3.0349	-3.94543	-4.54746	8.96964	-5.80848	14.7781
CHST2	8.19208	7.57647	-0.163189	-6.2638	4.72613	-12.1114	-1.66971	-1.32491	-16.3217	-12.8643	-12.5492	-10.1447	7.88428	-6.86869	14.753
RARB	4.07424	6.7318	-11.129	-6.48031	-10.7887	-8.86307	0.614296	-9.91014	-12.3971	-7.9209	-11.0342	-12.2168	5.40302	-9.01259	14.4156
PEBP1	1.84724	3.25176	-17.2163	-0.695211	-11.7028	-9.91635	-14.1127	-19.1231	-9.64236	-8.24773	-13.5179	-13.8595	2.5495	-11.8034	14.3529
ALDH1A2	24.6197	26.7911	13.9813	8.91681	0.786633	2.09202	37.5537	19.3561	3.2759	6.05036	12.3678	9.35239	25.7054	11.3733	14.3321
UCHL1	15.2324	18.486	0.995538	-7.0797	8.12046	1.8581	5.40964	-3.42842	5.60806	-1.82965	5.46936	11.0064	16.8592	2.61298	14.2462
NDUFS1	8.56391	16.7782	-14.2466	4.32107	0.37814	2.36507	1.75363	-8.53103	1.5855	2.64223	-1.83187	-3.77428	12.6711	-1.53381	14.2049
GPRC5B	17.184	17.8831	-3.7491	2.30802	-9.95656	-1.60231	19.6169	4.08194	-0.275375	9.02466	8.90107	5.1886	17.5336	3.35378	14.1798
RTN4R	23.587	27.0282	5.68043	10.1063	5.48842	-0.356565	21.3579	21.1701	8.27879	12.0357	14.2119	13.69	25.3076	11.1663	14.1413
BACH2	11.2518	14.0207	-0.75018	0.0659863	-0.659721	-4.66174	13.8109	2.13589	-6.18807	-4.63361	-3.89827	-6.46688	12.6362	-1.12457	13.7608
SEPHS2	11.7418	15.3087	-8.309	11.796	4.08434	-4.65224	1.87589	-0.355271	-2.17271	1.5561	-2.03152	-3.00894	13.5252	-0.121736	13.647
ENPP1	5.05053	11.3868	-6.47295	-2.17029	-1.84508	-1.65582	-2.98615	-6.82193	-4.35499	-6.28173	-6.35038	-8.70285	8.21866	-4.76422	12.9829
ZNF524	-2.47372	-2.01578	-12.6183	-14.3464	-11.3071	-15.7711	-10.9881	-14.8427	-16.8041	-14.3158	-16.5182	-15.1845	-2.24475	-14.2696	12.0249
UNC119	26.3026	29.3552	9.64157	11.5153	19.0454	2.83294	28.9153	26.1147	9.34719	16.3066	17.5358	17.4668	27.8289	15.8722	11.9567
ARRB2	10.4809	11.9751	8.54515	-0.32314	4.47195	-0.488342	-9.28947	0.814484	-1.14708	-1.41974	-0.744848	-0.918843	11.228	-0.0499886	11.278
GCSH	8.49071	9.82975	-8.63897	2.44931	-3.27609	-3.62653	3.41593	1.74067	-2.03008	-2.79526	0.0940278	-4.01002	9.16023	-1.6677	10.8279
SGCD	3.41951	9.98858	-7.28673	-3.69458	-0.803041	-4.89921	3.40543	-3.00176	-9.41091	-6.68119	-3.5168	-5.17994	6.70404	-4.10687	10.8109
TRIM7	3.07552	3.3766	-12.2966	-6.50028	-10.9815	-4.28459	-15.0164	-7.30012	-6.47426	-1.98071	-4.52745	-5.59503	3.22606	-7.49569	10.7218
TRIB1	21.208	23.0914	17.5173	15.4376	4.48607	-1.22271	25.3224	22.5967	4.0313	11.9517	10.9185	10.4504	22.1497	12.1489	10.0008
CGGBP1	-2.82621	3.10217	-16.2582	-8.88294	-13.1535	-0.646695	-5.59258	-15.9001	-6.1188	-8.42898	-9.23534	-12.8809	0.137977	-9.70981	9.84779
GSPT1	7.72418	18.7827	-8.58441	1.36625	7.37318	7.20787	8.41604	2.15738	6.97363	4.63704	4.79746	3.31589	13.2535	3.76603	9.48742
FMR1	4.85642	10.5098	-14.7511	-3.78074	-5.33099	8.95617	-0.752778	-11.6777	6.90631	0.544485	2.79349	-0.186764	7.68311	-1.72797	9.41108
NR2E1	5.06303	3.82669	-3.16824	7.96684	-3.72622	-7.54893	-4.24261	-3.25905	-6.17185	-7.3056	-6.64332	-8.55641	4.44486	-4.26554	8.7104
GLS2	7.26582	13.0115	-7.49492	-4.25734	1.58342	4.54804	8.37357	1.3525	6.20716	-0.477762	1.57	3.2233	10.1387	1.4628	8.67587
CATSPER2	2.27325	4.78145	-3.53525	-10.9034	-7.59653	-2.2444	-4.41888	-3.46189	-1.52932	-9.23187	-4.61305	-3.41972	3.52735	-5.09543	8.62278
HOXB7	5.40137	5.23493	-4.2929	-1.24392	-4.28913	-12.0437	11.2854	0.710199	-9.05142	-7.36367	-4.12434	-2.29134	5.31815	-3.27049	8.58864
SORD	6.70081	15.7672	-11.6601	1.38387	8.72431	8.19992	3.65277	-1.84535	7.87847	7.37786	4.08213	2.84579	11.234	3.06397	8.17004
USP2	2.47107	8.08214	-7.72806	-1.56096	1.80249	0.505697	-7.34622	-5.17152	0.688576	-2.3671	-3.59393	-3.93151	5.27661	-2.87025	8.14686
SYT12	13.4448	15.984	4.15128	1.94339	8.95685	2.44384	11.5159	5.15848	3.92996	5.33548	14.639	9.89002	14.7144	6.79642	7.91801
BRMS1L	1.53779	3.58818	-15.9977	0.483425	-8.63903	-3.72841	3.04807	-6.30858	-6.54324	-0.747295	-4.58735	-8.46396	2.56298	-5.14841	7.71139
JPH1	21.1491	29.4715	20.1671	0.482453	18.1419	16.0155	13.5962	28.0954	21.4051	19.6383	16.4432	24.2672	25.3103	17.8252	7.48507
PLCD1	0.418432	1.83644	-16.1226	-7.00332	-5.85699	-2.29434	14.8652	-12.6186	-8.99523	-8.87854	-6.60431	-8.65139	1.12743	-6.21602	7.34345
PTPRN	11.9612	6.78437	1.30996	-5.11126	4.26981	3.47811	16.0271	-0.356548	1.43632	1.58641	-0.606693	-0.785699	9.37278	2.12476	7.24802
CD83	5.81812	8.85037	-3.25695	4.62398	-4.27648	3.32942	-6.42143	-2.969	4.21547	3.39815	2.96181	-0.438908	7.33424	0.116606	7.21764
NRK	4.20418	7.38847	-3.0281	2.24104	2.82303	-2.78334	-0.947505	1.15036	-4.16746	-1.96357	-3.12859	-3.76137	5.79632	-1.35655	7.15287
WNT5A	16.5778	9.53333	7.90305	-1.11998	12.1152	3.93575	13.8015	10.9155	3.31947	4.00815	2.12608	2.79334	13.0556	5.9798	7.07578
RPL9	4.00817	-1.37708	0.428628	-3.5343	-10.471	-12.6583	2.11384	-4.21116	-10.5818	-5.19316	-5.93207	-4.74719	1.31555	-5.47866	6.7942
APOC3	2.99996	2.09311	3.90554	-7.15921	-8.71083	-5.8647	-1.55325	1.37891	-4.3249	-5.97527	-5.39977	-5.08406	2.54654	-3.87875	6.42529
ZBTB10	-4.76006	1.46214	-11.4913	-5.55311	-9.5473	-1.90725	-4.3888	-11.3409	-3.39833	-4.63926	-9.29099	-9.88505	-1.64896	-7.14423	5.49527
HIST1H3A	5.08453	10.9221	-0.224696	4.0968	6.63293	-0.439942	3.37399	3.86908	3.59238	4.47104	2.28393	2.94319	8.00334	3.05987	4.94347
CSPG5	23.8746	20.9877	11.2295	9.52032	9.07036	9.87893	21.7656	25.0703	19.5437	20.8362	24.3516	26.1331	22.4311	17.74	4.69116
SPI1	1.28008	3.80669	4.1315	-6.76412	6.72059	-1.02947	-9.72032	-3.17029	-1.88262	-5.31768	-0.846435	-0.967517	2.54338	-1.88464	4.42802
ALDH6A1	-2.43034	6.96553	-10.6527	1.30478	-6.60417	9.56787	-11.1587	-11.8983	10.5011	4.75405	-1.8485	-3.07095	2.26759	-1.91054	4.17814
GLRB	9.59679	7.93914	9.38697	11.1918	7.0924	-8.37579	13.6823	12.2584	-3.50738	0.6957	2.65227	1.43324	8.76797	4.65098	4.11699
FMO4	-3.95983	-2.9246	-13.0452	-0.5057	-5.47603	-4.1003	-5.88517	-13.7087	-3.41674	-5.95679	-11.2141	-12.1968	-3.44221	-7.55055	4.10834
OGN	-2.12248	-2.30752	-7.52394	-11.4709	-11.4333	-2.12664	-0.328078	-3.87274	-8.90013	-4.38725	-5.39134	-7.54467	-2.215	-6.2979	4.0829
DBP	-4.31565	-0.845449	-11.3547	-0.527679	-9.99705	-6.09998	-5.22717	-7.78482	-4.011	-4.55209	-6.02839	-9.03141	-2.58055	-6.46143	3.88088
THOP1	1.55169	4.25804	-11.5107	-9.36643	-0.391275	-4.28955	1.0476	-4.66087	2.23079	5.21494	4.57783	8.34602	2.90487	-0.880162	3.78503
BDKRB2	9.84913	8.77522	5.90404	3.85583	0.103933	4.59376	31.8271	5.07156	0.72542	-2.22467	4.03366	1.46054	9.31218	5.53512	3.77706
TRIM8	9.20452	16.0524	3.649	-3.36337	8.68885	6.25262	13.0032	3.8745	12.9075	13.3414	16.1086	22.1943	12.6285	9.66565	2.96282
RPL18	1.75062	-2.73276	2.41244	-4.47605	-7.69423	-12.9833	2.23417	1.35802	-5.77064	-3.54829	-3.37193	-1.26099	-0.49107	-3.31008	2.81901
SPTB	10.4891	15.6493	6.97792	18.2897	17.8118	6.62454	11.2083	10.3484	7.32985	8.09639	10.0801	6.85151	13.0692	10.3618	2.70735
NMNAT1	-3.80324	2.17765	-20.5384	-4.04182	3.2476	2.11982	-7.77292	-12.6919	1.6735	2.90296	-0.0681122	0.148932	-0.812795	-3.50203	2.68924
HPCA	-11.8886	-9.79783	-13.1364	-4.97367	-18.8436	-11.4259	-15.0198	-14.7135	-11.2111	-11.8157	-15.1043	-17.9639	-10.8432	-13.4208	2.57758
LRRC2	-0.850686	1.88479	-3.61766	-3.5992	0.395752	-5.95604	8.58183	-0.298918	-2.88537	-6.55337	-2.97466	-3.68891	0.51705	-2.05965	2.5767
CITED1	8.86366	10.2748	12.6586	-0.583614	0.358362	4.86597	9.17043	12.9489	6.28108	8.44353	8.1968	9.49268	9.56925	7.18328	2.38597
CEBPA	3.13865	5.38704	1.86407	-2.66786	4.5055	1.14338	-3.9703	-2.00996	3.14843	2.22529	7.91596	6.84345	4.26284	1.8998	2.36305
FBXO21	-4.14067	-2.743	-12.6169	1.44088	-5.26248	-2.78069	-6.35966	-12.8839	-1.35519	-4.88665	-5.54384	-7.2587	-3.44183	-5.75071	2.30888
NR4A3	-2.26347	1.38369	3.02227	1.73153	-1.45334	-4.77899	-0.713756	0.202062	-6.23159	-5.79804	-6.32243	-6.43002	-0.439889	-2.67723	2.23734
IRS4	6.03455	3.19331	-0.303731	6.9719	5.88867	0.634096	9.2488	3.31747	-3.28199	0.253819	0.860162	0.343335	4.61393	2.39325	2.22067
DRAP1	3.12936	1.84894	4.59191	-5.29065	3.11541	-5.60525	0.6944	8.19927	-4.443	-2.74385	1.92159	3.00728	2.48915	0.344711	2.14444
KISS1R	-5.54962	-4.06623	0.250289	2.0791	-11.3908	-9.53917	-4.48227	-6.87258	-9.43014	-9.68018	-11.3964	-8.77122	-4.80792	-6.92333	2.11541
FAM181B	-4.27687	-1.99661	-12.3861	-5.82268	-3.87451	-2.26716	4.2636	-1.82733	-7.41683	-8.24829	-5.74709	-5.97988	-3.13674	-4.93063	1.79389
RAB15	14.6298	17.9537	3.35506	9.7469	11.9631	4.92403	18.0799	22.9443	13.5997	18.0292	21.9269	20.7616	16.2917	14.5331	1.75863
KIAA0427	-6.2168	-3.20595	-11.9941	-3.18279	-10.8398	-5.54326	0.822949	-9.57401	-6.66506	-4.90153	-5.33793	-7.10813	-4.71138	-6.43237	1.72099
FZD6	8.34232	7.60451	8.60223	-3.64227	5.17494	4.4138	24.1641	8.90567	1.73243	1.53421	6.45681	5.49438	7.97342	6.28364	1.68978
IMMT	7.27132	11.5458	-12.2911	2.08531	5.95229	10.7262	11.0736	5.97139	13.5007	15.7659	13.2108	12.0635	9.40856	7.80584	1.60272
ATP1B3	13.5341	19.6171	22.1012	5.58676	14.3364	5.46166	17.4185	29.4927	11.3915	12.1334	16.6024	16.2821	16.5756	15.0806	1.49495
SH3BGR	5.47799	4.36789	5.22057	5.86644	-3.84746	-1.44891	18.4177	9.31068	1.45934	-0.0623253	0.939143	0.297428	4.92294	3.61526	1.30768
FBXO3	-13.4789	-9.7396	-21.212	-5.80621	-11.2074	-0.55521	-11.4489	-22.2923	-9.59773	-11.4972	-14.7957	-19.4427	-11.6093	-12.7855	1.17628
HCST	-0.607983	0.495387	9.49349	-5.58852	7.95516	-4.15588	-5.97354	2.34264	-4.24181	-6.39581	-4.62417	-1.01472	-0.0562982	-1.22031	1.16402
CRYAB	-9.06988	-6.76485	-10.9245	-11.9711	-5.6946	-9.00352	-7.6855	-10.5236	-7.83893	-9.44261	-8.34426	-6.60758	-7.91736	-8.80363	0.886265
MUSK	-6.36579	-4.62407	1.00682	-5.53541	-9.35091	-8.08446	-4.43835	-2.81277	-8.12597	-9.44136	-8.44019	-7.99916	-5.49493	-6.32218	0.82725
DAZL	2.83039	0.0903489	7.70791	2.67123	0.640763	-2.46206	-1.90031	8.05823	-4.41969	0.456735	-2.31647	-1.51162	1.46037	0.692472	0.767898
RPL3	2.87529	-3.57901	-0.79049	-3.218	-5.09267	-3.26005	3.95542	-3.77293	-0.922477	1.00306	0.17596	1.60817	-0.35186	-1.0314	0.679539
RDH13	-4.4985	-4.92062	4.03	-8.04435	-8.25511	-6.34023	-0.773481	-5.2525	-4.3741	-9.31876	-8.37537	-6.23749	-4.70956	-5.29414	0.58458
ACY1	-4.15721	-0.737602	-7.83871	-5.21266	-1.05677	4.84438	-11.3894	-9.81229	4.32256	1.44077	-2.99835	-1.85069	-2.44741	-2.95512	0.507713
ALDH5A1	-5.15037	1.21153	-11.7146	11.0235	-1.77516	-0.848905	-4.26446	-8.96763	2.64089	-0.594253	-4.34575	-5.35243	-1.96942	-2.41988	0.450457
FOXD3	7.8891	2.09521	6.98326	1.94089	-0.044285	0.259791	11.3642	11.3783	0.162405	3.16812	4.58626	6.19406	4.99215	4.59931	0.392849
HMGCS2	-1.10454	0.98596	-1.15615	0.832338	-4.02249	2.20977	-6.11849	-6.01293	3.09224	8.032	0.705278	-1.41505	-0.059288	-0.385348	0.32606
NR1D1	-9.34506	-6.91599	-7.98392	-2.96404	-8.34977	-6.4724	-12.7355	-10.8652	-4.18478	-7.26513	-10.3926	-11.6665	-8.13052	-8.28798	0.157454
Delta >10
Delta <10
