# Supplementary material for: miRConnect 2.0: identification of oncogenic, antagonistic miRNA families in three human cancers
Source: BMC Genomics. 2013 Mar 15;14:179. doi: 10.1186/1471-2164-14-179 (PMC3637148; doi:10.1186/1471-2164-14-179)
Supplement: Additional file 11: Table S10 — Lists of genes that positively correlale with the agonists and antagonists in three cancers. [file 1471-2164-14-179-S11.xls]

## Sheet: Sheet1
Table S10: Lists of genes that positively correlale with the agonists and antagonists in three cancers.
	OvCa	GBM	KIRC	Combined		OvCa	GBM	KIRC	Combined
	Agonist genes	Agonist genes	Agonist genes	Agonist genes		Antagonist genes	Antagonist genes	Antagonist genes	Antagonist genes
	ABCG2	ABCE1	ABCA1	ABCA1		ATM	ABCA1	ABTB2	ABCA1
	ADNP	ACACA	ACACA	ABCE1		BOP1	AHCY	ACSL1	ABTB2
	AKR1B1	ACADM	ADCY3	ABCG2		CAMK2N1	AK2	ADAMTS19	ACSL1
	ANKMY2	ADCYAP1	ADD3	ACACA		CCDC6	AMPD2	AK3	ADAMTS19
	ARL3	ADD3	ADSS	ACADM		CDKN2C	ANAPC10	ALDH1A2	AHCY
	ATF5	ADNP	AK3L1	ADCY3		CHST7	ANGPT2	AQP7	AK2
	ATF7IP	ADSL	AP4M1	ADCYAP1		CRABP2	AP1S1	ARHGAP6	AK3
	ATXN10	ANP32B	ARHGAP11A	ADD3		CRELD2	ARF6	ARHGAP8	ALDH1A2
	BCL2L11	ARHGAP11A	ARL3	ADNP		CSTB	AUH	ARRB2	AMPD2
	BCOR	ARL3	ATAD2	ADSL		CXCL14	BACH1	ASCL1	ANAPC10
	BMP2	ASCL1	ATE1	ADSS		DDB2	BAX	ATRNL1	ANGPT2
	CAD	ATAD2	ATXN10	AK3L1		DKC1	BCAT1	AUH	AP1S1
	CBX3	ATF7IP	AURKA	AKR1B1		DLST	BCL7C	B4GALT6	AQP7
	CCNE1	ATP2A2	AURKB	ANKMY2		EMP1	BLNK	BACH2	ARF6
	CDC20	ATRNL1	AVPR1B	ANP32B		EPB41L4A	CAMK2N1	BAG1	ARHGAP6
	CENPF	ATXN10	B3GALT2	AP4M1		EPB41L4B	CAST	BLNK	ARHGAP8
	CHD7	B3GALT2	BAX	ARHGAP11A		EPHA2	CCDC6	CA10	ARRB2
	CKS1B	B4GALT6	BCL11B	ARL3		ETV1	CCNO	CAMK2N1	ASCL1
	CLCN2	BAI2	BCL9L	ASCL1		ETV4	CD2	CDC14A	ATM
	CP110	BAT1	BIRC5	ATAD2		FAM46A	CEBPA	CEP78	ATRNL1
	CSPG5	BCL11B	BMP2	ATE1		FLI1	CHST1	CHST2	AUH
	D4S234E	BIRC5	BOP1	ATF5		FMR1	CHST11	CPEB4	B4GALT6
	DPY19L1	BMP2	BRCA2	ATF7IP		FOXF2	CHST7	CYP51A1	BACH1
	DSCR6	BRCA2	BUB1B	ATP2A2		GJA1	CITED1	DIRC2	BACH2
	DZIP1	BUB1B	CACNA1G	ATRNL1		HIF1A	COMT	DLST	BAG1
	E2F3	CA10	CALU	ATXN10		HN1	CRABP2	EIF4E	BAX
	EBNA1BP2	CAD	CCDC86	AURKA		LGALS1	CSDA	ENPP1	BCAT1
	ENO2	CALB2	CCNA2	AURKB		MMP11	CTSC	EPB41L3	BCL7C
	FABP5	CALM3	CCNB1	AVPR1B		MRPL15	DBI	EPB41L4B	BLNK
	FAM134B	CAMKK2	CCND1	B3GALT2		MTSS1	DDOST	ETFA	BOP1
	FANCA	CBARA1	CCND2	B4GALT6		OSBPL10	DNAJC1	EXOSC7	CA10
	FBXO28	CBX3	CCNE1	BAI2		PDGFB	DPP8	FAM92A1	CAMK2N1
	FGF9	CCKBR	CCNE2	BAT1		PFKFB3	DPY19L1	FGF14	CAST
	FKBP4	CCNA2	CD151	BAX		PIK3R3	EGR3	FGF9	CCDC6
	FOXM1	CCNB1	CDC20	BCL11B		PSME2	EMG1	GCSH	CCNO
	GINS1	CCND2	CDC25A	BCL2L11		RAD21	EMP1	GPC3	CD2
	GLS2	CCNE2	CDC25C	BCL9L		RECQL4	EPS8	GPD1L	CDC14A
	GPM6B	CCT6A	CDC6	BCOR		RNF125	ERBB2IP	GPRC5B	CDKN2C
	H1FX	CDC2	CDCA7	BIRC5		RRAS	ETHE1	HEY1	CEBPA
	H2AFX	CDC20	CDK5R1	BMP2		RUNX3	FABP5	HOXA7	CEP78
	HDGF	CDC25C	CDKN2A	BOP1		SCD	FAM134B	IPO13	CHST1
	HIST1H2BO	CDK2	CDKN2C	BRCA2		SERPINE1	FAM46A	IQGAP2	CHST11
	HSPBAP1	CDK4	CDT1	BUB1B		SLCO3A1	FKBP10	KCTD6	CHST2
	ID1	CDK5R1	CENPF	CA10		STARD13	FKBP11	KIAA0114	CHST7
	ID3	CDKN2A	CGREF1	CACNA1G		STXBP1	FKBP5	KIT	CITED1
	IL11RA	CDKN2C	CHAF1A	CAD		TFAP2C	FLI1	LEF1	COMT
	ILF2	CEBPZ	CLSPN	CALB2		TMEM158	FLT3	LOC147727	CPEB4
	KCNH2	CENPF	CMPK2	CALM3		TNC	FMO4	LYPD6	CRABP2
	KCTD15	CEP57	CPNE5	CALU		TNF	GADD45B	MINA	CRELD2
	LMO3	CHD4	CRELD2	CAMKK2		TNFRSF21	GPR65	MRPL15	CSDA
	LSM4	CHD7	CSDA	CBARA1		TXN	HIF1A	MRPL35	CSTB
	MAP4K1	CKS1B	CSK	CBX3		UXT	HLA-DMA	NDUFS1	CTSC
	MCM2	CKS2	CTNND2	CCDC86		XYLT2	HOXB7	PDP2	CXCL14
	MCM4	CNNM1	DDAH1	CCKBR			HTR2C	PDZRN4	CYP51A1
	MCM7	CP110	DDB2	CCNA2			ID1	PEBP1	DBI
	MEST	CRY1	DEPDC1	CCNB1			IFRD2	PLAG1	DDB2
	MPP2	DBF4	DEPDC1B	CCND1			KLF5	PLCL2	DDOST
	MRPL42	DDX18	DLEU2	CCND2			LAMB1	PPM1A	DIRC2
	MSH2	DDX5	DMTF1	CCNE1			LAP3	PRKACB	DKC1
	MTIF2	DKC1	DNA2	CCNE2			LEF1	PRPS2	DLST
	MYBL2	DNMT1	DNAJC1	CCT6A			MAP7	PTCH1	DNAJC1
	MYCL1	DTL	DNAJC11	CD151			MEOX2	RAF1	DPP8
	NCAPD2	DVL3	DPCD	CDC2			MGAT2	RARB	DPY19L1
	NEFL	EEF1A2	DTL	CDC20			MICAL2	RRAGD	EGR3
	NR2F1	EN1	DZIP1	CDC25A			MRAS	RTN4R	EIF4E
	NRIP3	ERCC6L	E2F1	CDC25C			NR1D1	RTN4RL2	EMG1
	NUDC	ETV1	E2F7	CDC6			NR4A3	SCNN1A	EMP1
	NUP153	EXOSC8	EBI3	CDCA7			PCSK1	SDHB	ENPP1
	PAX2	EZH2	EGR3	CDK2			PFKFB3	SEPHS2	EPB41L3
	PCM1	FANCC	EIF4A1	CDK4			PFN1	SGCD	EPB41L4A
	PCNA	FANCG	EML6	CDK5R1			PHF10	SIX1	EPB41L4B
	POGK	FASN	ENO1	CDKN2A			PHF15	SLC12A5	EPHA2
	POLD1	FBL	ENO2	CDKN2C			PIM1	SLC25A12	EPS8
	POLR2H	FBXO5	EPB41	CDT1			PLXND1	SLC25A4	ERBB2IP
	PPAP2B	FBXW7	ERCC6L	CEBPZ			PRDX4	SLC25A5	ETFA
	PPIG	FGF9	ETV4	CENPF			PSME2	SLC43A1	ETHE1
	PRKDC	FOXM1	EXOSC5	CEP57			PTGS1	SNCAIP	ETV1
	PRPF4B	GABRA1	EZH2	CGREF1			PTK7	SPHK2	ETV4
	PTBP2	GABRB3	FABP5	CHAF1A			QTRT1	SREBF1	EXOSC7
	PTK7	GART	FAM57A	CHD4			QTRTD1	SUCLG2	FABP5
	PTMA	GINS1	FAM72A	CHD7			RGS14	SYNGR1	FAM134B
	PXMP2	GIT1	FANCA	CKS1B			RNF128	SYT6	FAM46A
	QTRTD1	GLRB	FANCG	CKS2			RPS6KA2	SYT7	FAM92A1
	RBBP4	GMNN	FBL	CLCN2			RUNX3	TBC1D9	FGF14
	RGL2	GNAI3	FERMT1	CLSPN			SALL1	TFAP2C	FGF9
	RPA3	GNAL	FGFR3	CMPK2			SATB2	TLE4	FKBP10
	RPIA	GRIN2B	FHOD1	CNNM1			SC65	TRIB1	FKBP11
	RRM2	GRM4	FKBP10	CP110			SCD	TRIM7	FKBP5
	SALL1	H1FX	FKBP11	CPNE5			SEC61A1	UCHL1	FLI1
	SFMBT1	H2AFV	FLI1	CRELD2			SIPA1	UGT8	FLT3
	SLC20A1	H3F3A	FLT3	CRY1			SLC25A12	UNC119	FMO4
	SLC39A6	H3F3B	FOXJ3	CSDA			SLC27A3	UQCRH	FMR1
	SLC6A15	HEY1	FOXM1	CSK			SNX5	ZDHHC23	FOXF2
	SLC9A5	HIST1H2AM	FZD1	CSPG5			SOAT1	ZNF524	GADD45B
	SNRPB	HMGB2	GAPDH	CTNND2			SPG21		GCSH
	SNRPC	HMGN1	GAS5	D4S234E			SPI1		GJA1
	SNRPE	HMGN2	GFI1	DBF4			SRI		GPC3
	SNRPF	HN1	GIT1	DDAH1			SSX2IP		GPD1L
	SOX12	HNRNPA2B1	GJA1	DDB2			STARD13		GPR65
	SOX4	HOXA7	GMNN	DDX18			STAT3		GPRC5B
	SP3	HOXA9	GPM6B	DDX5			TBX2		HEY1
	SR140	HOXC10	GPR65	DEPDC1			TEAD4		HIF1A
	SRPK1	HOXC4	GPRC5C	DEPDC1B			TGFB2		HLA-DMA
	SSB	HPCA	HACE1	DKC1			TIAM1		HN1
	SSBP3	HPCAL4	HCN3	DLEU2			TIMP3		HOXA7
	TAF11	HSPBAP1	HIST1H2BK	DMTF1			TMEM43		HOXB7
	TARBP1	ID3	HIST1H2BO	DNA2			TNC		HTR2C
	TBCC	ILF2	HOMER1	DNAJC1			TNFAIP3		ID1
	TBX2	ILF3	HOXA9	DNAJC11			TSPAN5		IFRD2
	TDG	ING3	HOXC11	DNMT1			TYRO3		IPO13
	TGIF2	INSM1	HOXD10	DPCD			UBE2B		IQGAP2
	TMPO	ITGB3BP	HS3ST3B1	DPY19L1			UXT		KCTD6
	TOPBP1	IVNS1ABP	ID3	DSCR6			VDAC1		KIAA0114
	UBE2S	KIAA0101	IKBKE	DTL			WEE1		KIT
	UCHL1	KIAA0427	IL4I1	DVL3			ZFP36L1		KLF5
	UCK2	KIF20A	INO80C	DZIP1			ZNF259		LAMB1
	UNG	KPNB1	INSIG2	E2F1					LAP3
	WDR12	LIN7B	IRX3	E2F3					LEF1
	WDR8	LMNB2	ITM2C	E2F7					LGALS1
	YBX2	LRIG1	KCTD15	EBI3					LOC147727
	YTHDF2	LRP5	KIAA0101	EBNA1BP2					LYPD6
	ZNF184	LRP8	KIAA1804	EEF1A2					MAP7
		LSM7	KIF20A	EGR3					MEOX2
		MAN2A2	KLF5	EIF4A1					MGAT2
		MAT2A	LDHA	EML6					MICAL2
		MCM2	LEMD2	EN1					MINA
		MCM3	LMO3	ENO1					MMP11
		MCM5	LRP1	ENO2					MRAS
		MCM6	LRP4	EPB41					MRPL15
		MCM7	LYAR	ERCC6L					MRPL35
		MELK	LZIC	ETV1					MTSS1
		METTL1	MAP4K1	ETV4					NDUFS1
		MNT	MAZ	EXOSC5					NR1D1
		MPP2	MCM2	EXOSC8					NR4A3
		MPP3	MCM5	EZH2					OSBPL10
		MRPL42	MCM7	FABP5					PCSK1
		MSH5	MDN1	FAM134B					PDGFB
		MSH6	MEF2C	FAM57A					PDP2
		MTHFD1	MEIS2	FAM72A					PDZRN4
		MTHFD2	MELK	FANCA					PEBP1
		MXD3	MEOX2	FANCC					PFKFB3
		MYBL2	MEST	FANCG					PFN1
		MYNN	MFHAS1	FASN					PHF10
		NASP	MICAL2	FBL					PHF15
		NBN	MND1	FBXO28					PIK3R3
		NCAPD2	MPP2	FBXO5					PIM1
		NCBP1	MSH5	FBXW7					PLAG1
		NCKIPSD	MTHFD2	FERMT1					PLCL2
		NEFL	MXD3	FGF9					PLXND1
		NELF	MYB	FGFR3					PPM1A
		NEUROD2	MYBL2	FHOD1					PRDX4
		NEUROD6	MYC	FKBP10					PRKACB
		NMNAT2	NACA	FKBP11					PRPS2
		NOLC1	NASP	FKBP4					PSME2
		NONO	NCKIPSD	FLI1					PTCH1
		NOTCH1	NELL2	FLT3					PTGS1
		NSF	NEUROD2	FOXJ3					PTK7
		NUP153	NFATC4	FOXM1					QTRT1
		NUP62	NKX2-8	FZD1					QTRTD1
		NUTF2	NLGN3	GABRA1					RAD21
		ODC1	NME1	GABRB3					RAF1
		ORC1L	NOP2	GAPDH					RARB
		PAICS	NOTCH1	GART					RECQL4
		PCBP2	NPHS1	GAS5					RGS14
		PCNA	NPM1	GFI1					RNF125
		PEG10	NR6A1	GINS1					RNF128
		PHC1	NUP62	GIT1					RPS6KA2
		PHF2	ODC1	GJA1					RRAGD
		PIN1	ODZ1	GLRB					RRAS
		PLCD1	ORC1L	GLS2					RTN4R
		PLCL2	OSM	GMNN					RTN4RL2
		PNMA1	PABPC1	GNAI3					RUNX3
		POLD1	PAQR4	GNAL					SALL1
		POLD2	PDGFB	GPM6B					SATB2
		POLD3	PFKFB3	GPR65					SC65
		POLE2	PFN1	GPRC5C					SCD
		PPM1D	PIK3CD	GRIN2B					SCNN1A
		PPP4C	PKMYT1	GRM4					SDHB
		PRKACB	PKN3	H1FX					SEC61A1
		PRKDC	PLK4	H2AFV					SEPHS2
		PRMT5	PLXND1	H2AFX					SERPINE1
		PRPF4B	POLD1	H3F3A					SGCD
		PTBP1	POLE2	H3F3B					SIPA1
		PTGES2	PPARGC1B	HACE1					SIX1
		PVRL1	PPIL1	HCN3					SLC12A5
		PXMP2	PPP1R9B	HDGF					SLC25A12
		RAB15	PRDX3	HEY1					SLC25A4
		RAB26	PRKCG	HIST1H2AM					SLC25A5
		RAD51	PRKDC	HIST1H2BK					SLC27A3
		RAF1	PRR3	HIST1H2BO					SLC43A1
		RB1CC1	PSME3	HMGB2					SLCO3A1
		RBBP4	PTK7	HMGN1					SNCAIP
		RBMX	PUS1	HMGN2					SNX5
		REPS2	PXMP2	HN1					SOAT1
		RFC2	PYCR1	HNRNPA2B1					SPG21
		RFC4	RAD51	HOMER1					SPHK2
		RFC5	RBM24	HOXA7					SPI1
		RGL2	RCC1	HOXA9					SREBF1
		RPA1	RCN1	HOXC10					SRI
		RPA3	RFC2	HOXC11					SSX2IP
		RPIA	RFC4	HOXC4					STARD13
		RPL5	RHEBL1	HOXD10					STAT3
		RPS2	RNF125	HPCA					STXBP1
		RPS6KA5	RPL19	HPCAL4					SUCLG2
		RRM2	RPL27A	HS3ST3B1					SYNGR1
		SCAMP1	RPS16	HSPBAP1					SYT6
		SEMA6A	RPS18	ID1					SYT7
		SERBP1	RPS2	ID3					TBC1D9
		SFRS1	RRAS	IKBKE					TBX2
		SFRS6	RRM2	IL11RA					TEAD4
		SHC3	RTBDN	IL4I1					TFAP2C
		SIX1	RUNX2	ILF2					TGFB2
		SLC12A5	SBK1	ILF3					TIAM1
		SLC1A1	SC65	ING3					TIMP3
		SLC39A6	SCD	INO80C					TLE4
		SMC4	SDCCAG1	INSIG2					TMEM158
		SNAP25	SEMA6A	INSM1					TMEM43
		SNCAIP	SHC1	IRX3					TNC
		SNRPA	SHC3	ITGB3BP					TNF
		SNRPB	SIPA1	ITM2C					TNFAIP3
		SNRPC	SLC16A1	IVNS1ABP					TNFRSF21
		SNRPD3	SLC16A6	KCNH2					TRIB1
		SNRPE	SLC2A1	KCTD15					TRIM7
		SNRPF	SLC9A5	KIAA0101					TSPAN5
		SNRPG	SMARCA1	KIAA0427					TXN
		SORD	SNAP25	KIAA1804					TYRO3
		SOX12	SNRPA	KIF20A					UBE2B
		SOX4	SOX4	KLF5					UCHL1
		SP3	SPC25	KPNB1					UGT8
		SPAG9	SPIB	LDHA					UNC119
		SPC25	SRM	LEMD2					UQCRH
		SSBP3	SRPK1	LIN7B					UXT
		SSRP1	SSX2IP	LMNB2					VDAC1
		STAG1	STK10	LMO3					WEE1
		STAG2	STK4	LRIG1					XYLT2
		STMN1	STX11	LRP1					ZDHHC23
		STXBP1	SYNGR4	LRP4					ZFP36L1
		SYNCRIP	SYT3	LRP5					ZNF259
		SYT5	SYT5	LRP8					ZNF524
		TAF11	TAF1D	LSM4
		TCF3	TCERG1	LSM7
		TDG	TCF4	LYAR
		TGIF2	TCOF1	LZIC
		TMPO	TEAD4	MAN2A2
		TOP2A	TERT	MAP4K1
		TPPP	TFAP4	MAT2A
		TRIM28	TK1	MAZ
		TSR1	TLCD1	MCM2
		TYMS	TMEM155	MCM3
		UBE2C	TMEM200B	MCM4
		UCHL1	TNC	MCM5
		UGT8	TNF	MCM6
		UNG	TNFAIP3	MCM7
		USP1	TOP2A	MDN1
		VGF	TRAF2	MEF2C
		WDR12	TRIM46	MEIS2
		WDR3	TYMS	MELK
		WDR8	TYRO3	MEOX2
		YTHDF2	UBE2C	MEST
		ZHX2	UCK2	METTL1
		ZNF195	USP13	MFHAS1
		ZNF22	WEE1	MICAL2
		ZNF24	ZHX2	MND1
		ZNF532	ZNF384	MNT
		ZWINT	ZNF532	MPP2
				MPP3
				MRPL42
				MSH2
				MSH5
				MSH6
				MTHFD1
				MTHFD2
				MTIF2
				MXD3
				MYB
				MYBL2
				MYC
				MYCL1
				MYNN
				NACA
				NASP
				NBN
				NCAPD2
				NCBP1
				NCKIPSD
				NEFL
				NELF
				NELL2
				NEUROD2
				NEUROD6
				NFATC4
				NKX2-8
				NLGN3
				NME1
				NMNAT2
				NOLC1
				NONO
				NOP2
				NOTCH1
				NPHS1
				NPM1
				NR2F1
				NR6A1
				NRIP3
				NSF
				NUDC
				NUP153
				NUP62
				NUTF2
				ODC1
				ODZ1
				ORC1L
				OSM
				PABPC1
				PAICS
				PAQR4
				PAX2
				PCBP2
				PCM1
				PCNA
				PDGFB
				PEG10
				PFKFB3
				PFN1
				PHC1
				PHF2
				PIK3CD
				PIN1
				PKMYT1
				PKN3
				PLCD1
				PLCL2
				PLK4
				PLXND1
				PNMA1
				POGK
				POLD1
				POLD2
				POLD3
				POLE2
				POLR2H
				PPAP2B
				PPARGC1B
				PPIG
				PPIL1
				PPM1D
				PPP1R9B
				PPP4C
				PRDX3
				PRKACB
				PRKCG
				PRKDC
				PRMT5
				PRPF4B
				PRR3
				PSME3
				PTBP1
				PTBP2
				PTGES2
				PTK7
				PTMA
				PUS1
				PVRL1
				PXMP2
				PYCR1
				QTRTD1
				RAB15
				RAB26
				RAD51
				RAF1
				RB1CC1
				RBBP4
				RBM24
				RBMX
				RCC1
				RCN1
				REPS2
				RFC2
				RFC4
				RFC5
				RGL2
				RHEBL1
				RNF125
				RPA1
				RPA3
				RPIA
				RPL19
				RPL27A
				RPL5
				RPS16
				RPS18
				RPS2
				RPS6KA5
				RRAS
				RRM2
				RTBDN
				RUNX2
				SALL1
				SBK1
				SC65
				SCAMP1
				SCD
				SDCCAG1
				SEMA6A
				SERBP1
				SFMBT1
				SFRS1
				SFRS6
				SHC1
				SHC3
				SIPA1
				SIX1
				SLC12A5
				SLC16A1
				SLC16A6
				SLC1A1
				SLC20A1
				SLC2A1
				SLC39A6
				SLC6A15
				SLC9A5
				SMARCA1
				SMC4
				SNAP25
				SNCAIP
				SNRPA
				SNRPB
				SNRPC
				SNRPD3
				SNRPE
				SNRPF
				SNRPG
				SORD
				SOX12
				SOX4
				SP3
				SPAG9
				SPC25
				SPIB
				SR140
				SRM
				SRPK1
				SSB
				SSBP3
				SSRP1
				SSX2IP
				STAG1
				STAG2
				STK10
				STK4
				STMN1
				STX11
				STXBP1
				SYNCRIP
				SYNGR4
				SYT3
				SYT5
				TAF11
				TAF1D
				TARBP1
				TBCC
				TBX2
				TCERG1
				TCF3
				TCF4
				TCOF1
				TDG
				TEAD4
				TERT
				TFAP4
				TGIF2
				TK1
				TLCD1
				TMEM155
				TMEM200B
				TMPO
				TNC
				TNF
				TNFAIP3
				TOP2A
				TOPBP1
				TPPP
				TRAF2
				TRIM28
				TRIM46
				TSR1
				TYMS
				TYRO3
				UBE2C
				UBE2S
				UCHL1
				UCK2
				UGT8
				UNG
				USP1
				USP13
				VGF
				WDR12
				WDR3
				WDR8
				WEE1
				YBX2
				YTHDF2
				ZHX2
				ZNF184
				ZNF195
				ZNF22
				ZNF24
				ZNF384
				ZNF532
				ZWINT
