# Supplementary material for: miRConnect 2.0: identification of oncogenic, antagonistic miRNA families in three human cancers
Source: BMC Genomics. 2013 Mar 15;14:179. doi: 10.1186/1471-2164-14-179 (PMC3637148; doi:10.1186/1471-2164-14-179)
Supplement: Additional file 12: Table S11-1 — Functional networks covered by genes correlating with the agonists. Table S11-2. Functional networks covered by genes correlating with the antagonists. [file 1471-2164-14-179-S12.xls]

## Sheet: Agonists
Table S11-1: Functional networks covered by genes correlating with the agonists.
OvCa
Ranking	Molecules in Network	Score	Focus Molecules	Top Functions
1	Akt,ATF7IP,BMP2,CBX3,CCNE1,Cyclin A,E2F3,E2f,FGF9,H2AFX,hCG,Histone h3,ID1,MAP2K1/2,MCM2,MCM4,MCM7,MYBL2,NCAPD2,NFkB (complex),PCM1,PCNA,POLD1,PPAP2B,PRKDC,RBBP4,RNA polymerase II,RPA3,RRM2,SLC20A1,SNRPC,SP3,SRPK1,TOPBP1,UNG	49	27	DNA Replication, Recombination, and Repair, Cancer, Cell Cycle
2	AKR1B1,ATAD2,ATXN10,BAG2,CAD,CCND1,CEBPA,CHD7,CRADD,DNAJA1,DUSP4,DUT,E2F1,FKBP4,GINS1,GLIPR1,H1FX,Hsp90,HSPA1L,KCNH2,KIAA0101,miR-22-3p/miR-22,MSH2,NEDD8,NPAT,NUP153,POGK,PPP1R13B,RB1CC1,RFC1,RFC3,SOX4,SSB,TP53 (includes EG:22059),UCHL1	19	14	Cell Death, Cellular Function and Maintenance, Drug Metabolism
3	CDC20,CENPF,CKS1B,CTBP2,DCLK1,DKC1,FOXM1,GEMIN2,GEMIN4,GEMIN7,HNRNPA2B1,KDM5A,LMO3,MEST,MNT,MXD1,MYC,MYCBP2,NEFL,NR2F1,PTMA,SLC6A15,SMN1/SMN2,SMYD3,SNRPB,SNRPD1,SNRPD2,SNRPD3,SNRPE,SNRPF,SNUPN,TERT,UBE2C,UBE2S,ZNF217	19	14	RNA Post-Transcriptional Modification, Cancer, Cellular Assembly and Organization
4	ABHD2,ADNP,ATF5,BCOR,CD70,CD40LG,CLCF1,DLGAP5,DPY19L1,DRAP1,EHD1,FABP5,FANCA,FKBP4,HDGF,HIST1H2AD,HIST1H2BH/HIST1H2BO,HLA-E,IFITM3,IgG,ILF2,KDM5B,MAPK1,MT1H,NOL3,NR3C1,PDCD7,PRPF4B,PTPN7,SMARCA4,TACSTD2,TAF11 (includes EG:309638),TBP,WDR12,ZNF184	19	14	Cellular Assembly and Organization, Cellular Compromise, Organismal Functions
GBM
Ranking	Molecules in Network	Score	Focus Molecules	Top Functions
1	ADD3,ATF7IP,BIRC5,CBX3,CCND2,CDK4,CDKN2A,CDKN2C,CHD4,DNMT1,EN1,EZH2,FBL,Histone h3,Histone h4,HMGN1,HOXA9,Hsp90,Jnk,LIN7B,MAT2A,MELK,NCAPD2,POLD3,PRMT5,RBBP4,SMC4,SOX4,SP3,SPC25 (includes EG:100144563),SRSF1,SRSF6,TRIM28,TSR1 (includes EG:104662),UCHL1	46	31	Cancer, Respiratory Disease, Reproductive System Disease
2	APC,BCL11B,BUB1B,CCNB1,CCNE2,CDC20,CDC25C,CDK1,CDK2,CENPF,CKS1B,Cyclin A,Cyclin B,Cyclin E,DDX5,E2f,FBXO5,FOXM1,HIST1H2AG (includes others),KIAA0101,KIF20A,MSH6,MYBL2,NASP,NFkB (complex),PCNA,PIN1,POLD1,Ras,RRM2,SNRPC,STMN1,UBE2C,Vegf,ZNF24	37	27	Cell Cycle, Cancer, Genetic Disorder
3	14-3-3,ADCYAP1 (includes EG:11516),Akt,ASCL1,BRCA2,CD3,CDK5R1,ERK,ERK1/2,FANCC,FANCG,FBXW7,HEY1,Hsp70,I kappa b kinase,ID3 (includes EG:15903),Igm,NBN,NOTCH1,NUP153,ODC1,P38 MAPK,PI3K (complex),PPM1D,PRKACB,RAD51,RAF1,Rnr,RPA1,RPS2,SHC3,SSRP1,TCR,TOP2A,WDR12	29	23	Cell Death, Genetic Disorder, Hematological Disease
4	APP,CALB2,CALD1,CCNA1,CHI3L1,CNNM1,COIL,estrogen receptor,GEMIN4,GEMIN5,GEMIN7,HNRNPA2B1,METTL1,MUC1,NEFL,NFkB (complex),NME1 (includes EG:18102),NSF,NUP62,PDGFC,PEG10,PRKCA,SCAMP1,SIX1,SLC1A1,SMN1/SMN2,SNAP25,SNRPA,SNRPB,SNRPD3,SNRPE,SNRPF,STXBP1,TGIF2,UGT8	23	20	RNA Post-Transcriptional Modification, Cellular Function and Maintenance, Molecular Transport
5	ACPP,ADD2,ARHGAP11A,ATP2A2,BCL11A,BMP2,CEP57,DAB2,DTL,DVL3,E2F4,FGF9,FLNC,FSH,FSHR,H2AFV,hCG,HOXC10,LRP8,MAPK1,MCM10 (includes EG:307126),MSH5 (includes EG:17687),PCNA,PDLIM3,PROC,RFC4,RFC5,RGS4,SBDS,TMEM158,UNG,UPP1,USP1,VGF,YTHDF2	20	18	Organ Morphology, Tissue Development, Reproductive System Development and Function
6	ACACA,ADNP,ARID1A,BRCA1,BRIP1,CALM1 (includes others),CDC6 (includes EG:23834),DDX11/DDX12P,E2F1,FEN1,GINS1,GMNN,GNAI3,GRIN2B,H3F3A/H3F3B,HN1,HPGD,HUS1,ID3 (includes EG:15903),IFI16,MCM5,MED21,MSH2,MTHFD1,NRG1 (includes EG:112400),PRPF6,PRPF4B,RBBP8,RFC2,RPA3,SMARCA4,SMARCC2,SORD,thymidine kinase,UXT	17	16	DNA Replication, Recombination, and Repair, Organismal Development, Embryonic Development
7	CCNA2,CDC6 (includes EG:23834),CDK7,CHEK1,CKS2,DKK1,ERCC6L,EXOSC8,GMNN,HINFP,HIST1H4A (includes others),KAT7,LMNB2,LRP5,LRWD1,MCM3,MCM4,MCM6,MCM7,MCMBP,NONO,ORC1 (includes EG:18392),ORC2 (includes EG:18393),ORC3 (includes EG:23595),ORC4 (includes EG:26428),PCM1,PLK1,PRKDC,PTTG1,RBMX,RNA polymerase II,RUVBL1,SFPQ,SYNCRIP,WEE1	15	15	DNA Replication, Recombination, and Repair, Cell Cycle, Cancer
8	BIRC5,CAMKK2,CDC6 (includes EG:23834),CDC7 (includes EG:12545),CDT1,CHD7,CHEK1,DBF4 (includes EG:10926),GART,HDAC3,HMGN2,JAK2,KPNB1,MAP4K1,MAPK9,MCM2,miR-22-3p/miR-22,MLH1,MTHFD2,NCL,NUTF2,PMS2,POLD1,POLD2,PPP4C,PRKAA,PTEN,PTK2 (includes EG:14083),RB1CC1,RPS6KA5,SSB,TP63,TP73,TP53 (includes EG:22059),WRN	15	15	DNA Replication, Recombination, and Repair, Cell Cycle, Cellular Assembly and Organization
9	ABCE1,ADSL,ANP32B,ATAD2,ATXN10,BTG2,CAD,CCND1,CCT2,CCT3,CCT4,CCT5,CCT7,CCT8,CCT6A,CD151,CEBPA,CSF1R,EEF1A2,ELAVL1,FASN,FGF7,GCN1L1,HNRNPD,miR-16-5p/miR-15b-5p/miR-497-5p (includes others),MTA1,NRSN1,PCBP2,RFC5,RGS2 (includes EG:19735),SERPINF1,SNRPG,TMPO,TPPP,XPO1	14	14	Cell Death, Cellular Growth and Proliferation, Cell-To-Cell Signaling and Interaction
10	26s Proteasome,AR,BAX,CDK14,CDKN1A,CEBPZ,EGFR,EIF4G3,ETV1,HMGB2,ILF2,ILF3,IVNS1ABP,LRIG1,MST1R,MXD3,NCBP1,PARK7,PDS5A,PMEPA1,POLE2,POSTN,PRDX1,PTPRK,PURA,RELA,RHOB,SERTAD2,SMTN,STAG1,STAG2,SUZ12,TGFB1 (includes EG:21803),USP11,ZWINT	12	13	Cancer, Developmental Disorder, Cell Cycle
11	AGTR1,BRF1 (includes EG:2972),CBX4,CBX8,DKC1,EEF1A1,H1FX,HOXA7,MAPKAPK3,MNT,MYC,MYCBP2,NAP1L1,Nc2,NMNAT2,PHC1,PHC2,PHC3,PTBP1,RPL15,SERBP1,SHMT1,SPAG9,TAF9,TAF11 (includes EG:309638),TAF1A,TAF1B,TAF1C,TAF2 (includes EG:170844),TAF8 (includes EG:129685),TBP,TYMS,YAF2,ZHX2,ZNF217	11	12	Gene Expression, Connective Tissue Development and Function, Skeletal and Muscular System Development and Function
12	ACADM,ARHGEF2,ARHGEF6,CKAP2,DAPK3,EBAG9,FASN,FKBP4,GIT1 (includes EG:216963),GLIPR1,HOXC4,ING3,KAT5,MARK1,MARK2,NCKIPSD,NOLC1,NR3C1,PAX3,PNMA1,POLR1A,PPARGC1A,PPP1R13L,RAD54B,RPL5,SH3BP4,SON,TCF3,TDG,TP53 (includes EG:22059),WDR3,XRCC6,YWHAG,YWHAH,ZAK	11	12	Cell Cycle, Cell Death, Lipid Metabolism
KIRC
Ranking	Molecules in Network	Score	Focus Molecules	Top Functions
	ATAD2,ATXN10,CCNA2,CCND1,CCNE2,CDC6 (includes EG:23834),CDCA7,CDKN2C,DLEU2,DTL,E2F1,E2F7,EGR3,FHOD1,GMNN,hCG,Hdac,HIST1H2BJ/HIST1H2BK,Histone h3,ID3 (includes EG:15903),KIAA0101,MCM5,MCM7,MELK,ORC1 (includes EG:18392),PFKFB3,POLD1,PRKDC,RFC2,RFC4,RPS16,SPC25 (includes EG:100144563),TCF4,TFAP4,TK1	50	32	Cancer, Gastrointestinal Disease, Genetic Disorder
	26s Proteasome,Alp,AURKA,BMP2,BOP1/LOC727967,BRCA2,calpain,CCNB1,CENPF,EIF4A1,ENO1,ENO2,FANCA,FANCG,FBL,FLT3,GAPDH,I kappa b kinase,MYC,NFkB (complex),NME1 (includes EG:18102),NOP2,NOTCH1,NPM1,NUP62,OSM,PABPC1,PPARGC1B,RAD51,RNA polymerase II,RUNX2,SPIB,TCERG1,TRAF2,WEE1	42	29	Cell Cycle, Cancer, Cell Death
	APC,AURKB,BCL11B,BIRC5,BUB1B,Caspase 3/7,CDC20,CDC25C,CDKN2A,CDT1,Cpla2,Ctbp,Cyclin A,Cyclin E,E2f,FOXM1,Histone h4,HOXD10,IKBKE,KIF20A,KLF5,MAP2K1/2,MFHAS1,MYBL2,NPHS1,PKMYT1,PLK4,Rb,RRM2,SOX4,TNC,TNF,TYMS,UBE2C,Vegf	32	24	Cell Cycle, Cancer, Reproductive System Disease
	14-3-3,Ap1,BAX,BCR,CCND2,CCNE1,CD3,CDC25A,CDK5R1,CLSPN,CSK,ERK,ERK1/2,FGFR3,Focal adhesion kinase,GJA1,Gm-csf,Hsp90,Igm,LDL,LRP1 (includes EG:16971),MAP4K1,Mapk,MCM2,Mek,MEOX2,ODC1,P38 MAPK,PI3K (complex),Ras,SHC3,SHC1 (includes EG:20416),TCR,TERT,TOP2A	20	18	Cell Death, Cancer, Cell Cycle
	B4GALT5,CDKN2B,E2F4,ETV4,EXOSC8,EZH2,GFI1,HIST1H2BH/HIST1H2BO,HLTF,HOMER1,HOXA9,HS3ST3B1,INO80C,KRT81,LDHA,LEO1,MEIS2,MLL,MTHFD1,MYC,Nc2,NKD1,PAF1 (includes EG:361531),PIM2,RCC1,RRAS,SLC1A3,SP1,SSX2IP,TAF1A,TAF1C,TBP,TEAD4,TMPO,TREM1	16	15	Cancer, Gene Expression, Cell Cycle
	ADD3,ADSS,ASPM,CAD,CD24,CD55,CD151,CHAF1A,CHAF1B,CNOT6,CNOT6L,CSF2,CXCR5,DEPDC1,DEPDC1B,EGR2,FERMT1,FGF7,FLI1,HSPB8,IGFBP5,IL1RL1,MAPK13,MDN1,MXD3,MYB,NACA,OASL,P38 MAPK,PDGFB,SCD,SLPI,TGFB1 (includes EG:21803),TGM2,TNIP1	14	14	Hematological System Development and Function, Increased Levels of Hematocrit, Hematopoiesis
	Actin,ADAM15,ANXA7,AVPR1B,CANX,CDH1,CLRN1,CMPK2,COL4A3,Collagen type III,EPB41,F11R,FHL1 (includes EG:14199),FOXJ3,GLI1,HNRNPA2B1,IDS,ITGAV,MAPK11,MEF2C,MEST,MIA,miR-122-5p/miR-122,MMP14,PFN1,PGM2L1,PKN3,Profilin,PSME3,PTK7,SLC16A1,SLC6A14,SMARCA1,SNAP25,XPO6	13	13	Tissue Development, Cellular Movement, Cell-To-Cell Signaling and Interaction
	ARHGEF2,ARHGEF6,caspase,CDC14A,CEP170,CKAP2,DDB2,ERCC6L,estrogen receptor,GIT1 (includes EG:216963),glutathione peroxidase,LBR (includes EG:368360),LMO3,MAPK12,mir-23,mir-26,miR-20b-3p/miR-17-3p/miR-106a-3p (includes others),miR-26a-5p/miR-26b-5p,miR-27b-3p/miR-27a-3p/miR-27b (includes others),NCKIPSD,NELL2,PAK3,PKP2 (includes EG:287925),PLK1,POLE2,PRKCG,SH3BP4,SIRT1,SLC2A1,STK10,TP53 (includes E…	10	11	Cell Cycle, Cancer, Renal and Urological Disease
	ABCA1,ADCY3,AK4,AKAP13,APP,BCL9L,CALU,CAPN2,CTNNA1,CTNNB1,CTNND2,DDX21,DVL1,DYNLL1,EBI3,ESR1,GLUL,HLA-DMB,ITM2C,LMO4,MSX2,NCOA2,NFATC4,PGR (includes EG:18667),PPP3CA,RCN1 (includes EG:19672),S100P,SATB1,SERPINA5,SUZ12,TNFAIP2,TUBA4A,UCK2,VTA1 (includes EG:292640),WNT11	10	11	Cancer, Cell Morphology, Connective Tissue Development and Function
Agonists combined
Ranking	Molecules in Network	Score	Focus Molecules	Top Functions
1	ABCE1,APC,ATAD2,ATXN10,AURKA,BOP1/LOC727967,BUB1B,CCND1,CCNE2,CDC20,CDCA7,CDK1,CDK4,CENPF,DTL,E2F7,FHOD1,FOXM1,KIF20A,LIN7B,MELK,METTL1,NME1 (includes EG:18102),PLK4,POLD3,PPIG,RB1CC1,RFC4,RFC5,SPC25 (includes EG:100144563),TK1,TMPO,UBE2C,UBE2S,WDR12	45	34	Cell Cycle, Cancer, Gastrointestinal Disease
2	ASCL1,CAD,DDB2,DDX5,DKC1,ENO1,ENO2,EXOSC8,FANCA,FANCG,FBXW7,GAPDH,I kappa b kinase,LDHA,LMO3,MNT,MYC,NOTCH1,NPM1,NUP62,ODC1,PCBP2,PPARGC1B,PTBP1,PTMA,RAD51,RCC1,RNA polymerase II,RPA1,RPL5,SNRPB,SNRPD3,SNRPE,TCERG1,TERT	43	33	Cellular Compromise, DNA Replication, Recombination, and Repair, RNA Post-Transcriptional Modification
3	ADD3,ATF7IP,CCNB1,CHAF1A,CHD4,CKS2,CSDA,DNMT1,EZH2,FBL,GFI1,Histone h3,HMGN1,Jnk,MAT2A,MSH2,MSH6,MYB,MYBL2,NCAPD2,NONO,NOP2,PCNA,RRAS,RUNX2,SMC4,SP3,SRSF1,SRSF6,SSRP1,SYNCRIP,TRAF2,TRIM28,TSR1 (includes EG:104662),USP1	43	33	Cell Cycle, Cancer, Hematological Disease
4	Alp,BCL11B,Caspase 3/7,CCNA2,CCND2,CCNE1,CDC6 (includes EG:23834),CDK2,CDT1,Cpla2,Cyclin A,DBF4 (includes EG:10926),E2F3,GMNN,Histone H1,LMNB2,MCM2,MCM3,MCM4,MCM6,MCM7,MFHAS1,NPHS1,ORC1 (includes EG:18392),PCM1,PKMYT1,RBMX,RRM2,SOX4,TFAP4,Tgf beta,TNC,TNF,TOPBP1,WEE1	34	29	DNA Replication, Recombination, and Repair, Cell Cycle, Cellular Assembly and Organization
5	AURKB,BMP2,CALM1 (includes others),CDC25C,CDKN2A,CDKN2C,Ctbp,Cyclin E,DLEU2,E2F1,E2f,HEY1,HIST1H2AG (includes others),HIST1H2BJ/HIST1H2BK,Histone h4,HOXA9,ID1,IFN Beta,IKBKE,KIAA0101,MTHFD1,NASP,NFkB (complex),Notch,POLD1,POLD2,PRMT5,Rb,RPA3,RPS16,SLC16A6,SNRPC,SPIB,TNFAIP3,TYMS	30	27	DNA Replication, Recombination, and Repair, Cell Cycle, Cancer
6	14-3-3,26s Proteasome,ADCYAP1 (includes EG:11516),ATF5,BAX,BCL2L11,BCR,BIRC5,CBX3,CDC25A,ERK1/2,FGFR3,FKBP4,FLT3,GJA1,Hsp27,Hsp70,Hsp90,Igm,KCNH2,LRP1 (includes EG:16971),MAP4K1,Mek,MEOX2,OSM,P38 MAPK,Pka,PPP4C,RAF1,SHC3,SHC1 (includes EG:20416),TOP2A,Ubiquitin,Vegf,ZNF24	21	22	Cell Death, Reproductive System Development and Function, Tissue Morphology
7	ABCA1,Akt,Ap1,calpain,CD3,CDK5R1,CSK,Cyclin B,EBI3,EGR3,EIF4A1,EN1,ERK,FBXO5,Focal adhesion kinase,GNAI3,Hdac,KLF5,LDL,MAP2K1/2,Mapk,PABPC1,PDGF BB,PDGFB,PI3K (complex),PRKACB,PRKDC,Ras,Ras homolog,RBBP4,SMARCA1,SRPK1,STK4,TCF4,TCR	17	19	Cell Signaling, Post-Translational Modification, Organismal Injury and Abnormalities
8	ANP32B,Cdk,CHD7,DDAH1,DHX33,FANCC,H2AFX,HOMER1,HOXC10,IFI16,IGFBP7,MBNL2,MCTS1,MDC1,miR-22-3p/miR-22,miR-29b-3p/miR-29b/miR-29c-3p (includes others),MTHFD2,MYO1C,NBN,NOLC1,NUP153,PAK3,PBK,POGK,POLR1A,PPM1D,PTBP2,Rnr,RPL5,RPL11,RPS2,RPS18,SBDS,TP53 (includes EG:22059),XPO1	14	17	Cancer, Reproductive System Disease, RNA Post-Transcriptional Modification
9	AGTR1,APP,ARHGEF6,CBY1,CCT6A,CTPS,DYNC1H1,EPB41L3,GIT1 (includes EG:216963),H1FX,ITM2C,KCTD3,LIMA1,LRP4,MARK1,MARK2,NCKIPSD,NEFL,NFATC4,NMNAT2,NSF,PNMA1,RAB11FIP5,RPL19,SERBP1,SLC6A15,SPAG9,STXBP1,TSC1,TUBB4A,YWHAG,YWHAH,YWHAZ,ZHX2,ZNF217	14	17	Cell-To-Cell Signaling and Interaction, Cellular Compromise, Tissue Development
10	ADNP,AR,ARID1A,BRIP1,CD55,CD151,CHTF18,E2F1,EGFR,ETV1,GINS1,HN1,HPGD,ID3 (includes EG:15903),LRIG1,MCM5,NEU1,NRSN1,P38 MAPK,PI4KA,PMEPA1,PMS1,PPAP2B,PRPF6,PRPF4B,RFC2,SMARCA4,SORD,thymidine kinase,TMED10,TPPP,URI1,USP13,UXT,ZNF259	13	16	Cancer, Reproductive System Disease, Organ Morphology
11	B4GALT5,CD24,CEBPZ,CHI3L1,DEPDC1,DEPDC1B,DNAJA3,ETV4,G3BP2,GDF15,HNRNPA2B1,IQGAP2,LRPPRC,LTB,MEIS2,MEST,MTIF2,NFKBIB,NR2F1,NRIP1,OGG1,PDS5A,PEG10,PLAA,POLR2H,RELA,SLC1A1,SLC1A2,SNAP25,SP1,STAG1,STAG2,TFPI2,TGIF2,ZBTB7B	13	16	Cellular Movement, Amino Acid Metabolism, Small Molecule Biochemistry
12	ATP1B3,AVPR1B,CADM1,CANX,CLRN1,CXCR5,DPY19L1,EBNA1BP2,EHD1,EPB41,FERMT1,FOXJ3,GCA,GEMIN2,GEMIN4,ITGB3,IVNS1ABP,KDM5B,MAPK8IP3,MDN1,miR-122-5p/miR-122,OTUB1,PAX2,PSME3,PTK7,SCAMP1,SLC16A1,SLPI,SNRPA,SNRPD1,SNRPD2,SNRPF,SNRPG,TGFB1 (includes EG:21803),TGM2	13	16	RNA Post-Transcriptional Modification, Cell Death, Tissue Morphology
13	BRCA2,CAMKK2,CD5,Ck2,COPS5,FASN,GART,HMGN2,HTT,IL7,KDM1A,KPNB1,MLH1,NCL,NOX4,NUTF2,PLK1,PMS2,PPP1CC,PPP1R9B,PPP2CA,PRKAA,PRKCG,PTPN6,RAD51,RPS6KA5,SLC2A1,SNAI2,SSB,TCOF1,THRB,TP53 (includes EG:22059),UCHL1,USP11,YBX1	11	15	Cell Death, Cell Cycle, Reproductive System Development and Function
14	Actin,ADSL,ADSS,ANTXR1,CALU,CEBPA,CEP57,CKS1B,Dishevelled,E2F4,EEF1A2,FGF7,FLT3,FZD1,Gamma tubulin,ILF2,ILF3,LITAF,MMP14,Myosin,NEK2,NELL2,NMNAT1,PFN1,PKN3,PPP2R2B,SIRT1,SSX2IP,SUZ12,TEAD4,TRIB2,TUBB2A,VASP,VCL,XPO6	11	15	Cellular Assembly and Organization, Cellular Function and Maintenance, Protein Synthesis
15	ABCG2,AKR1B1,ANXA9,ASPM,BAX,CALB2,CMPK2,CNNM1,COL5A1,COL7A1,ENPP1,estrogen receptor,FLI1,GLI1,Gm-csf,GUSB,HEXA,HEXB,HMGB2,IL1B,ITPA,KRT7,KRT15,MEF2C,MMP12,MRC1 (includes EG:100286774),MXD3,PCDH18,POLE2,SCD,SERPINH1,TGFB1 (includes EG:21803),UGT8,WNT5B,ZWINT	10	14	Carbohydrate Metabolism, Small Molecule Biochemistry, Lipid Metabolism

## Sheet: Antagonists
	Table S11-2: Functional networks covered by genes correlating with the antagonists.
OvCa
Ranking	Molecules in Network	Score	Focus Molecules	Top Functions
1	Akt,ATM,CAMK2N1,CD3,CRABP2,DDB2,E2f,EMP1,ERK,estrogen receptor,FMR1,GJA1,hCG,HIF1A,Histone h3,Hsp90,IgG,Jnk,LGALS1,Mek,NFkB (complex),PDGFB,PFKFB3,PI3K (complex),PIK3R3,PSME2,RAD21,SERPINE1,TCR,TFAP2C,TMEM158,TNC,TNF,TXN (includes EG:116484),UXT	42	21	Cellular Development, Cellular Growth and Proliferation, Skeletal and Muscular System Development and Function
2	ALOX15B,AR,B4GALT5,BOP1/LOC727967,C9orf3,CD200,CD200R1,CDKN2C,DKC1,DLEU2,E2F1,EPB41L4B,ETV1,ETV4,FADS2,FLI1,HLTF,HN1,IL8,IL13,MED1 (includes EG:19014),MFAP1,MTHFD1,MTSS1,MYC,NAP1L1,PMEPA1,PTMA,RRAS,SCD,SLC39A8,SP1,STXBP1,TGFB1 (includes EG:21803),TPT1 (includes EG:100043703)	20	12	Cancer, Cellular Development, Cellular Growth and Proliferation
3	AMIGO2,CAMK4,CD70,CD40LG,CXCL14,DAPK3,EBAG9,EPHA2,ERK1/2,FKBP4,GART,GLIPR1,HIC1,Histone h4,IFNG (includes EG:15978),LGALS8,miR-26a-5p/miR-26b-5p,MMP11,NPAT,NR3C1,PLXNB2,PPP1R13L,RECQL4,RHOA,RUNX3,SH3GLB2,SMURF1,SON,STARD13,TNFAIP8,TNFRSF21,TNFSF9,TP53 (includes EG:22059),TRAF4,WDR6	10	7	Cellular Movement, Antigen Presentation, Hematological System Development and Function
GBM
Ranking	Molecules in Network	Score	Focus Molecules	Top Functions
1	26s Proteasome,ARF6,CAMK2N1,CCNO,CD2,CD3,CEBPA,CSDA,Cyclin A,E2f,EGR3,ERK,ERK1/2,FKBP5,FLT3,GADD45B,HIF1A,Hsp90,ID1,Ifn gamma,KLF5,NFkB (complex),NR4A3,PDGF BB,PFKFB3,PIM1,RNF128,SOAT1,STAT3,STAT5a/b,TCR,TIMP3,TNFAIP3,UXT,WEE1	39	23	Cellular Development, Hematological System Development and Function, Hematopoiesis
2	Akt,ANGPT2,AR,BCAS3,BCAT1,BTC,C1QC,CHST7,CIITA,COMT,EGF (includes EG:13645),EGFR,ESR1,FGF2,GLS,HDC,HOXB7,IFNG (includes EG:15978),LAP3,LEF1,MAPK1,MRAS,MYC,NAP1L1,NCOA4,NR1D1,PCSK1,PDGF-DD,RUNX3,SCAMP3,SF3A1,SNX5,SPI1 (includes EG:20375),TIAM1,ZNF259	21	15	Cellular Movement, Gene Expression, Nervous System Development and Function
3	ABLIM,ACP2,ADCY7,ATP9A,BAX,BLNK,CDK16,CITED1,CRABP2,CTSC,DYRK3,EMP1,estrogen receptor,FABP5,FSH,GNLY,hCG,Hsp70,IgG,Lh,LOC81691,MT3,P4HA2,PDXK,PI4K2A,PPFIA4,PTGS1,RAB2A,RGS5,SCD,SRD5A2,TGFB2,TNC,TYRO3,VDAC1	18	13	Carbohydrate Metabolism, Dermatological Diseases and Conditions, Inflammatory Disease
4	ABCA1,Actin,AMPD2,BACH1,C10orf10,CALM1 (includes others),CASP3,CAST,CDKN1A,CHST2,DHCR24,E2F4,EPS8,ERBB2IP,G0S2,HLA-DMA,HMOX1,IL13,IL27,Lamin b,MKK3/6,NID1,NPAT,PFN1,PSME2,RFTN1,RGS14,RPS6KA2,RRM1,S100A11,SSX2IP,TEAD4,TNF,XPO6,ZNF267	18	13	Cell Death, Cell Cycle, DNA Replication, Recombination, and Repair
5	APH1B,ARHGEF2,CDKN3,DDOST,DPP8,DPY19L1,ETHE1,FLI1,KDM5B,MAP7,MAPK8IP3,mir-24,mir-224,miR-224-5p/miR-224,miR-24-3p/miR-24,NDE1 (includes EG:54820),PARP1,PARP2,PHF15,PLXNB2,POLE2,PRIM1,PROM1,PSEN2,RHOA,SH3BP4,SMURF1,SRI,STARD13,TEP1 (includes EG:100321823),TGFB1 (includes EG:21803),TP53 (includes EG:22059),UBE2B,YWHAG,ZFP36L1	14	11	Cellular Development, Cellular Growth and Proliferation, DNA Replication, Recombination, and Repair
KIRC
Ranking	Molecules in Network	Score	Focus Molecules	Top Functions
1	APOC2,APP,ARHGAP8/PRR5-ARHGAP8,ASCL1,BLNK,CDKN1A,CTNNB1,CYP27A1,CYP51A1,DEFA5,DVL1,ELAVL1,ENPP1,EXOSC7,FGF9,HEXA,HTR4,IL1B,LILRA5,PLA2G3,PLA2G5,PLS3,POPDC2,PTCH1,RAC1,RARB,RNA polymerase II,RTN4R,SCAVENGER RECEPTOR CLASS A,SCNN1A,SEMA3C,Sod,SREBF1,TNF,UCHL1	21	13	Tissue Development, Cellular Assembly and Organization, Cellular Function and Maintenance
2	ABLIM,ACP2,ADCY7,ARPC1A,ARRB2,ATP9A,BAG1,CAMK2N1,CDK16,DUSP3,DYRK3,EIF4E,ERK,ERK1/2,estrogen receptor,FSH,GNLY,GPRC5B,KIT,Lh,LOC81691,MT3,P4HA2,PDXK,PEBP1,PI4K2A,PPFIA4,RAB2A,RAF1,RGS5,TFAP2C,TPM2,TRIB1,UGT8,UNC119	18	12	Cellular Development, Hair and Skin Development and Function, Tissue Development
3	AGTR1,ALDH1A2,ARHGEF2,BACH2,BCLAF1,CDC14A,CHST2,CKAP2,CTPS,DYNC1H1,EPB41L3,GPX4,HEY1,IL13,ING4,IPO13,IQGAP2,KCTD3,LBR (includes EG:368360),LIMA1,NAP1L1,NDUFS1,POLR1A,PPM1A,PPP1R13L,RAB11FIP5,RELA,RFC1,RPL5,RPL11,SH3BP4,SPHK2,TP53 (includes EG:22059),TUBB4A,YWHAG	16	11	Cell Cycle, Embryonic Development, Cellular Development
4	ACSL1,AR,ATAD2,AUH,BCAS3,CAPN2,CAV2,CBX4,CCNA1,DDX17,DDX21,DYNLL1,EPB41L4B,ESR1,HOXA7,HSPH1,KCTD6,LEF1,LMO4,LTBP1,MINA,mir-145,MYC,NAP1L1,NCOA2,NCOA4,PGR (includes EG:18667),PNRC1,PRDX1,PRKACB,RBCK1,RCHY1,S100P,SIX1,TP73	13	9	Cellular Growth and Proliferation, Behavior, Endocrine System Development and Function
Antagonists combined
Ranking	Molecules in Network	Score	Focus Molecules	Top Functions
1	ABCA1,ATM,CD2,CDC14A,CHST2,CRABP2,Creb,CTSC,CYP51A1,EMP1,ETHE1,EXOSC7,FABP5,Hsp27,Hsp70,IFN Beta,Ifn gamma,IgG,IL12 (complex),LDL,Nr1h,NR4A3,PEBP1,Pka,PSME2,PTGS1,RAF1,RGS14,SOAT1,SREBF1,TIMP3,TNC,TNF,TNFAIP3,UXT	36	25	Lipid Metabolism, Small Molecule Biochemistry, Vitamin and Mineral Metabolism
2	Akt,ANGPT2,ARF6,ARRB2,BAG1,BAX,CCNO,Cyclin A,EGR3,EIF4E,EPHA2,EPS8,ERBB2IP,ERK1/2,estrogen receptor,FGF9,FMR1,Focal adhesion kinase,Interferon alpha,Jnk,MAP2K1/2,MTORC1,P38 MAPK,PDGF BB,PDGFB,PI3K (complex),SCD,SCNN1A,SERPINE1,SPHK2,TFAP2C,TGFB2,UGT8,UNC119,WEE1	32	23	Cell Death, Cellular Development, Tissue Morphology
3	14-3-3,26s Proteasome,ACSL1,BCR,CAMK2N1,CD3,CEBPA,ERK,FKBP5,FLT3,GADD45B,GJA1,Gm-csf,HEY1,HIF1A,Hsp90,ID1,KIT,KLF5,LEF1,LGALS1,Mek,NFkB (complex),Notch,p85 (pik3r),PFKFB3,PIM1,Ras,STAT3,STAT5a/b,TCR,TIAM1,TRIB1,TXN (includes EG:116484),Vegf	26	20	Cellular Development, Cellular Growth and Proliferation, Hematological System Development and Function
4	ARHGAP35,ARHGAP8/PRR5-ARHGAP8,ATP1B1,CHST7,CLIC4,CLRN1,CNR2,EGF (includes EG:13645),EPB41L3,FANCC,GDNF,GPR65,LAP3,MAP7,MAP2K1,MAPK1,NR3C1,PAX3,PIK3R3,PTK7,RAC1,RHOA,RRAGD,SCAMP3,SGPL1,SIAH1,SNCAIP,SNX5,SPRY4,STARD13,TBC1D9,TNFRSF21,VDAC1,YWHAG,ZAK	17	15	Cell Morphology, Skeletal and Muscular System Development and Function, Cancer
5	ATAD2,ATF7IP,B4GALT5,BAHD1,BOP1/LOC727967,CDKN2C,COMT,CTNNB1,DBH,E2F1,EGFR,ENPP1,ESR1,ETV4,HLTF,HN1,HOXA7,HTRA1,ID3 (includes EG:15903),KCTD6,LEP,MBD1,MED1 (includes EG:19014),mir-22,NR1D1,PES1,PKM2,PPAP2B,PTCH1,RRAS,SLC39A8,SLCO3A1,SP1,WNT11,ZNF259	14	13	Cancer, Neurological Disease, Cellular Development
6	BACH1,CALM1 (includes others),CSTF1,DBF4 (includes EG:10926),DBP,DDOST,DPP8,DUT,E2F4,HMMR,IPO13,KIAA0101,MCM6,NEK2,NPAT,NQO1,PARP1,PARP2,POLR1A,PPM1A,PPP1R13B,PROM1,RECQL4,RFC3,RPL5,SMC4,SPHK2,SSX2IP,TEAD4,TEP1 (includes EG:100321823),TP53 (includes EG:22059),TTK,UBE2B,UCHL1,ZFP36L1	12	12	DNA Replication, Recombination, and Repair, Cellular Assembly and Organization, Cellular Compromise
7	ASCL1,AUH,BGN,C1QC,CD163,CR1,CTSS,DPY19L1,ELAVL1,FGF2,FLI1,Hla-abc,HLA-DMA,HOXB7,HSPG2,IFNG (includes EG:15978),IGFBP4,IL27,KDM5B,MAPK8IP3,MMP11,MRC1 (includes EG:100286774),PCSK1,PDGFB,PHF15,PRKACB,SAT1,SMTN,SNRPG,SOX4,SPI1 (includes EG:20375),TGFB1 (includes EG:21803),TGFBR3,TP73,TYMP	12	12	Cellular Development, Cellular Growth and Proliferation, Cell Death
8	AGTR1,AR,BACH2,BCAT1,CAST,CCNA1,CD40LG,CKAP4,DKC1,EEF1A1,ENO1,EPB41L4B,ETV1,G3BP2,GCH1,GLI2,HNRNPK,HSPB1,HSPH1,IQGAP2,MINA,MRAS,MYC,NAP1L1,NDUFS1,PIAS3,PRDX1,PSMB10,PTBP1,RELA,RPL15,RUNX3,SIX1,SRPK2,TRAF5	12	12	Protein Synthesis, Cancer, Reproductive System Disease
9	ABCA1,Actin,ALDH1A2,AMPD2,APBB1,APP,CAV3,CCL22,CD3,CD36,CD52,DHCR24,GSN,HOMER2,IL13,IL2RG,JINK1/2,LRP1 (includes EG:16971),MAF,MEOX2,MSN,MTSS1,PFN1,PSEN2,RNF128,RPS6KA2,RTN4R,Secretase gamma,SERPINB3,SNCA,SRI,STXBP1,VAV,WNT5A,XPO6	11	11	Cardiovascular Disease, Metabolic Disease, Neurological Disease
