# Supplementary material for: miRConnect 2.0: identification of oncogenic, antagonistic miRNA families in three human cancers
Source: BMC Genomics. 2013 Mar 15;14:179. doi: 10.1186/1471-2164-14-179 (PMC3637148; doi:10.1186/1471-2164-14-179)
Supplement: Additional file 13: Table S12 — Correlations between individual agonistic and antagonistic miRNAs in OvCa. [file 1471-2164-14-179-S13.xls]

## Sheet: OvCa
Table S12-1: Correlations between individual agonistic and antagonistic miRNAs in OvCa.
Agonist	Antagonist	PCC	p-value
miR-106b	miR-221	-0.253173	4.51591e-06
miR-17	miR-221	-0.13386	0.0165761
miR-18a	miR-221	-0.170528	0.00220591
miR-19a	miR-221	-0.249181	6.44006e-06
miR-20a	miR-221	-0.0950689	0.0895385
miR-25	miR-221	-0.298175	5.41177e-08
miR-93	miR-221	-0.164355	0.00319172
miR-103	miR-221	-0.0177957	0.751154
miR-149	miR-221	0.0768518	0.170245
miR-20b	miR-221	-0.104328	0.0623119
miR-106b	miR-222	-0.19474	0.000459048
miR-17	miR-222	-0.282237	2.8396e-07
miR-18a	miR-222	-0.413682	1.16542e-14
miR-19a	miR-222	-0.261893	2.03719e-06
miR-20a	miR-222	-0.466909	9.90722e-19
miR-25	miR-222	-0.356086	5.33603e-11
miR-93	miR-222	-0.0907817	0.105029
miR-103	miR-222	-0.0589981	0.292718
miR-149	miR-222	-0.189991	0.000634258
miR-20b	miR-222	-0.430897	6.71941e-16
p-value	<0.05
Lowest p-value in each group

## Sheet: GBM
Table S12-2: Correlations between individual agonistic and antagonistic miRNAs in GBM.
Agonist	Antagonist	PCC	p-value
miR-106b	miR-221	-0.200054	0.00015454
miR-17	miR-221	-0.198232	0.000177901
miR-18a	miR-221	-0.167003	0.00163992
miR-19a	miR-221	-0.200477	0.000149543
miR-20a	miR-221	-0.166229	0.00172488
miR-25	miR-221	-0.113327	0.0332924
miR-93	miR-221	-0.208921	7.65e-05
miR-103	miR-221	0.00573733	0.914461
miR-149	miR-221	-0.0422258	0.429008
miR-20b	miR-221	-0.176606	0.000860449
miR-106b	miR-222	-0.266371	3.8e-07
miR-17	miR-222	-0.363395	1.85e-12
miR-18a	miR-222	-0.239216	5.5e-06
miR-19a	miR-222	-0.434216	1.15e-17
miR-20a	miR-222	-0.325435	3.75e-10
miR-25	miR-222	-0.241965	4.26e-06
miR-93	miR-222	-0.309144	2.96e-09
miR-103	miR-222	-0.157656	0.00297631
miR-149	miR-222	-0.00410277	0.938774
miR-20b	miR-222	-0.353979	7.38e-12
p-value	<0.05
Lowest p-value in each group

## Sheet: KIRC
Table S12-3: Correlations between individual agonistic and antagonistic miRNAs in KIRC.
Agonist	Antagonist	PCC	p-value
miR-106b	miR-221	-0.194441	0.0204097
miR-17	miR-221	-0.114895	0.17334
miR-18a	miR-221	-0.0311548	0.714803
miR-19a	miR-221	-0.174485	0.0378194
miR-20a	miR-221	-0.0859445	0.309164
miR-25	miR-221	-0.116628	0.166903
miR-93	miR-221	-0.19449	0.0203775
miR-103	miR-221	-0.10235	0.225496
miR-149	miR-221	0.16316	0.0523662
miR-20b	miR-221	-0.0767272	0.364107
miR-106b	miR-222	-0.178559	0.0334957
miR-17	miR-222	-0.0235748	0.780643
miR-18a	miR-222	0.0235658	0.782261
miR-19a	miR-222	-0.100632	0.23342
miR-20a	miR-222	-0.00712591	0.932925
miR-25	miR-222	-0.12506	0.138097
miR-93	miR-222	-0.123172	0.144193
miR-103	miR-222	-0.0323074	0.702696
miR-149	miR-222	0.286953	0.000535526
miR-20b	miR-222	-0.0257407	0.761071
p-value	<0.05
Lowest p-value in each group
