# Supplementary material for: miRConnect 2.0: identification of oncogenic, antagonistic miRNA families in three human cancers
Source: BMC Genomics. 2013 Mar 15;14:179. doi: 10.1186/1471-2164-14-179 (PMC3637148; doi:10.1186/1471-2164-14-179)
Supplement: Additional file 14: Table S13 — Overlap of deregulated miRNAs and mRNAs in the three cancers. [file 1471-2164-14-179-S14.xls]

## Sheet: Sheet1
Table S13: Overlap of deregulated miRNAs and mRNAs in the three cancers.
Cancer	Total number miRNAs	Fold up (>=1.5)	p-value (<=0.05)	Overlap up	Fold down (>=1.5)	p-value (<=0.05)	Overlap down		Total number of deregulated genes/miRNAs
OvCa	723	102	190	93	97	136	80		173
GBM	470	62	215	62	59	114	59		121
KIRC	444	169	359	165	96	137	95		260
Cancer	Total number mRNAs	Fold up (>=1.5)	p-value (<=0.05)	Overlap up	Fold down (>=1.5)	p-value (<=0.05)	Overlap down
OvCa	11925	1846	2836	1235	1398	1941	811		2046
GBM	11925	2697	3554	2326	1821	2585	1564		3890
KIRC	20295	6250	8538	5608	3988	6921	3680		9288
