# Supplementary material for: miRConnect 2.0: identification of oncogenic, antagonistic miRNA families in three human cancers
Source: BMC Genomics. 2013 Mar 15;14:179. doi: 10.1186/1471-2164-14-179 (PMC3637148; doi:10.1186/1471-2164-14-179)
Supplement: Additional file 15: Table S14 — Analysis of patient data. [file 1471-2164-14-179-S15.xls]

## Sheet: OvCa analysis
Table S14-1: Analysis of patient data
	additional_chemo_therapy	age_at_initial_pathologic_diagnosis	chemo_therapy	days_to_birth	days_to_death	days_to_last_followup	days_to_tumor_recurrence	primary_therapy_outcome_success	site_of_tumor_first_recurrence	tumor_residual_disease	tumor_stage	tumor_tissue_site	vital_status	year_of_initial_pathologic_diagnosis	miR-25 vs miR-221	miR-20a vs miR-222
TCGA-25-2396	NO	71	NO	-26168	74	74	0	PROGRESSIVE DISEASE	METASTASIS	>20 mm	IIIC	OVARY	DECEASED	2005	1.85118	3.93166
TCGA-10-0937	YES	75	YES	-27438	75	75	0	PROGRESSIVE DISEASE	LOCO-REGIONAL	1-10 mm	IV	OVARY	DECEASED	2003	0.613919	3.40008
TCGA-04-1644	NO	61	NO	-22393	75	75	0	0	0	1-10 mm	IIIC	OVARY	DECEASED	2001	1.08701	4.55189
TCGA-25-1320	NO	73	NO	-26715	84	68	0	0	0	1-10 mm	IV	OVARY	DECEASED	2002	5.34436	4.95964
TCGA-09-1674	NO	64	0	-23711	90	90	0	0	0	1-10 mm	IIIC	OVARY	DECEASED	2004	2.73974	2.09912
TCGA-13-1505	NO	62	YES	-22645	91	91	0	0	0	>20 mm	IV	OVARY	DECEASED	2001	2.34932	1.63551
TCGA-25-1319	NO	71	0	-26144	92	92	0	0	0	No Macroscopic disease	IIIC	OVARY	DECEASED	2004	3.74795	5.34762
TCGA-24-2020	NO	63	YES	-23043	137	137	0	STABLE DISEASE	0	1-10 mm	IIIC	OVARY	DECEASED	1999	2.08791	7.39237
TCGA-24-1463	YES	51	YES	-18602	203	118	110	PROGRESSIVE DISEASE	METASTASIS	1-10 mm	IIIC	OVARY	DECEASED	2003	3.58363	5.44757
TCGA-13-0801	YES	53	YES	-19578	233	233	145	PROGRESSIVE DISEASE	0	>20 mm	IIIC	OVARY	DECEASED	2003	1.30547	-0.695335
TCGA-29-1697	YES	57	YES	-20881	260	260	0	PARTIAL RESPONSE	LOCO-REGIONAL	1-10 mm	IIIC	OVARY	DECEASED	1999	1.54322	4.26427
TCGA-23-2077	YES	51	YES	-18733	303	303	0	STABLE DISEASE	0	>20 mm	IIIC	OVARY	DECEASED	1997	1.98305	5.77222
TCGA-29-1776	YES	74	YES	-27048	312	312	145	PARTIAL RESPONSE	METASTASIS	1-10 mm	IIIC	OVARY	DECEASED	1997	2.52219	0.65205
TCGA-24-1466	NO	71	YES	-25999	340	340	293	COMPLETE RESPONSE	METASTASIS	1-10 mm	IIIC	OVARY	DECEASED	2005	3.519	5.97088
TCGA-04-1343	YES	60	YES	-22088	346	346	0	PARTIAL RESPONSE	LOCO-REGIONAL	1-10 mm	IV	OVARY	DECEASED	2005	1.39286	4.49018
TCGA-36-1574	YES	72	YES	-26428	361	361	0	PROGRESSIVE DISEASE	0	>20 mm	IV	OVARY	DECEASED	2002	1.26267	2.62321
TCGA-24-0975	NO	59	0	-21581	365	365	0	0	0	No Macroscopic disease	IV	OVARY	DECEASED	2004	1.48223	3.90804
TCGA-24-1424	YES	70	YES	-25874	379	379	323	0	LOCO-REGIONAL	>20 mm	IIIC	OVARY	DECEASED	1998	1.43784	2.07083
TCGA-09-2056	NO	73	YES	-26784	394	11	0	0	0	1-10 mm	IIIC	OVARY	DECEASED	2003	3.45876	1.44095
TCGA-24-1553	0	79	0	-29156	421	148	0	0	0	>20 mm	IIIC	OVARY	DECEASED	2005	3.70714	6.44758
TCGA-10-0930	YES	77	YES	-28433	446	356	356	COMPLETE RESPONSE	LOCO-REGIONAL	No Macroscopic disease	IIIC	OVARY	DECEASED	2003	2.94071	4.7456
TCGA-09-0366	YES	59	YES	-21550	454	454	242	PARTIAL RESPONSE	METASTASIS	11-20 mm	IIIC	OVARY	DECEASED	1994	2.94642	5.61209
TCGA-61-1901	0	76	YES	-28093	457	90	0	0	0	11-20 mm	IIIC	OVARY	DECEASED	2002	2.54447	0.431842
TCGA-24-2289	YES	71	YES	-26184	462	462	253	COMPLETE RESPONSE	METASTASIS	1-10 mm	IIIC	OVARY	DECEASED	2003	3.64753	6.37094
TCGA-13-0908	YES	56	YES	-20626	477	477	219	PARTIAL RESPONSE	LOCO-REGIONAL	1-10 mm	IIIC	OVARY	DECEASED	2001	0.274586	3.33221
TCGA-13-0887	NO	45	YES	-16689	479	479	413	COMPLETE RESPONSE	METASTASIS	No Macroscopic disease	IV	OVARY	DECEASED	2002	1.75908	4.52626
TCGA-10-0928	YES	57	YES	-20944	493	493	207	COMPLETE RESPONSE	LOCO-REGIONAL	1-10 mm	IIIC	OVARY	DECEASED	1997	3.70885	5.11374
TCGA-25-1630	YES	56	NO	-20736	515	514	298	PARTIAL RESPONSE	LOCO-REGIONAL	0	IIIC	OVARY	DECEASED	2004	1.38718	4.61248
TCGA-24-1555	YES	54	YES	-19843	524	524	335	0	0	1-10 mm	IIIB	OVARY	DECEASED	1999	2.32558	6.47322
TCGA-24-1603	NO	80	YES	-29337	528	517	0	STABLE DISEASE	0	>20 mm	IIIC	OVARY	DECEASED	1998	4.64547	6.70908
TCGA-61-1913	YES	67	YES	-24473	546	546	0	PROGRESSIVE DISEASE	0	1-10 mm	IIIC	OVARY	DECEASED	2001	0.868038	3.43148
TCGA-31-1951	NO	71	YES	-26066	562	562	0	0	0	1-10 mm	IIIC	OVARY	DECEASED	2000	2.08923	2.64821
TCGA-24-1434	YES	87	YES	-31976	562	562	351	PARTIAL RESPONSE	LOCO-REGIONAL	>20 mm	IIIC	OVARY	DECEASED	1995	3.27109	5.6758
TCGA-09-1666	YES	59	YES	-21809	568	568	337	PARTIAL RESPONSE	LOCO-REGIONAL	1-10 mm	IIIC	OVARY	DECEASED	1999	2.08615	4.2257
TCGA-24-1545	YES	60	YES	-22225	574	574	0	PARTIAL RESPONSE	0	1-10 mm	IV	OVARY	DECEASED	2003	3.41062	6.28132
TCGA-10-0926	YES	67	YES	-24757	583	583	199	0	LOCO-REGIONAL	1-10 mm	IIIC	OVARY	DECEASED	1999	2.40748	5.46144
TCGA-30-1856	YES	73	YES	-27004	594	594	273	PARTIAL RESPONSE	LOCO-REGIONAL	1-10 mm	IIIC	OVARY	DECEASED	2000	2.35509	4.78534
TCGA-30-1861	YES	59	YES	-21664	597	597	0	PARTIAL RESPONSE	LOCO-REGIONAL	1-10 mm	IIIC	OVARY	DECEASED	2005	2.15316	4.45134
TCGA-13-0766	YES	44	YES	-16221	608	460	235	COMPLETE RESPONSE	METASTASIS	1-10 mm	IIIC	OVARY	DECEASED	2005	1.52299	2.97082
TCGA-36-1571	YES	80	YES	-29373	608	608	243	PARTIAL RESPONSE	METASTASIS	>20 mm	IIIC	OVARY	DECEASED	2004	0.852945	2.72057
TCGA-29-1778	YES	67	YES	-24488	626	626	286	STABLE DISEASE	METASTASIS	1-10 mm	IIIC	OVARY	DECEASED	2002	2.6903	1.65041
TCGA-61-2000	YES	40	YES	-14899	629	629	465	0	METASTASIS	>20 mm	IIIC	OVARY	DECEASED	1999	2.62416	2.16102
TCGA-13-0723	0	80	YES	-29557	636	604	0	PROGRESSIVE DISEASE	METASTASIS	>20 mm	IIIC	OVARY	DECEASED	2002	3.53752	4.60074
TCGA-24-1552	YES	58	YES	-21285	636	636	0	PROGRESSIVE DISEASE	0	1-10 mm	IIIC	OVARY	DECEASED	2005	3.47935	6.36395
TCGA-24-0980	YES	69	YES	-25212	656	656	425	COMPLETE RESPONSE	METASTASIS	0	IV	OVARY	DECEASED	2004	2.2773	3.98447
TCGA-23-1032	YES	58	YES	-21417	663	663	0	PARTIAL RESPONSE	0	1-10 mm	IIIC	OVARY	DECEASED	2004	0.0109855	4.74626
TCGA-24-2298	YES	57	YES	-20902	675	675	331	PARTIAL RESPONSE	LOCO-REGIONAL	1-10 mm	IIIC	OVARY	DECEASED	2000	2.72223	7.43893
TCGA-31-1946	0	44	0	0	679	679	0	PARTIAL RESPONSE	LOCO-REGIONAL	1-10 mm	IV	OVARY	DECEASED	1995	4.55637	2.85962
TCGA-25-1324	YES	77	YES	-28201	679	679	152	COMPLETE RESPONSE	METASTASIS	1-10 mm	IIIC	OVARY	DECEASED	2003	1.8445	5.04692
TCGA-25-1628	YES	84	YES	-30910	728	567	285	COMPLETE RESPONSE	LOCO-REGIONAL	1-10 mm	IIIC	OVARY	DECEASED	2005	2.39856	4.44266
TCGA-24-2261	YES	81	YES	-29614	730	549	549	COMPLETE RESPONSE	METASTASIS	1-10 mm	IIIC	OVARY	DECEASED	1993	4.48229	8.48153
TCGA-61-2610	YES	54	YES	-20042	748	748	294	COMPLETE RESPONSE	METASTASIS	>20 mm	IIIC	OVARY	DECEASED	2000	4.02548	6.15263
TCGA-04-1517	YES	58	YES	-21523	759	759	476	COMPLETE RESPONSE	METASTASIS	>20 mm	IV	OVARY	DECEASED	2000	1.73791	3.08649
TCGA-25-1870	YES	70	YES	-25626	760	760	230	PROGRESSIVE DISEASE	METASTASIS	11-20 mm	IIIC	OVARY	DECEASED	1993	5.0881	7.08803
TCGA-13-0755	YES	67	YES	-24667	787	787	221	COMPLETE RESPONSE	METASTASIS	1-10 mm	IIIC	OVARY	DECEASED	1997	1.29039	4.09418
TCGA-24-1435	YES	63	YES	-23307	788	788	287	COMPLETE RESPONSE	METASTASIS	11-20 mm	IIIC	OVARY	DECEASED	2000	2.89623	5.79245
TCGA-31-1953	YES	62	YES	-22982	819	819	394	COMPLETE RESPONSE	0	1-10 mm	IV	OVARY	DECEASED	2000	1.68707	0.704229
TCGA-61-1733	NO	71	YES	-26267	820	820	303	COMPLETE RESPONSE	METASTASIS	1-10 mm	IV	OVARY	DECEASED	2005	-0.869455	3.20121
TCGA-13-0883	YES	71	YES	-26140	820	820	0	PARTIAL RESPONSE	LOCO-REGIONAL	1-10 mm	IIIC	OVARY	DECEASED	2000	2.82032	4.71928
TCGA-13-1403	YES	60	YES	-22207	848	848	508	0	METASTASIS	1-10 mm	IIIC	OVARY	DECEASED	2003	0.812722	1.87539
TCGA-09-2049	YES	68	YES	-24939	862	862	448	COMPLETE RESPONSE	LOCO-REGIONAL	>20 mm	IIIC	OVARY	DECEASED	2000	1.70279	5.88005
TCGA-13-1504	YES	38	YES	-14184	882	882	425	COMPLETE RESPONSE	METASTASIS	No Macroscopic disease	IIIC	OVARY	DECEASED	2005	-0.330424	2.45944
TCGA-25-2391	YES	65	YES	-23801	919	919	320	COMPLETE RESPONSE	LOCO-REGIONAL	1-10 mm	IIIC	OVARY	DECEASED	2001	2.34228	4.04389
TCGA-23-2081	YES	62	YES	-22933	948	948	499	COMPLETE RESPONSE	METASTASIS	>20 mm	IIIC	OVARY	DECEASED	2003	4.44513	5.14686
TCGA-24-1924	YES	55	YES	-20399	962	962	827	0	METASTASIS	>20 mm	IIIC	OVARY	DECEASED	1999	0.669312	4.92173
TCGA-24-0968	YES	48	YES	-17588	975	965	114	PROGRESSIVE DISEASE	0	1-10 mm	IIIC	OVARY	DECEASED	2005	0.782155	3.61028
TCGA-13-0912	NO	77	0	-28183	976	976	0	0	0	>20 mm	IV	OVARY	DECEASED	2002	2.99708	3.17228
TCGA-61-1900	YES	44	YES	-16261	1000	982	300	COMPLETE RESPONSE	METASTASIS	1-10 mm	IIIC	OVARY	DECEASED	2002	2.35586	2.11573
TCGA-09-2048	YES	42	YES	-15462	1003	973	0	PARTIAL RESPONSE	0	1-10 mm	IV	OVARY	DECEASED	2000	0.999348	5.9181
TCGA-57-1583	YES	69	YES	-25415	1007	1007	281	COMPLETE RESPONSE	LOCO-REGIONAL	>20 mm	IIIC	OVARY	DECEASED	1995	0.590654	3.32239
TCGA-13-1407	YES	56	YES	-20771	1024	1024	540	PARTIAL RESPONSE	LOCO-REGIONAL	>20 mm	IIIC	OVARY	DECEASED	2001	2.3362	2.30755
TCGA-59-2350	YES	76	YES	-27762	1024	1024	487	COMPLETE RESPONSE	METASTASIS	>20 mm	IIIB	OVARY	DECEASED	2004	4.17478	6.75241
TCGA-25-1878	YES	61	YES	-22294	1024	1024	288	PROGRESSIVE DISEASE	METASTASIS	1-10 mm	IIIC	OVARY	DECEASED	2003	5.1258	7.09739
TCGA-09-2051	YES	65	YES	-23987	1033	1033	453	COMPLETE RESPONSE	METASTASIS	No Macroscopic disease	IIIC	OVARY	DECEASED	2001	2.2058	3.90078
TCGA-61-2111	NO	74	YES	-27090	1035	1035	0	0	0	1-10 mm	IIIC	OVARY	DECEASED	2001	4.67703	6.07861
TCGA-24-1614	YES	70	YES	-25736	1040	1011	680	COMPLETE RESPONSE	LOCO-REGIONAL	1-10 mm	IIIC	OVARY	DECEASED	2002	2.21452	4.94649
TCGA-13-1412	YES	64	YES	0	1046	1046	0	STABLE DISEASE	0	1-10 mm	IIIC	OVARY	DECEASED	2005	-0.468079	-0.0611878
TCGA-36-2543	0	74	0	-27103	1058	1058	0	0	0	1-10 mm	IIIC	OVARY	DECEASED	2002	2.26861	1.70678
TCGA-24-1544	0	79	YES	-29050	1059	1059	0	0	0	>20 mm	IIIC	OVARY	DECEASED	1995	2.08295	5.3099
TCGA-61-1907	YES	54	YES	-19755	1064	1064	185	PARTIAL RESPONSE	METASTASIS	1-10 mm	IIIC	OVARY	DECEASED	2000	-0.743169	2.78238
TCGA-29-1785	YES	73	YES	-27021	1073	1073	329	COMPLETE RESPONSE	METASTASIS	1-10 mm	IIIC	OVARY	DECEASED	2003	0.612006	2.94403
TCGA-25-2397	YES	57	YES	-21014	1074	1073	0	PROGRESSIVE DISEASE	METASTASIS	1-10 mm	IIIC	OVARY	DECEASED	2005	3.0648	3.81386
TCGA-23-1114	YES	68	YES	-25098	1077	1077	0	0	0	1-10 mm	IIIC	OVARY	DECEASED	2003	3.08662	5.29486
TCGA-09-1659	YES	56	YES	-20705	1081	1081	273	COMPLETE RESPONSE	LOCO-REGIONAL	No Macroscopic disease	IIIC	OVARY	DECEASED	2003	3.08274	6.52847
TCGA-23-2072	YES	60	YES	-21965	1089	1089	276	PROGRESSIVE DISEASE	METASTASIS	1-10 mm	IIIC	OVARY	DECEASED	2005	3.35708	5.17759
TCGA-25-1632	YES	76	YES	-27749	1091	1081	380	COMPLETE RESPONSE	METASTASIS	No Macroscopic disease	IIIC	OVARY	DECEASED	2002	1.87865	4.7575
TCGA-13-0720	YES	56	YES	-20529	1102	1102	324	COMPLETE RESPONSE	LOCO-REGIONAL	1-10 mm	IIIC	OMENTUM	DECEASED	1997	3.28118	4.85172
TCGA-25-1312	YES	58	YES	-21403	1103	1103	634	COMPLETE RESPONSE	LOCO-REGIONAL	1-10 mm	IIIC	OVARY	DECEASED	2000	2.69054	4.98411
TCGA-25-2404	0	57	0	-21130	1106	16	0	0	0	1-10 mm	IIIC	OVARY	DECEASED	2004	3.11442	3.38177
TCGA-13-1408	YES	69	YES	-25454	1123	1089	0	PARTIAL RESPONSE	LOCO-REGIONAL	>20 mm	IIIC	OVARY	DECEASED	2005	0.829701	1.75877
TCGA-30-1718	YES	65	YES	-24018	1154	1124	423	PROGRESSIVE DISEASE	METASTASIS	1-10 mm	IIIC	OVARY	DECEASED	2001	2.95652	4.64803
TCGA-24-1431	YES	81	YES	-29584	1157	1157	305	PARTIAL RESPONSE	METASTASIS	11-20 mm	IIIC	OVARY	DECEASED	2003	4.26044	5.76661
TCGA-09-1668	NO	73	YES	-27005	1162	239	0	COMPLETE RESPONSE	0	1-10 mm	IIIC	OVARY	DECEASED	2002	2.00473	3.84705
TCGA-61-1738	YES	63	YES	-23093	1204	1204	0	PROGRESSIVE DISEASE	0	>20 mm	IIIC	OVARY	DECEASED	2002	2.84023	3.6591
TCGA-25-2409	YES	49	YES	-17943	1213	1213	0	PARTIAL RESPONSE	LOCO-REGIONAL	>20 mm	IIIC	OVARY	DECEASED	2000	2.41909	3.43254
TCGA-24-1469	YES	49	YES	-18048	1249	1249	892	COMPLETE RESPONSE	LOCO-REGIONAL	1-10 mm	IIIC	OVARY	DECEASED	1997	2.06547	2.0676
TCGA-36-1576	YES	77	YES	-28129	1259	1259	403	COMPLETE RESPONSE	LOCO-REGIONAL	1-10 mm	IIIC	OVARY	DECEASED	1997	0.519779	3.08721
TCGA-59-2354	YES	53	YES	-19594	1264	1264	428	COMPLETE RESPONSE	LOCO-REGIONAL	>20 mm	IV	OVARY	DECEASED	2003	0.121737	3.35461
TCGA-61-2009	YES	76	YES	-27789	1278	1278	577	COMPLETE RESPONSE	METASTASIS	No Macroscopic disease	IIIC	OVARY	DECEASED	2004	2.61626	2.76044
TCGA-23-2084	YES	55	YES	-20331	1279	1126	0	PROGRESSIVE DISEASE	0	1-10 mm	IIIC	OVARY	DECEASED	2000	2.15575	5.26782
TCGA-61-1918	NO	60	YES	-21972	1321	1321	0	COMPLETE RESPONSE	0	0	IIIB	OVARY	DECEASED	2002	1.54843	4.67001
TCGA-59-2351	YES	57	YES	-21107	1324	1324	505	COMPLETE RESPONSE	LOCO-REGIONAL	1-10 mm	IIIC	OVARY	DECEASED	1999	2.09519	5.64466
TCGA-09-0369	YES	81	YES	-29685	1333	1333	336	COMPLETE RESPONSE	0	No Macroscopic disease	IIIC	OVARY	DECEASED	2001	1.69263	4.42225
TCGA-04-1336	YES	48	YES	-17798	1355	1355	292	COMPLETE RESPONSE	METASTASIS	1-10 mm	IIIC	OVARY	DECEASED	2001	0.259469	3.45164
TCGA-24-0979	YES	58	YES	-21406	1366	1366	397	COMPLETE RESPONSE	LOCO-REGIONAL	>20 mm	IIIC	OVARY	DECEASED	2002	0.589016	4.09053
TCGA-13-0800	YES	74	YES	-27307	1373	1373	491	COMPLETE RESPONSE	LOCO-REGIONAL	1-10 mm	IIIC	OVARY	DECEASED	1998	2.53651	2.25745
TCGA-25-2392	YES	67	YES	-24747	1384	1384	228	COMPLETE RESPONSE	LOCO-REGIONAL	1-10 mm	IIIC	OVARY	DECEASED	1999	1.63374	4.03993
TCGA-36-2537	YES	66	YES	-24274	1451	1451	396	COMPLETE RESPONSE	LOCO-REGIONAL	1-10 mm	IIIC	OVARY	DECEASED	1999	0.784857	-0.0821993
TCGA-04-1367	YES	57	YES	-20993	1470	1470	644	COMPLETE RESPONSE	LOCO-REGIONAL	1-10 mm	IIIC	OVARY	DECEASED	2001	2.68703	4.11082
TCGA-24-1558	YES	44	YES	-16236	1483	1483	574	COMPLETE RESPONSE	METASTASIS	1-10 mm	IIIB	OVARY	DECEASED	2004	3.45889	5.41732
TCGA-36-1575	YES	52	YES	-19255	1484	1484	253	COMPLETE RESPONSE	LOCO-REGIONAL	1-10 mm	IIIC	OVARY	DECEASED	2004	-0.922895	3.30658
TCGA-13-0792	YES	48	YES	-17724	1487	1487	0	PARTIAL RESPONSE	METASTASIS	>20 mm	IIIC	OVARY	DECEASED	2002	3.14449	3.38498
TCGA-23-1024	NO	57	YES	-20938	1492	1492	0	COMPLETE RESPONSE	0	>20 mm	IIIC	OVARY	DECEASED	2003	3.11701	2.4118
TCGA-13-0797	YES	53	YES	-19466	1509	1509	565	COMPLETE RESPONSE	METASTASIS	1-10 mm	IIIC	OVARY	DECEASED	2003	0.906597	0.584092
TCGA-04-1649	YES	67	YES	-24798	1511	1293	450	COMPLETE RESPONSE	METASTASIS	1-10 mm	IIIC	OVARY	DECEASED	2003	0.704304	4.00448
TCGA-13-0758	YES	45	YES	-16493	1516	1516	619	COMPLETE RESPONSE	LOCO-REGIONAL	No Macroscopic disease	IV	OVARY	DECEASED	2000	0.764557	3.62803
TCGA-24-1426	YES	53	YES	-19661	1579	1579	764	COMPLETE RESPONSE	LOCO-REGIONAL	1-10 mm	IIIC	OVARY	DECEASED	1997	3.66086	2.05529
TCGA-13-1497	YES	44	YES	-16400	1579	1579	896	0	LOCO-REGIONAL	1-10 mm	IIIC	OVARY	DECEASED	2002	1.52228	3.9769
TCGA-09-1662	YES	61	YES	-22481	1579	1579	523	STABLE DISEASE	LOCO-REGIONAL	11-20 mm	IIIC	OVARY	DECEASED	1998	2.22877	4.99318
TCGA-09-1673	YES	50	YES	-18263	1583	1553	0	PARTIAL RESPONSE	0	1-10 mm	IIIC	OVARY	DECEASED	2000	2.8506	2.11597
TCGA-13-1500	YES	71	YES	-26199	1583	1558	614	COMPLETE RESPONSE	METASTASIS	1-10 mm	IIIC	OVARY	DECEASED	2002	1.75098	2.74461
TCGA-24-1427	YES	56	YES	-20453	1620	1620	469	COMPLETE RESPONSE	LOCO-REGIONAL	>20 mm	IIIC	OVARY	DECEASED	1993	1.10664	0.166807
TCGA-09-2054	YES	57	YES	-20987	1685	1685	298	0	METASTASIS	No Macroscopic disease	IV	OVARY	DECEASED	2002	1.25126	3.68651
TCGA-24-1423	0	56	YES	-20487	1699	1699	0	COMPLETE RESPONSE	0	>20 mm	IIIC	OVARY	DECEASED	1993	1.48375	2.23598
TCGA-61-2094	YES	87	YES	-31899	1701	1641	646	COMPLETE RESPONSE	LOCO-REGIONAL	>20 mm	IIIC	OVARY	DECEASED	1995	2.40858	4.15243
TCGA-61-1725	YES	58	YES	-21431	1721	1721	1042	COMPLETE RESPONSE	LOCO-REGIONAL	0	IIIB	OVARY	DECEASED	1997	1.21005	2.70991
TCGA-04-1646	YES	66	YES	-24406	1736	1736	606	COMPLETE RESPONSE	LOCO-REGIONAL	1-10 mm	IIIC	OVARY	DECEASED	2003	2.65847	4.00634
TCGA-36-2532	YES	69	YES	-25460	1745	1745	861	COMPLETE RESPONSE	LOCO-REGIONAL	>20 mm	IIIC	OVARY	DECEASED	1997	1.74749	2.70063
TCGA-13-1817	YES	56	YES	-20525	1751	1751	348	PARTIAL RESPONSE	LOCO-REGIONAL	No Macroscopic disease	IIIC	OVARY	DECEASED	2001	1.13485	4.77857
TCGA-29-1774	YES	55	YES	-20440	1756	1756	189	STABLE DISEASE	LOCO-REGIONAL	1-10 mm	IIIC	OVARY	DECEASED	1999	1.59687	2.31056
TCGA-13-0727	YES	53	YES	-19393	1767	1767	553	COMPLETE RESPONSE	LOCO-REGIONAL	1-10 mm	IIIB	OVARY	DECEASED	1997	2.28036	4.40608
TCGA-29-2432	YES	72	YES	-26475	1769	1769	421	COMPLETE RESPONSE	LOCO-REGIONAL	1-10 mm	IIIC	OVARY	DECEASED	1994	2.48999	1.87859
TCGA-25-1316	YES	68	YES	-24992	1799	1732	537	COMPLETE RESPONSE	METASTASIS	1-10 mm	IV	OVARY	DECEASED	2002	1.70492	5.41867
															2.17896	3.96432
TCGA-61-1724	YES	64	YES	-23407	1891	1843	616	COMPLETE RESPONSE	METASTASIS	1-10 mm	IIIC	OVARY	DECEASED	2002	1.90695	2.58141
TCGA-25-1321	YES	60	YES	-21940	0	1900	1581	COMPLETE RESPONSE	0	>20 mm	IIIC	OVARY	LIVING	2004	2.60009	4.86374
TCGA-24-1563	NO	81	YES	-29695	0	1918	0	COMPLETE RESPONSE	0	No Macroscopic disease	IV	OVARY	LIVING	2004	2.62361	5.5712
TCGA-30-1860	YES	42	YES	-15650	0	1919	583	COMPLETE RESPONSE	METASTASIS	No Macroscopic disease	IIIC	OVARY	LIVING	2004	2.30332	4.66147
TCGA-24-1565	YES	46	NO	-16941	1946	1946	111	STABLE DISEASE	METASTASIS	>20 mm	IIIC	OVARY	DECEASED	2003	4.78519	6.21475
TCGA-13-0921	YES	74	NO	-27165	0	1966	1672	0	METASTASIS	1-10 mm	IIIC	OVARY	LIVING	2003	1.35126	1.61966
TCGA-25-1322	NO	73	YES	-26786	1977	1977	730	0	0	11-20 mm	IIIC	OVARY	DECEASED	2000	2.721	4.77372
TCGA-61-1914	YES	38	YES	-13910	2009	1979	244	PARTIAL RESPONSE	LOCO-REGIONAL	1-10 mm	IIIC	OVARY	DECEASED	2001	1.60134	4.03153
TCGA-29-2428	YES	42	YES	-15669	2027	2027	513	COMPLETE RESPONSE	METASTASIS	1-10 mm	IIIC	OVARY	DECEASED	2002	2.28312	3.37842
TCGA-30-1892	YES	69	YES	-25191	2049	2049	568	COMPLETE RESPONSE	LOCO-REGIONAL	>20 mm	IV	OVARY	DECEASED	1997	-0.126567	3.80236
TCGA-13-0794	NO	56	YES	-20770	0	2068	0	COMPLETE RESPONSE	0	1-10 mm	IIIC	OVARY	LIVING	2003	1.82923	3.25107
TCGA-10-0938	YES	55	YES	-20409	2089	2089	634	COMPLETE RESPONSE	METASTASIS	No Macroscopic disease	IIIC	OVARY	DECEASED	2000	1.93851	4.68191
TCGA-04-1638	YES	61	YES	-22395	2096	2096	818	COMPLETE RESPONSE	LOCO-REGIONAL	1-10 mm	IIIC	OVARY	DECEASED	2002	2.46303	4.60853
TCGA-13-0762	YES	59	YES	-21726	2154	2154	351	COMPLETE RESPONSE	METASTASIS	11-20 mm	IV	OVARY	DECEASED	2002	2.0515	3.22083
TCGA-23-1027	NO	50	YES	-18576	0	2174	0	COMPLETE RESPONSE	0	No Macroscopic disease	IIIC	OVARY	LIVING	2003	0.436497	3.4577
TCGA-13-0899	NO	63	YES	-23272	0	2182	0	COMPLETE RESPONSE	0	0	IIIC	OVARY	LIVING	2003	2.47515	3.84875
TCGA-24-1852	YES	55	YES	-20389	2201	2201	1009	COMPLETE RESPONSE	LOCO-REGIONAL	1-10 mm	IIIC	OVARY	DECEASED	1997	3.42653	6.67561
TCGA-24-1430	YES	70	YES	-25733	2218	2218	971	COMPLETE RESPONSE	LOCO-REGIONAL	>20 mm	IIIC	OVARY	DECEASED	2000	1.0202	5.50272
TCGA-25-2399	YES	87	YES	-31925	0	2328	1328	COMPLETE RESPONSE	METASTASIS	0	IIIB	OVARY	LIVING	2003	2.25031	3.76859
TCGA-61-1906	YES	49	YES	-18161	2342	2342	0	PROGRESSIVE DISEASE	0	1-10 mm	IV	OVARY	DECEASED	2000	-0.824777	2.79899
TCGA-25-1877	NO	58	YES	-21243	0	2505	0	0	0	1-10 mm	IIIC	OVARY	LIVING	2001	4.62739	7.68139
TCGA-24-1464	YES	60	YES	-22034	2587	2587	971	COMPLETE RESPONSE	METASTASIS	1-10 mm	IIIC	OVARY	DECEASED	1994	4.01297	5.96885
TCGA-13-0804	NO	66	YES	-24222	0	2661	0	COMPLETE RESPONSE	0	No Macroscopic disease	IIIC	OVARY	LIVING	2001	0.439182	4.05918
TCGA-13-1488	YES	50	YES	-18403	2692	2692	1577	COMPLETE RESPONSE	LOCO-REGIONAL	0	IIIC	OVARY	DECEASED	1997	1.92199	4.51954
TCGA-24-2271	YES	58	YES	-21246	2717	2717	1046	COMPLETE RESPONSE	METASTASIS	1-10 mm	IV	OVARY	DECEASED	2001	1.91914	5.75535
TCGA-04-1348	YES	53	YES	-19681	2742	2742	992	COMPLETE RESPONSE	LOCO-REGIONAL	0	IIIB	OVARY	DECEASED	1996	1.50202	3.93942
TCGA-23-1022	0	70	YES	-25762	0	2780	0	COMPLETE RESPONSE	0	11-20 mm	IIIC	OVARY	LIVING	2000	3.14996	4.16197
TCGA-13-0757	YES	46	YES	-17122	0	2788	283	COMPLETE RESPONSE	LOCO-REGIONAL	No Macroscopic disease	IIIC	OVARY	LIVING	2001	2.04939	3.67073
TCGA-13-0923	YES	72	YES	-26300	0	3095	694	COMPLETE RESPONSE	LOCO-REGIONAL	>20 mm	IIIC	OVARY	LIVING	2001	0.689349	1.91568
TCGA-13-0805	YES	51	YES	-18652	3224	3224	1252	COMPLETE RESPONSE	METASTASIS	1-10 mm	IIIC	OVARY	DECEASED	1998	2.32075	3.46471
TCGA-61-2109	YES	51	YES	-18835	3336	3336	617	COMPLETE RESPONSE	LOCO-REGIONAL	>20 mm	IV	OVARY	DECEASED	1995	2.2709	5.59583
TCGA-24-2295	YES	64	YES	-23410	0	3418	952	COMPLETE RESPONSE	0	>20 mm	IIIC	OVARY	LIVING	1999	3.73642	6.84038
TCGA-25-1314	YES	45	YES	-16551	0	3525	1232	COMPLETE RESPONSE	LOCO-REGIONAL	No Macroscopic disease	IIIC	OVARY	LIVING	1999	3.26874	5.52183
TCGA-59-2355	YES	51	0	0	0	3532	0	COMPLETE RESPONSE	LOCO-REGIONAL	1-10 mm	IIIC	OVARY	LIVING	1999	2.35046	2.95016
TCGA-25-1328	YES	61	YES	-22517	0	3824	2205	COMPLETE RESPONSE	METASTASIS	0	IV	OVARY	LIVING	1998	3.0507	4.88931
TCGA-24-1548	YES	67	YES	-24682	4623	4623	723	COMPLETE RESPONSE	LOCO-REGIONAL	1-10 mm	IIIC	OVARY	DECEASED	1994	5.13853	6.52672
															2.26565	4.46595
															0.721051	0.0769729
	5 year survival
Procedure:	1. Rank patients according to "days to death"
	2. If not available use "days to last follow up" or "days to last known alive
	3. Devide patients in >1825 days and <1825 days
	4. Eliminate patients with "days til death" <45 days.
	5. Eliminate all patients with 0 "days to death" and days to last follow up <1825 days

## Sheet: OvCa clinical data
Table S14-2: Analysis of patient data
	additional_chemo_therapy	age_at_initial_pathologic_diagnosis	chemo_therapy	days_to_birth	days_to_death	days_to_last_followup	days_to_tumor_recurrence	primary_therapy_outcome_success	site_of_tumor_first_recurrence	tumor_residual_disease	tumor_stage	tumor_tissue_site	vital_status	year_of_initial_pathologic_diagnosis	miR-25 vs miR-221	miR-20a vs miR-222
TCGA-23-2643	NO	74	YES	-27092	0	143	0	COMPLETE RESPONSE	0	1-10 mm	IIIC	OVARY	LIVING	2009	2.12033	-4.52962
TCGA-24-0980	YES	53	YES	-19578	233	233	145	PROGRESSIVE DISEASE	0	>20 mm	IIIC	OVARY	DECEASED	2003	1.30547	-0.695335
TCGA-13-0908	YES	58	YES	-21421	0	1364	552	COMPLETE RESPONSE	METASTASIS	1-10 mm	IV	OVARY	LIVING	2005	-1.24459	-0.372274
TCGA-24-1563	YES	66	YES	-24274	1451	1451	396	COMPLETE RESPONSE	LOCO-REGIONAL	1-10 mm	IIIC	OVARY	DECEASED	1999	0.784857	-0.0821993
TCGA-59-2354	YES	64	YES	0	1046	1046	0	STABLE DISEASE	0	1-10 mm	IIIC	OVARY	DECEASED	2005	-0.468079	-0.0611878
TCGA-13-1500	YES	71	YES	-26172	425	425	253	PARTIAL RESPONSE	0	11-20 mm	IIIC	OVARY	DECEASED	2006	2.13749	0.0625601
TCGA-24-2298	YES	56	YES	-20453	1620	1620	469	COMPLETE RESPONSE	LOCO-REGIONAL	>20 mm	IIIC	OVARY	DECEASED	1993	1.10664	0.166807
TCGA-61-2009	YES	65	YES	-23772	0	1212	101	COMPLETE RESPONSE	LOCO-REGIONAL	11-20 mm	IIIC	OVARY	LIVING	2006	0.615509	0.203318
TCGA-25-1329	0	76	YES	-28093	457	90	0	0	0	11-20 mm	IIIC	OVARY	DECEASED	2002	2.54447	0.431842
TCGA-13-0894	YES	53	YES	-19466	1509	1509	565	COMPLETE RESPONSE	METASTASIS	1-10 mm	IIIC	OVARY	DECEASED	2003	0.906597	0.584092
TCGA-57-1582	YES	50	YES	0	731	731	0	PROGRESSIVE DISEASE	0	1-10 mm	IIIC	OVARY	DECEASED	2006	1.88733	0.603167
TCGA-24-1565	YES	74	YES	-27048	312	312	145	PARTIAL RESPONSE	METASTASIS	1-10 mm	IIIC	OVARY	DECEASED	1997	2.52219	0.65205
TCGA-13-0801	NO	46	YES	-16811	0	252	0	COMPLETE RESPONSE	0	No Macroscopic disease	IIIC	OVARY	LIVING	2008	0.591829	0.667894
TCGA-25-1313	YES	62	YES	-22982	819	819	394	COMPLETE RESPONSE	0	1-10 mm	IV	OVARY	DECEASED	2000	1.68707	0.704229
TCGA-13-0791	YES	58	YES	-21379	0	1184	281	COMPLETE RESPONSE	LOCO-REGIONAL	No Macroscopic disease	IIIC	OVARY	LIVING	2005	1.74064	0.890213
TCGA-13-2071	NO	63	YES	-23367	0	191	0	COMPLETE RESPONSE	0	1-10 mm	IV	OVARY	LIVING	2009	-0.125727	1.20054
TCGA-24-2262	NO	57	NO	-20861	11	11	0	0	0	1-10 mm	IIIC	OVARY	DECEASED	1992	1.55756	1.22637
TCGA-36-2547	0	64	YES	-23706	0	624	0	0	0	No Macroscopic disease	IIIC	OVARY	LIVING	2008	4.58525	1.23775
TCGA-57-1584	YES	47	NO	-17257	0	643	530	0	METASTASIS	1-10 mm	IIIC	OVARY	LIVING	2007	0.938974	1.26945
TCGA-29-1704	YES	61	YES	-22511	0	1587	568	COMPLETE RESPONSE	LOCO-REGIONAL	11-20 mm	IIIC	OVARY	LIVING	2005	2.37336	1.32764
TCGA-36-2537	YES	39	YES	-14594	0	788	0	PARTIAL RESPONSE	METASTASIS	>20 mm	IIIC	OVARY	LIVING	2008	1.67089	1.39224
TCGA-25-1627	NO	73	YES	-26784	394	11	0	0	0	1-10 mm	IIIC	OVARY	DECEASED	2003	3.45876	1.44095
TCGA-13-1412	NO	41	YES	-15119	0	162	0	COMPLETE RESPONSE	0	1-10 mm	IV	OVARY	LIVING	2008	1.39974	1.44647
TCGA-04-1649	YES	74	NO	-27165	0	1966	1672	0	METASTASIS	1-10 mm	IIIC	OVARY	LIVING	2003	1.35126	1.61966
TCGA-25-1322	NO	62	YES	-22645	91	91	0	0	0	>20 mm	IV	OVARY	DECEASED	2001	2.34932	1.63551
TCGA-25-1628	YES	67	YES	-24488	626	626	286	STABLE DISEASE	METASTASIS	1-10 mm	IIIC	OVARY	DECEASED	2002	2.6903	1.65041
TCGA-30-1861	0	74	0	-27103	1058	1058	0	0	0	1-10 mm	IIIC	OVARY	DECEASED	2002	2.26861	1.70678
TCGA-10-0936	YES	69	YES	-25454	1123	1089	0	PARTIAL RESPONSE	LOCO-REGIONAL	>20 mm	IIIC	OVARY	DECEASED	2005	0.829701	1.75877
TCGA-24-1846	NO	45	YES	-16533	0	133	0	0	0	1-10 mm	IIIC	OVARY	LIVING	2009	0.152559	1.84733
TCGA-04-1646	YES	60	YES	-22207	848	848	508	0	METASTASIS	1-10 mm	IIIC	OVARY	DECEASED	2003	0.812722	1.87539
TCGA-24-2024	YES	72	YES	-26475	1769	1769	421	COMPLETE RESPONSE	LOCO-REGIONAL	1-10 mm	IIIC	OVARY	DECEASED	1994	2.48999	1.87859
TCGA-36-2534	YES	72	YES	-26621	0	906	0	PARTIAL RESPONSE	METASTASIS	>20 mm	IIIC	OVARY	LIVING	2007	3.01772	1.89957
TCGA-29-1693	YES	72	YES	-26300	0	3095	694	COMPLETE RESPONSE	LOCO-REGIONAL	>20 mm	IIIC	OVARY	LIVING	2001	0.689349	1.91568
TCGA-23-1024	NO	52	YES	-19051	0	468	0	COMPLETE RESPONSE	0	1-10 mm	IV	OVARY	LIVING	2007	3.38148	2.02559
TCGA-24-1551	YES	53	YES	-19661	1579	1579	764	COMPLETE RESPONSE	LOCO-REGIONAL	1-10 mm	IIIC	OVARY	DECEASED	1997	3.66086	2.05529
TCGA-24-1550	YES	49	YES	-18048	1249	1249	892	COMPLETE RESPONSE	LOCO-REGIONAL	1-10 mm	IIIC	OVARY	DECEASED	1997	2.06547	2.0676
TCGA-24-1464	YES	70	YES	-25874	379	379	323	0	LOCO-REGIONAL	>20 mm	IIIC	OVARY	DECEASED	1998	1.43784	2.07083
TCGA-25-2401	NO	64	0	-23711	90	90	0	0	0	1-10 mm	IIIC	OVARY	DECEASED	2004	2.73974	2.09912
TCGA-10-0931	YES	44	YES	-16261	1000	982	300	COMPLETE RESPONSE	METASTASIS	1-10 mm	IIIC	OVARY	DECEASED	2002	2.35586	2.11573
TCGA-25-1315	YES	50	YES	-18263	1583	1553	0	PARTIAL RESPONSE	0	1-10 mm	IIIC	OVARY	DECEASED	2000	2.8506	2.11597
TCGA-29-2428	0	58	YES	-21391	0	1372	0	COMPLETE RESPONSE	0	>20 mm	IIIC	OVARY	LIVING	2005	2.60944	2.13388
TCGA-61-2109	YES	40	YES	-14899	629	629	465	0	METASTASIS	>20 mm	IIIC	OVARY	DECEASED	1999	2.62416	2.16102
TCGA-13-0897	YES	54	YES	-19894	0	1748	553	COMPLETE RESPONSE	LOCO-REGIONAL	1-10 mm	IIIC	OVARY	LIVING	2004	-0.277052	2.18451
TCGA-36-1568	YES	52	YES	-19311	0	874	547	PARTIAL RESPONSE	LOCO-REGIONAL	0	IIIC	OVARY	LIVING	2007	0.274927	2.22694
TCGA-24-2297	0	56	YES	-20487	1699	1699	0	COMPLETE RESPONSE	0	>20 mm	IIIC	OVARY	DECEASED	1993	1.48375	2.23598
TCGA-24-1466	YES	74	YES	-27307	1373	1373	491	COMPLETE RESPONSE	LOCO-REGIONAL	1-10 mm	IIIC	OVARY	DECEASED	1998	2.53651	2.25745
TCGA-42-2587	NO	75	YES	-27509	0	276	0	COMPLETE RESPONSE	0	>20 mm	IIIC	OVARY	LIVING	2009	2.20181	2.28757
TCGA-36-1578	YES	63	YES	-23329	0	847	310	0	METASTASIS	>20 mm	IV	OVARY	LIVING	2007	0.887551	2.29808
TCGA-61-1907	YES	63	YES	-23204	0	952	743	STABLE DISEASE	0	11-20 mm	IIIC	OVARY	LIVING	2006	2.91456	2.30716
TCGA-13-1817	YES	56	YES	-20771	1024	1024	540	PARTIAL RESPONSE	LOCO-REGIONAL	>20 mm	IIIC	OVARY	DECEASED	2001	2.3362	2.30755
TCGA-09-0366	YES	55	YES	-20440	1756	1756	189	STABLE DISEASE	LOCO-REGIONAL	1-10 mm	IIIC	OVARY	DECEASED	1999	1.59687	2.31056
TCGA-61-1914	YES	65	YES	-23850	0	1721	1673	COMPLETE RESPONSE	LOCO-REGIONAL	>20 mm	IIIC	OVARY	LIVING	2003	2.17581	2.31551
TCGA-25-2392	0	75	NO	-27666	31	31	0	0	0	11-20 mm	IV	OVARY	DECEASED	2003	1.37763	2.40786
TCGA-25-2391	NO	57	YES	-20938	1492	1492	0	COMPLETE RESPONSE	0	>20 mm	IIIC	OVARY	DECEASED	2003	3.11701	2.4118
TCGA-61-2002	YES	46	YES	-17115	0	547	0	PROGRESSIVE DISEASE	0	11-20 mm	IIIC	OVARY	LIVING	2008	0.871922	2.41519
TCGA-24-1427	NO	58	YES	-21423	0	146	0	PARTIAL RESPONSE	0	>20 mm	IIIC	OVARY	LIVING	2008	0.716717	2.44522
TCGA-25-2404	YES	38	YES	-14184	882	882	425	COMPLETE RESPONSE	METASTASIS	No Macroscopic disease	IIIC	OVARY	DECEASED	2005	-0.330424	2.45944
TCGA-24-1844	NO	64	YES	-23542	0	113	0	0	0	1-10 mm	IIIC	OVARY	LIVING	2009	-0.309636	2.50145
TCGA-25-1633	YES	64	YES	-23407	1891	1843	616	COMPLETE RESPONSE	METASTASIS	1-10 mm	IIIC	OVARY	DECEASED	2002	1.90695	2.58141
TCGA-13-1510	NO	62	0	-22708	0	78	0	0	0	No Macroscopic disease	IIIC	OVARY	LIVING	2008	1.19195	2.59595
TCGA-61-1901	NO	65	YES	-24042	347	347	0	STABLE DISEASE	METASTASIS	0	IV	OVARY	DECEASED	2008	1.48735	2.61337
TCGA-04-1343	YES	72	YES	-26428	361	361	0	PROGRESSIVE DISEASE	0	>20 mm	IV	OVARY	DECEASED	2002	1.26267	2.62321
TCGA-13-0792	YES	40	YES	-14729	0	1117	816	COMPLETE RESPONSE	METASTASIS	No Macroscopic disease	IIIC	OVARY	LIVING	2005	0.935707	2.63788
TCGA-24-1850	NO	72	YES	-26369	0	167	0	COMPLETE RESPONSE	0	1-10 mm	IIIC	OVARY	LIVING	2009	3.12141	2.64392
TCGA-10-0928	NO	71	YES	-26066	562	562	0	0	0	1-10 mm	IIIC	OVARY	DECEASED	2000	2.08923	2.64821
TCGA-13-0797	NO	49	YES	-18051	0	265	0	COMPLETE RESPONSE	0	1-10 mm	IIIC	OVARY	LIVING	2008	1.62891	2.65189
TCGA-25-1631	NO	73	NO	-26687	9	9	0	0	0	1-10 mm	IIIC	OVARY	DECEASED	2002	1.39015	2.66146
TCGA-13-1504	NO	68	YES	-25008	0	504	0	COMPLETE RESPONSE	0	0	IIIC	OVARY	LIVING	2007	2.91571	2.69125
TCGA-61-1906	YES	55	YES	-20377	1038	1038	236	COMPLETE RESPONSE	LOCO-REGIONAL	11-20 mm	IIIC	OVARY	DECEASED	2006	0.378423	2.69147
TCGA-24-1545	YES	69	YES	-25460	1745	1745	861	COMPLETE RESPONSE	LOCO-REGIONAL	>20 mm	IIIC	OVARY	DECEASED	1997	1.74749	2.70063
TCGA-23-1028	YES	43	YES	-16018	0	1503	133	COMPLETE RESPONSE	METASTASIS	1-10 mm	IIIC	OVARY	LIVING	2004	2.3037	2.70842
TCGA-24-1549	YES	58	YES	-21431	1721	1721	1042	COMPLETE RESPONSE	LOCO-REGIONAL	0	IIIB	OVARY	DECEASED	1997	1.21005	2.70991
TCGA-25-2399	YES	80	YES	-29373	608	608	243	PARTIAL RESPONSE	METASTASIS	>20 mm	IIIC	OVARY	DECEASED	2004	0.852945	2.72057
TCGA-61-1724	YES	47	YES	-17168	637	637	0	PROGRESSIVE DISEASE	LOCO-REGIONAL	No Macroscopic disease	IIIC	OVARY	DECEASED	2007	3.60452	2.74138
TCGA-25-1635	YES	71	YES	-26199	1583	1558	614	COMPLETE RESPONSE	METASTASIS	1-10 mm	IIIC	OVARY	DECEASED	2002	1.75098	2.74461
TCGA-25-2400	YES	76	YES	-27789	1278	1278	577	COMPLETE RESPONSE	METASTASIS	No Macroscopic disease	IIIC	OVARY	DECEASED	2004	2.61626	2.76044
TCGA-24-1417	NO	54	YES	-19775	0	238	0	COMPLETE RESPONSE	0	1-10 mm	IV	OVARY	LIVING	2008	2.89651	2.78042
TCGA-25-1318	YES	54	YES	-19755	1064	1064	185	PARTIAL RESPONSE	METASTASIS	1-10 mm	IIIC	OVARY	DECEASED	2000	-0.743169	2.78238
TCGA-23-2081	YES	49	YES	-18161	2342	2342	0	PROGRESSIVE DISEASE	0	1-10 mm	IV	OVARY	DECEASED	2000	-0.824777	2.79899
TCGA-61-1895	NO	52	YES	-19060	0	43	0	STABLE DISEASE	0	No Macroscopic disease	IIIB	OVARY	LIVING	2009	1.1026	2.84005
TCGA-59-2350	0	44	0	0	679	679	0	PARTIAL RESPONSE	LOCO-REGIONAL	1-10 mm	IV	OVARY	DECEASED	1995	4.55637	2.85962
TCGA-13-0903	NO	42	YES	-15705	0	1441	0	COMPLETE RESPONSE	0	No Macroscopic disease	IV	OVARY	LIVING	2004	1.34499	2.86577
TCGA-24-2261	NO	76	NO	-27896	24	24	0	0	0	11-20 mm	IIIC	OVARY	DECEASED	1992	1.34268	2.90881
TCGA-31-1946	YES	30	YES	-11145	0	918	664	0	LOCO-REGIONAL	No Macroscopic disease	IIIC	OVARY	LIVING	2006	1.65383	2.91354
TCGA-13-2059	NO	50	YES	-18449	0	372	0	COMPLETE RESPONSE	0	1-10 mm	IIIC	OVARY	LIVING	2009	2.49809	2.93343
TCGA-13-0804	YES	73	YES	-27021	1073	1073	329	COMPLETE RESPONSE	METASTASIS	1-10 mm	IIIC	OVARY	DECEASED	2003	0.612006	2.94403
TCGA-23-2641	NO	85	YES	-31231	0	84	0	0	0	1-10 mm	IIIC	OVARY	LIVING	2009	0.784511	2.95016
TCGA-59-2351	YES	51	0	0	0	3532	0	COMPLETE RESPONSE	LOCO-REGIONAL	1-10 mm	IIIC	OVARY	LIVING	1999	2.35046	2.95016
TCGA-10-0937	YES	44	YES	-16221	608	460	235	COMPLETE RESPONSE	METASTASIS	1-10 mm	IIIC	OVARY	DECEASED	2005	1.52299	2.97082
TCGA-36-2533	0	55	0	-20187	0	0	0	0	0	0	IIIC	OVARY	0	2007	0.475132	3.00491
TCGA-29-1776	YES	63	YES	-23016	0	360	0	STABLE DISEASE	LOCO-REGIONAL	>20 mm	IIIC	OVARY	LIVING	2008	0.393416	3.00707
TCGA-61-2016	NO	51	YES	-18788	36	36	0	PROGRESSIVE DISEASE	0	No Macroscopic disease	IIIC	OVARY	DECEASED	2006	1.27229	3.04208
TCGA-13-0793	YES	40	YES	-14707	0	873	351	COMPLETE RESPONSE	METASTASIS	1-10 mm	IV	OVARY	LIVING	2006	1.97684	3.06369
TCGA-61-1913	NO	48	YES	-17574	0	1488	0	COMPLETE RESPONSE	0	1-10 mm	IIIB	OVARY	LIVING	2005	1.65621	3.08393
TCGA-23-2072	YES	58	YES	-21523	759	759	476	COMPLETE RESPONSE	METASTASIS	>20 mm	IV	OVARY	DECEASED	2000	1.73791	3.08649
TCGA-24-1552	YES	77	YES	-28129	1259	1259	403	COMPLETE RESPONSE	LOCO-REGIONAL	1-10 mm	IIIC	OVARY	DECEASED	1997	0.519779	3.08721
TCGA-23-2647	NO	49	YES	-18205	0	135	0	0	0	1-10 mm	IIIC	OVARY	LIVING	2009	0.449997	3.11269
TCGA-23-2649	NO	60	YES	-22210	0	116	0	0	0	1-10 mm	IIIC	OVARY	LIVING	2009	0.994555	3.16333
TCGA-25-1325	NO	77	0	-28183	976	976	0	0	0	>20 mm	IV	OVARY	DECEASED	2002	2.99708	3.17228
TCGA-25-2409	NO	71	YES	-26267	820	820	303	COMPLETE RESPONSE	METASTASIS	1-10 mm	IV	OVARY	DECEASED	2005	-0.869455	3.20121
TCGA-24-1470	NO	54	YES	-20007	0	104	0	COMPLETE RESPONSE	0	1-10 mm	IIIB	OVARY	LIVING	2009	0.457783	3.21335
TCGA-13-1488	YES	59	YES	-21726	2154	2154	351	COMPLETE RESPONSE	METASTASIS	11-20 mm	IV	OVARY	DECEASED	2002	2.0515	3.22083
TCGA-13-0890	NO	56	YES	-20770	0	2068	0	COMPLETE RESPONSE	0	1-10 mm	IIIC	OVARY	LIVING	2003	1.82923	3.25107
TCGA-30-1892	YES	52	YES	-19255	1484	1484	253	COMPLETE RESPONSE	LOCO-REGIONAL	1-10 mm	IIIC	OVARY	DECEASED	2004	-0.922895	3.30658
TCGA-24-2295	YES	69	YES	-25415	1007	1007	281	COMPLETE RESPONSE	LOCO-REGIONAL	>20 mm	IIIC	OVARY	DECEASED	1995	0.590654	3.32239
TCGA-30-1856	YES	56	YES	-20626	477	477	219	PARTIAL RESPONSE	LOCO-REGIONAL	1-10 mm	IIIC	OVARY	DECEASED	2001	0.274586	3.33221
TCGA-24-0979	YES	53	YES	-19594	1264	1264	428	COMPLETE RESPONSE	LOCO-REGIONAL	>20 mm	IV	OVARY	DECEASED	2003	0.121737	3.35461
TCGA-13-1498	YES	73	YES	-26820	0	1144	0	PARTIAL RESPONSE	METASTASIS	>20 mm	IIIC	OVARY	LIVING	2006	1.40901	3.36766
TCGA-36-2542	0	59	YES	-21902	0	657	0	COMPLETE RESPONSE	0	1-10 mm	IIIB	OVARY	LIVING	2008	1.1435	3.37557
TCGA-13-0905	NO	51	YES	-18757	0	1455	0	COMPLETE RESPONSE	0	0	IIIC	OVARY	LIVING	2005	2.10296	3.37584
TCGA-13-0887	YES	42	YES	-15669	2027	2027	513	COMPLETE RESPONSE	METASTASIS	1-10 mm	IIIC	OVARY	DECEASED	2002	2.28312	3.37842
TCGA-29-1699	0	57	0	-21130	1106	16	0	0	0	1-10 mm	IIIC	OVARY	DECEASED	2004	3.11442	3.38177
TCGA-04-1644	YES	48	YES	-17724	1487	1487	0	PARTIAL RESPONSE	METASTASIS	>20 mm	IIIC	OVARY	DECEASED	2002	3.14449	3.38498
TCGA-13-0755	YES	75	YES	-27438	75	75	0	PROGRESSIVE DISEASE	LOCO-REGIONAL	1-10 mm	IV	OVARY	DECEASED	2003	0.613919	3.40008
TCGA-09-0367	YES	67	YES	-24473	546	546	0	PROGRESSIVE DISEASE	0	1-10 mm	IIIC	OVARY	DECEASED	2001	0.868038	3.43148
TCGA-24-1557	YES	49	YES	-17943	1213	1213	0	PARTIAL RESPONSE	LOCO-REGIONAL	>20 mm	IIIC	OVARY	DECEASED	2000	2.41909	3.43254
TCGA-04-1336	NO	55	YES	-20270	0	1495	0	COMPLETE RESPONSE	0	No Macroscopic disease	IIIB	OVARY	LIVING	2005	2.43964	3.44929
TCGA-13-0720	YES	48	YES	-17798	1355	1355	292	COMPLETE RESPONSE	METASTASIS	1-10 mm	IIIC	OVARY	DECEASED	2001	0.259469	3.45164
TCGA-04-1367	NO	50	YES	-18576	0	2174	0	COMPLETE RESPONSE	0	No Macroscopic disease	IIIC	OVARY	LIVING	2003	0.436497	3.4577
TCGA-24-1467	YES	51	YES	-18652	3224	3224	1252	COMPLETE RESPONSE	METASTASIS	1-10 mm	IIIC	OVARY	DECEASED	1998	2.32075	3.46471
TCGA-29-1785	NO	55	YES	-20417	1104	1053	473	COMPLETE RESPONSE	LOCO-REGIONAL	>20 mm	IIIC	OVARY	DECEASED	2006	-0.10374	3.46692
TCGA-59-2355	YES	58	YES	0	65	65	0	0	0	>20 mm	IV	OVARY	DECEASED	2006	0.480233	3.49482
TCGA-24-2288	NO	70	YES	-25831	25	25	0	0	0	>20 mm	IIIC	OVARY	DECEASED	1999	1.12866	3.55187
TCGA-24-1849	NO	80	YES	-29555	0	175	0	COMPLETE RESPONSE	0	1-10 mm	IIIC	OVARY	LIVING	2009	1.91738	3.58797
TCGA-23-1027	YES	48	YES	-17588	975	965	114	PROGRESSIVE DISEASE	0	1-10 mm	IIIC	OVARY	DECEASED	2005	0.782155	3.61028
TCGA-23-2084	YES	45	YES	-16493	1516	1516	619	COMPLETE RESPONSE	LOCO-REGIONAL	No Macroscopic disease	IV	OVARY	DECEASED	2000	0.764557	3.62803
TCGA-31-1953	YES	52	YES	-19063	0	204	70	PROGRESSIVE DISEASE	LOCO-REGIONAL	0	IIIC	OVARY	LIVING	2008	1.71734	3.6306
TCGA-13-0766	0	42	YES	-15570	0	651	628	COMPLETE RESPONSE	METASTASIS	1-10 mm	IIIC	OVARY	LIVING	2006	3.01603	3.64536
TCGA-13-0723	YES	63	YES	-23093	1204	1204	0	PROGRESSIVE DISEASE	0	>20 mm	IIIC	OVARY	DECEASED	2002	2.84023	3.6591
TCGA-23-2079	YES	46	YES	-17122	0	2788	283	COMPLETE RESPONSE	LOCO-REGIONAL	No Macroscopic disease	IIIC	OVARY	LIVING	2001	2.04939	3.67073
TCGA-04-1638	YES	57	YES	-20987	1685	1685	298	0	METASTASIS	No Macroscopic disease	IV	OVARY	DECEASED	2002	1.25126	3.68651
TCGA-04-1519	0	48	0	-17670	0	0	0	0	0	0	IIIC	OVARY	0	2007	1.377	3.69739
TCGA-24-1428	YES	50	YES	-18306	0	528	448	COMPLETE RESPONSE	LOCO-REGIONAL	1-10 mm	IIIC	OVARY	LIVING	2008	1.68185	3.70755
TCGA-36-1574	NO	48	YES	-17847	0	686	648	COMPLETE RESPONSE	LOCO-REGIONAL	>20 mm	IIIC	OVARY	LIVING	2007	2.21515	3.70864
TCGA-13-0768	NO	73	YES	-26999	0	256	0	COMPLETE RESPONSE	0	1-10 mm	IIIC	OVARY	LIVING	2008	3.33175	3.71112
TCGA-04-1365	YES	87	YES	-31925	0	2328	1328	COMPLETE RESPONSE	METASTASIS	0	IIIB	OVARY	LIVING	2003	2.25031	3.76859
TCGA-13-1411	NO	81	YES	-29873	0	128	0	PARTIAL RESPONSE	0	>20 mm	IIIC	OVARY	LIVING	2008	1.12275	3.77486
TCGA-13-1506	NO	45	YES	-16733	0	134	0	COMPLETE RESPONSE	0	0	IIIC	OVARY	LIVING	2008	1.68629	3.7773
TCGA-24-2289	YES	69	YES	-25191	2049	2049	568	COMPLETE RESPONSE	LOCO-REGIONAL	>20 mm	IV	OVARY	DECEASED	1997	-0.126567	3.80236
TCGA-24-0966	NO	78	YES	-28528	0	232	0	STABLE DISEASE	0	>20 mm	IIIC	OVARY	LIVING	2008	1.73486	3.80716
TCGA-13-0805	YES	57	YES	-21014	1074	1073	0	PROGRESSIVE DISEASE	METASTASIS	1-10 mm	IIIC	OVARY	DECEASED	2005	3.0648	3.81386
TCGA-13-1405	NO	49	YES	-18218	0	224	0	COMPLETE RESPONSE	0	1-10 mm	IV	OVARY	LIVING	2008	1.44733	3.81786
TCGA-13-0765	YES	50	YES	-18574	0	869	668	COMPLETE RESPONSE	METASTASIS	1-10 mm	IIIC	OVARY	LIVING	2006	-0.0242575	3.82315
TCGA-25-1630	NO	73	YES	-27005	1162	239	0	COMPLETE RESPONSE	0	1-10 mm	IIIC	OVARY	DECEASED	2002	2.00473	3.84705
TCGA-61-2094	NO	63	YES	-23272	0	2182	0	COMPLETE RESPONSE	0	0	IIIC	OVARY	LIVING	2003	2.47515	3.84875
TCGA-09-2056	NO	62	YES	-22863	0	379	0	COMPLETE RESPONSE	0	No Macroscopic disease	IIIC	OVARY	LIVING	2008	1.72866	3.86221
TCGA-25-1321	YES	65	YES	-23987	1033	1033	453	COMPLETE RESPONSE	METASTASIS	No Macroscopic disease	IIIC	OVARY	DECEASED	2001	2.2058	3.90078
TCGA-25-2397	NO	59	0	-21581	365	365	0	0	0	No Macroscopic disease	IV	OVARY	DECEASED	2004	1.48223	3.90804
TCGA-13-1404	NO	48	YES	-17783	0	201	0	COMPLETE RESPONSE	0	1-10 mm	IIIC	OVARY	LIVING	2008	2.45717	3.92257
TCGA-61-1740	NO	71	NO	-26168	74	74	0	PROGRESSIVE DISEASE	METASTASIS	>20 mm	IIIC	OVARY	DECEASED	2005	1.85118	3.93166
TCGA-24-1603	YES	53	YES	-19681	2742	2742	992	COMPLETE RESPONSE	LOCO-REGIONAL	0	IIIB	OVARY	DECEASED	1996	1.50202	3.93942
TCGA-61-1904	NO	60	YES	-22009	0	276	0	COMPLETE RESPONSE	0	1-10 mm	IIIC	OVARY	LIVING	2007	1.9507	3.94876
TCGA-23-1023	YES	65	YES	-23825	0	1233	490	COMPLETE RESPONSE	LOCO-REGIONAL	1-10 mm	IIIC	OVARY	LIVING	2005	1.85996	3.95634
TCGA-30-1718	YES	44	YES	-16400	1579	1579	896	0	LOCO-REGIONAL	1-10 mm	IIIC	OVARY	DECEASED	2002	1.52228	3.9769
TCGA-13-0913	NO	53	YES	-19572	0	912	871	COMPLETE RESPONSE	METASTASIS	No Macroscopic disease	IIIC	OVARY	LIVING	2006	2.32552	3.9777
TCGA-04-1349	YES	69	YES	-25212	656	656	425	COMPLETE RESPONSE	METASTASIS	0	IV	OVARY	DECEASED	2004	2.2773	3.98447
TCGA-13-0921	NO	72	YES	-26606	0	141	0	COMPLETE RESPONSE	0	No Macroscopic disease	IIIC	OVARY	LIVING	2008	0.299564	3.98805
TCGA-13-1505	NO	63	YES	-23238	0	128	0	COMPLETE RESPONSE	0	1-10 mm	IIIC	OVARY	LIVING	2008	1.79145	4.00015
TCGA-23-1022	YES	67	YES	-24798	1511	1293	450	COMPLETE RESPONSE	METASTASIS	1-10 mm	IIIC	OVARY	DECEASED	2003	0.704304	4.00448
TCGA-24-2254	YES	66	YES	-24406	1736	1736	606	COMPLETE RESPONSE	LOCO-REGIONAL	1-10 mm	IIIC	OVARY	DECEASED	2003	2.65847	4.00634
TCGA-25-1328	YES	38	YES	-13910	2009	1979	244	PARTIAL RESPONSE	LOCO-REGIONAL	1-10 mm	IIIC	OVARY	DECEASED	2001	1.60134	4.03153
TCGA-24-1562	YES	67	YES	-24747	1384	1384	228	COMPLETE RESPONSE	LOCO-REGIONAL	1-10 mm	IIIC	OVARY	DECEASED	1999	1.63374	4.03993
TCGA-24-1924	YES	65	YES	-23801	919	919	320	COMPLETE RESPONSE	LOCO-REGIONAL	1-10 mm	IIIC	OVARY	DECEASED	2001	2.34228	4.04389
TCGA-23-2078	NO	66	YES	-24222	0	2661	0	COMPLETE RESPONSE	0	No Macroscopic disease	IIIC	OVARY	LIVING	2001	0.439182	4.05918
TCGA-29-1778	NO	77	YES	-28146	0	454	0	COMPLETE RESPONSE	0	No Macroscopic disease	IIIC	OVARY	LIVING	2008	2.48189	4.07361
TCGA-30-1860	YES	58	YES	-21406	1366	1366	397	COMPLETE RESPONSE	LOCO-REGIONAL	>20 mm	IIIC	OVARY	DECEASED	2002	0.589016	4.09053
TCGA-24-1564	YES	67	YES	-24667	787	787	221	COMPLETE RESPONSE	METASTASIS	1-10 mm	IIIC	OVARY	DECEASED	1997	1.29039	4.09418
TCGA-24-1614	YES	57	YES	-20993	1470	1470	644	COMPLETE RESPONSE	LOCO-REGIONAL	1-10 mm	IIIC	OVARY	DECEASED	2001	2.68703	4.11082
TCGA-31-1951	YES	58	YES	-21352	0	683	658	0	LOCO-REGIONAL	No Macroscopic disease	IIIC	OVARY	LIVING	2007	1.5881	4.14865
TCGA-24-2030	YES	87	YES	-31899	1701	1641	646	COMPLETE RESPONSE	LOCO-REGIONAL	>20 mm	IIIC	OVARY	DECEASED	1995	2.40858	4.15243
TCGA-13-0885	0	70	YES	-25762	0	2780	0	COMPLETE RESPONSE	0	11-20 mm	IIIC	OVARY	LIVING	2000	3.14996	4.16197
TCGA-13-0901	YES	42	YES	-15333	0	589	390	COMPLETE RESPONSE	METASTASIS	>20 mm	IIIC	OVARY	LIVING	2004	0.550486	4.18122
TCGA-29-1781	NO	69	NO	-25404	0	254	0	COMPLETE RESPONSE	0	No Macroscopic disease	IIIC	OVARY	LIVING	2009	1.76696	4.21045
TCGA-24-1434	YES	59	YES	-21809	568	568	337	PARTIAL RESPONSE	LOCO-REGIONAL	1-10 mm	IIIC	OVARY	DECEASED	1999	2.08615	4.2257
TCGA-13-2060	NO	51	YES	-18635	0	261	0	COMPLETE RESPONSE	0	1-10 mm	IV	OVARY	LIVING	2009	3.25023	4.22597
TCGA-13-0916	NO	49	YES	-18189	0	643	0	COMPLETE RESPONSE	0	No Macroscopic disease	IIIC	OVARY	LIVING	2006	2.23111	4.23585
TCGA-42-2589	NO	54	YES	-19852	0	230	0	COMPLETE RESPONSE	0	1-10 mm	IIIC	OVARY	LIVING	2009	2.01269	4.23917
TCGA-13-0761	YES	51	YES	-18697	0	1036	423	COMPLETE RESPONSE	METASTASIS	No Macroscopic disease	IV	OVARY	LIVING	2006	1.3634	4.24918
TCGA-24-1436	YES	57	YES	-20881	260	260	0	PARTIAL RESPONSE	LOCO-REGIONAL	1-10 mm	IIIC	OVARY	DECEASED	1999	1.54322	4.26427
TCGA-23-1029	NO	46	YES	-16889	0	268	0	COMPLETE RESPONSE	0	1-10 mm	IIIC	OVARY	LIVING	2007	1.90159	4.31438
TCGA-36-1570	YES	49	YES	-17955	0	655	375	PARTIAL RESPONSE	0	>20 mm	IIIC	OVARY	LIVING	2007	2.14067	4.32282
TCGA-23-1030	YES	64	YES	-23416	0	885	543	COMPLETE RESPONSE	METASTASIS	1-10 mm	IIIC	OVARY	LIVING	2006	2.99484	4.33066
TCGA-36-2543	NO	85	NO	-31210	68	68	0	PROGRESSIVE DISEASE	0	>20 mm	IIIC	OVARY	DECEASED	2008	2.41053	4.33399
TCGA-13-1408	NO	59	YES	-21635	0	180	0	PARTIAL RESPONSE	0	>20 mm	IIIC	OVARY	LIVING	2008	0.526478	4.35693
TCGA-24-1553	YES	53	YES	-19393	1767	1767	553	COMPLETE RESPONSE	LOCO-REGIONAL	1-10 mm	IIIB	OVARY	DECEASED	1997	2.28036	4.40608
TCGA-61-1995	NO	43	YES	-16016	0	60	0	STABLE DISEASE	0	1-10 mm	IIIC	OVARY	LIVING	2009	2.69997	4.41707
TCGA-13-0803	YES	81	YES	-29685	1333	1333	336	COMPLETE RESPONSE	0	No Macroscopic disease	IIIC	OVARY	DECEASED	2001	1.69263	4.42225
TCGA-09-1668	NO	57	YES	-20971	0	1684	0	COMPLETE RESPONSE	0	0	IIIC	OVARY	LIVING	2004	1.26983	4.42963
TCGA-13-1403	NO	48	YES	-17697	0	331	0	COMPLETE RESPONSE	0	0	IIIC	OVARY	LIVING	2008	1.76801	4.43718
TCGA-29-1702	YES	84	YES	-30910	728	567	285	COMPLETE RESPONSE	LOCO-REGIONAL	1-10 mm	IIIC	OVARY	DECEASED	2005	2.39856	4.44266
TCGA-24-0968	YES	59	YES	-21664	597	597	0	PARTIAL RESPONSE	LOCO-REGIONAL	1-10 mm	IIIC	OVARY	DECEASED	2005	2.15316	4.45134
TCGA-61-1728	YES	59	YES	-21582	0	848	533	COMPLETE RESPONSE	METASTASIS	1-10 mm	IV	OVARY	LIVING	2007	1.81324	4.46396
TCGA-13-0899	YES	60	YES	-22031	0	1708	547	COMPLETE RESPONSE	METASTASIS	1-10 mm	IIIC	OVARY	LIVING	2004	1.12318	4.48664
TCGA-13-0758	YES	60	YES	-22088	346	346	0	PARTIAL RESPONSE	LOCO-REGIONAL	1-10 mm	IV	OVARY	DECEASED	2005	1.39286	4.49018
TCGA-09-1666	YES	57	YES	-21066	0	1751	480	COMPLETE RESPONSE	LOCO-REGIONAL	No Macroscopic disease	IIIC	OVARY	LIVING	2003	3.06661	4.50279
TCGA-04-1517	YES	79	YES	-29044	608	608	349	COMPLETE RESPONSE	LOCO-REGIONAL	>20 mm	IIIC	OVARY	DECEASED	2006	2.61593	4.51421
TCGA-31-1944	YES	47	YES	-17207	0	1386	678	COMPLETE RESPONSE	LOCO-REGIONAL	No Macroscopic disease	IIIC	OVARY	LIVING	2005	1.3726	4.51725
TCGA-24-1555	YES	50	YES	-18403	2692	2692	1577	COMPLETE RESPONSE	LOCO-REGIONAL	0	IIIC	OVARY	DECEASED	1997	1.92199	4.51954
TCGA-61-1918	NO	45	YES	-16689	479	479	413	COMPLETE RESPONSE	METASTASIS	No Macroscopic disease	IV	OVARY	DECEASED	2002	1.75908	4.52626
TCGA-30-1855	NO	61	NO	-22393	75	75	0	0	0	1-10 mm	IIIC	OVARY	DECEASED	2001	1.08701	4.55189
TCGA-10-0938	0	80	YES	-29557	636	604	0	PROGRESSIVE DISEASE	METASTASIS	>20 mm	IIIC	OVARY	DECEASED	2002	3.53752	4.60074
TCGA-13-0883	YES	61	YES	-22395	2096	2096	818	COMPLETE RESPONSE	LOCO-REGIONAL	1-10 mm	IIIC	OVARY	DECEASED	2002	2.46303	4.60853
TCGA-29-1701	YES	56	NO	-20736	515	514	298	PARTIAL RESPONSE	LOCO-REGIONAL	0	IIIC	OVARY	DECEASED	2004	1.38718	4.61248
TCGA-25-1320	YES	65	YES	-24018	1154	1124	423	PROGRESSIVE DISEASE	METASTASIS	1-10 mm	IIIC	OVARY	DECEASED	2001	2.95652	4.64803
TCGA-09-2051	YES	42	YES	-15650	0	1919	583	COMPLETE RESPONSE	METASTASIS	No Macroscopic disease	IIIC	OVARY	LIVING	2004	2.30332	4.66147
TCGA-61-1917	NO	60	YES	-21972	1321	1321	0	COMPLETE RESPONSE	0	0	IIIB	OVARY	DECEASED	2002	1.54843	4.67001
TCGA-23-1114	YES	55	YES	-20409	2089	2089	634	COMPLETE RESPONSE	METASTASIS	No Macroscopic disease	IIIC	OVARY	DECEASED	2000	1.93851	4.68191
TCGA-24-1544	YES	71	YES	-26140	820	820	0	PARTIAL RESPONSE	LOCO-REGIONAL	1-10 mm	IIIC	OVARY	DECEASED	2000	2.82032	4.71928
TCGA-29-2432	NO	61	YES	-22605	653	360	173	PROGRESSIVE DISEASE	0	11-20 mm	IIIC	OVARY	DECEASED	2008	0.666693	4.73771
TCGA-36-1576	NO	76	YES	-27778	0	914	816	COMPLETE RESPONSE	LOCO-REGIONAL	>20 mm	IIIC	OVARY	LIVING	2006	1.69685	4.74453
TCGA-10-0933	YES	77	YES	-28433	446	356	356	COMPLETE RESPONSE	LOCO-REGIONAL	No Macroscopic disease	IIIC	OVARY	DECEASED	2003	2.94071	4.7456
TCGA-24-0975	YES	58	YES	-21417	663	663	0	PARTIAL RESPONSE	0	1-10 mm	IIIC	OVARY	DECEASED	2004	0.0109855	4.74626
TCGA-25-1634	YES	76	YES	-27749	1091	1081	380	COMPLETE RESPONSE	METASTASIS	No Macroscopic disease	IIIC	OVARY	DECEASED	2002	1.87865	4.7575
TCGA-25-1319	NO	73	YES	-26786	1977	1977	730	0	0	11-20 mm	IIIC	OVARY	DECEASED	2000	2.721	4.77372
TCGA-20-1685	NO	45	YES	-16745	0	507	0	COMPLETE RESPONSE	0	1-10 mm	IIIC	OVARY	LIVING	2008	2.52168	4.7738
TCGA-30-1880	YES	56	YES	-20525	1751	1751	348	PARTIAL RESPONSE	LOCO-REGIONAL	No Macroscopic disease	IIIC	OVARY	DECEASED	2001	1.13485	4.77857
TCGA-24-1558	YES	73	YES	-27004	594	594	273	PARTIAL RESPONSE	LOCO-REGIONAL	1-10 mm	IIIC	OVARY	DECEASED	2000	2.35509	4.78534
TCGA-29-1769	NO	40	YES	-14753	0	699	0	COMPLETE RESPONSE	0	1-10 mm	IIIC	OVARY	LIVING	2007	1.80651	4.78626
TCGA-61-2088	NO	51	YES	-18769	0	145	0	0	0	No Macroscopic disease	IIIC	OVARY	LIVING	2009	2.79598	4.79269
TCGA-24-2019	0	46	YES	-17009	0	148	0	0	0	1-10 mm	IIIC	OVARY	LIVING	2009	2.45507	4.84741
TCGA-24-2290	YES	56	YES	-20529	1102	1102	324	COMPLETE RESPONSE	LOCO-REGIONAL	1-10 mm	IIIC	OMENTUM	DECEASED	1997	3.28118	4.85172
TCGA-29-1784	0	55	YES	-20209	0	163	0	COMPLETE RESPONSE	0	No Macroscopic disease	IIIC	OVARY	LIVING	2009	2.37998	4.85386
TCGA-13-0912	YES	58	YES	-21427	0	1036	468	COMPLETE RESPONSE	LOCO-REGIONAL	No Macroscopic disease	IIIC	OVARY	LIVING	2006	1.28998	4.8554
TCGA-29-2427	YES	60	YES	-21940	0	1900	1581	COMPLETE RESPONSE	0	>20 mm	IIIC	OVARY	LIVING	2004	2.60009	4.86374
TCGA-61-2111	YES	61	YES	-22517	0	3824	2205	COMPLETE RESPONSE	METASTASIS	0	IV	OVARY	LIVING	1998	3.0507	4.88931
TCGA-24-2271	YES	55	YES	-20399	962	962	827	0	METASTASIS	>20 mm	IIIC	OVARY	DECEASED	1999	0.669312	4.92173
TCGA-36-2532	NO	61	YES	-22333	0	897	0	0	0	No Macroscopic disease	IIIC	OVARY	LIVING	2007	2.4749	4.93219
TCGA-10-0930	YES	70	YES	-25736	1040	1011	680	COMPLETE RESPONSE	LOCO-REGIONAL	1-10 mm	IIIC	OVARY	DECEASED	2002	2.21452	4.94649
TCGA-13-0923	NO	74	YES	-27080	0	195	0	COMPLETE RESPONSE	0	No Macroscopic disease	IIIC	OVARY	LIVING	2008	4.55005	4.94948
TCGA-13-1507	NO	77	YES	-28444	0	145	0	COMPLETE RESPONSE	0	1-10 mm	IIIC	OVARY	LIVING	2008	3.08228	4.95845
TCGA-23-1032	NO	73	NO	-26715	84	68	0	0	0	1-10 mm	IV	OVARY	DECEASED	2002	5.34436	4.95964
TCGA-20-1684	NO	51	YES	-18755	0	580	0	COMPLETE RESPONSE	0	1-10 mm	IIIC	OVARY	LIVING	2007	2.67031	4.96377
TCGA-30-1853	YES	58	YES	-21403	1103	1103	634	COMPLETE RESPONSE	LOCO-REGIONAL	1-10 mm	IIIC	OVARY	DECEASED	2000	2.69054	4.98411
TCGA-61-2610	YES	61	YES	-22481	1579	1579	523	STABLE DISEASE	LOCO-REGIONAL	11-20 mm	IIIC	OVARY	DECEASED	1998	2.22877	4.99318
TCGA-24-1842	NO	49	YES	-18227	0	253	0	COMPLETE RESPONSE	0	1-10 mm	IIIC	OVARY	LIVING	2009	2.63695	5.01447
TCGA-24-0982	YES	77	YES	-28201	679	679	152	COMPLETE RESPONSE	METASTASIS	1-10 mm	IIIC	OVARY	DECEASED	2003	1.8445	5.04692
TCGA-24-1426	NO	43	YES	-15948	0	163	0	COMPLETE RESPONSE	0	1-10 mm	IIIC	OVARY	LIVING	2008	2.695	5.05036
TCGA-09-2053	NO	72	YES	-26433	0	1209	0	COMPLETE RESPONSE	0	No Macroscopic disease	IIIC	OVARY	LIVING	2005	3.76188	5.0561
TCGA-29-1783	0	58	YES	-21284	0	219	0	0	0	1-10 mm	IIIC	OVARY	LIVING	2009	2.79622	5.06279
TCGA-25-1312	NO	69	0	-25537	31	31	0	0	0	1-10 mm	IV	OVARY	DECEASED	2001	3.11485	5.06462
TCGA-24-1548	YES	57	YES	-20944	493	493	207	COMPLETE RESPONSE	LOCO-REGIONAL	1-10 mm	IIIC	OVARY	DECEASED	1997	3.70885	5.11374
TCGA-61-1725	YES	40	YES	-14782	0	955	843	STABLE DISEASE	METASTASIS	11-20 mm	IIIC	OVARY	LIVING	2007	2.08527	5.13882
TCGA-29-1697	YES	62	YES	-22933	948	948	499	COMPLETE RESPONSE	METASTASIS	>20 mm	IIIC	OVARY	DECEASED	2003	4.44513	5.14686
TCGA-61-1738	YES	60	YES	-21965	1089	1089	276	PROGRESSIVE DISEASE	METASTASIS	1-10 mm	IIIC	OVARY	DECEASED	2005	3.35708	5.17759
TCGA-36-1571	YES	53	YES	-19608	695	695	374	COMPLETE RESPONSE	LOCO-REGIONAL	No Macroscopic disease	IIIB	OVARY	DECEASED	2007	3.18729	5.18311
TCGA-25-1316	YES	55	YES	-20331	1279	1126	0	PROGRESSIVE DISEASE	0	1-10 mm	IIIC	OVARY	DECEASED	2000	2.15575	5.26782
TCGA-61-1733	YES	71	YES	-26180	0	966	174	STABLE DISEASE	METASTASIS	No Macroscopic disease	IIIC	OVARY	LIVING	2006	2.47216	5.28733
TCGA-10-0935	YES	68	YES	-25098	1077	1077	0	0	0	1-10 mm	IIIC	OVARY	DECEASED	2003	3.08662	5.29486
TCGA-24-2026	0	79	YES	-29050	1059	1059	0	0	0	>20 mm	IIIC	OVARY	DECEASED	1995	2.08295	5.3099
TCGA-25-2396	NO	71	0	-26144	92	92	0	0	0	No Macroscopic disease	IIIC	OVARY	DECEASED	2004	3.74795	5.34762
TCGA-04-1348	YES	44	YES	-16236	1483	1483	574	COMPLETE RESPONSE	METASTASIS	1-10 mm	IIIB	OVARY	DECEASED	2004	3.45889	5.41732
TCGA-13-0762	NO	65	YES	-23960	0	981	0	COMPLETE RESPONSE	0	No Macroscopic disease	IIIC	OVARY	LIVING	2006	2.80201	5.41852
TCGA-25-1632	YES	68	YES	-24992	1799	1732	537	COMPLETE RESPONSE	METASTASIS	1-10 mm	IV	OVARY	DECEASED	2002	1.70492	5.41867
TCGA-10-0934	YES	51	YES	-18602	203	118	110	PROGRESSIVE DISEASE	METASTASIS	1-10 mm	IIIC	OVARY	DECEASED	2003	3.58363	5.44757
TCGA-24-1431	YES	67	YES	-24757	583	583	199	0	LOCO-REGIONAL	1-10 mm	IIIC	OVARY	DECEASED	1999	2.40748	5.46144
TCGA-24-1463	YES	70	YES	-25733	2218	2218	971	COMPLETE RESPONSE	LOCO-REGIONAL	>20 mm	IIIC	OVARY	DECEASED	2000	1.0202	5.50272
TCGA-36-2551	YES	57	YES	-21045	0	491	338	COMPLETE RESPONSE	METASTASIS	>20 mm	IIIC	OVARY	LIVING	2009	3.57005	5.51154
TCGA-23-2077	YES	45	YES	-16551	0	3525	1232	COMPLETE RESPONSE	LOCO-REGIONAL	No Macroscopic disease	IIIC	OVARY	LIVING	1999	3.26874	5.52183
TCGA-24-1469	NO	71	YES	-25937	0	277	0	COMPLETE RESPONSE	0	1-10 mm	IIIC	OVARY	LIVING	2008	3.13617	5.55441
TCGA-24-1424	NO	67	YES	-24545	0	183	0	COMPLETE RESPONSE	0	1-10 mm	IIIC	OVARY	LIVING	2008	3.28791	5.56674
TCGA-04-1347	NO	81	YES	-29695	0	1918	0	COMPLETE RESPONSE	0	No Macroscopic disease	IV	OVARY	LIVING	2004	2.62361	5.5712
TCGA-24-2027	YES	51	YES	-18835	3336	3336	617	COMPLETE RESPONSE	LOCO-REGIONAL	>20 mm	IV	OVARY	DECEASED	1995	2.2709	5.59583
TCGA-25-1870	YES	59	YES	-21550	454	454	242	PARTIAL RESPONSE	METASTASIS	11-20 mm	IIIC	OVARY	DECEASED	1994	2.94642	5.61209
TCGA-24-1435	YES	57	YES	-21107	1324	1324	505	COMPLETE RESPONSE	LOCO-REGIONAL	1-10 mm	IIIC	OVARY	DECEASED	1999	2.09519	5.64466
TCGA-09-1674	NO	79	YES	-28878	0	260	0	COMPLETE RESPONSE	0	1-10 mm	IIIC	OVARY	LIVING	2008	3.17257	5.65606
TCGA-61-1900	NO	51	YES	-18963	0	176	0	STABLE DISEASE	0	No Macroscopic disease	IIIB	OVARY	LIVING	2008	1.67308	5.65895
TCGA-24-2033	YES	87	YES	-31976	562	562	351	PARTIAL RESPONSE	LOCO-REGIONAL	>20 mm	IIIC	OVARY	DECEASED	1995	3.27109	5.6758
TCGA-09-1673	NO	50	YES	-18599	0	92	0	0	0	>20 mm	IV	OVARY	LIVING	2008	4.48853	5.67602
TCGA-09-1662	YES	58	YES	-21246	2717	2717	1046	COMPLETE RESPONSE	METASTASIS	1-10 mm	IV	OVARY	DECEASED	2001	1.91914	5.75535
TCGA-25-2393	YES	81	YES	-29584	1157	1157	305	PARTIAL RESPONSE	METASTASIS	11-20 mm	IIIC	OVARY	DECEASED	2003	4.26044	5.76661
TCGA-09-1659	YES	51	YES	-18733	303	303	0	STABLE DISEASE	0	>20 mm	IIIC	OVARY	DECEASED	1997	1.98305	5.77222
TCGA-10-0926	YES	63	YES	-23307	788	788	287	COMPLETE RESPONSE	METASTASIS	11-20 mm	IIIC	OVARY	DECEASED	2000	2.89623	5.79245
TCGA-24-1843	NO	67	YES	-24469	0	106	0	COMPLETE RESPONSE	0	1-10 mm	IIIC	OVARY	LIVING	2009	2.45834	5.81632
TCGA-13-0920	YES	65	YES	-24063	0	420	297	COMPLETE RESPONSE	METASTASIS	1-10 mm	IIIC	OVARY	LIVING	2007	1.96957	5.87705
TCGA-24-1430	YES	68	YES	-24939	862	862	448	COMPLETE RESPONSE	LOCO-REGIONAL	>20 mm	IIIC	OVARY	DECEASED	2000	1.70279	5.88005
TCGA-24-1845	NO	42	YES	-15599	0	116	0	0	0	1-10 mm	IIIC	OVARY	LIVING	2009	3.22816	5.88688
TCGA-25-1314	YES	42	YES	-15462	1003	973	0	PARTIAL RESPONSE	0	1-10 mm	IV	OVARY	DECEASED	2000	0.999348	5.9181
TCGA-29-2434	0	52	YES	-18996	0	349	0	COMPLETE RESPONSE	0	No Macroscopic disease	IIIC	OVARY	LIVING	2009	1.93523	5.95298
TCGA-25-1878	YES	60	YES	-22034	2587	2587	971	COMPLETE RESPONSE	METASTASIS	1-10 mm	IIIC	OVARY	DECEASED	1994	4.01297	5.96885
TCGA-13-0757	NO	71	YES	-25999	340	340	293	COMPLETE RESPONSE	METASTASIS	1-10 mm	IIIC	OVARY	DECEASED	2005	3.519	5.97088
TCGA-61-1899	NO	81	YES	-29692	0	256	0	COMPLETE RESPONSE	0	No Macroscopic disease	IIIC	OVARY	LIVING	2008	3.0759	6.07459
TCGA-25-1324	NO	74	YES	-27090	1035	1035	0	0	0	1-10 mm	IIIC	OVARY	DECEASED	2001	4.67703	6.07861
TCGA-24-1920	NO	74	YES	-27042	0	298	0	COMPLETE RESPONSE	0	1-10 mm	IIIC	OVARY	LIVING	2009	3.51231	6.10895
TCGA-13-0717	YES	54	YES	-20042	748	748	294	COMPLETE RESPONSE	METASTASIS	>20 mm	IIIC	OVARY	DECEASED	2000	4.02548	6.15263
TCGA-61-2000	YES	67	YES	-24723	0	441	339	STABLE DISEASE	LOCO-REGIONAL	No Macroscopic disease	IIIC	OVARY	LIVING	2008	3.63667	6.17915
TCGA-04-1350	YES	46	NO	-16941	1946	1946	111	STABLE DISEASE	METASTASIS	>20 mm	IIIC	OVARY	DECEASED	2003	4.78519	6.21475
TCGA-36-2544	NO	58	YES	-21383	0	638	0	PARTIAL RESPONSE	METASTASIS	>20 mm	IIIC	OVARY	LIVING	2008	1.62736	6.26498
TCGA-24-1419	YES	62	YES	-22659	0	239	0	COMPLETE RESPONSE	0	11-20 mm	IIIC	OVARY	LIVING	2008	2.56491	6.27679
TCGA-23-1031	YES	60	YES	-22225	574	574	0	PARTIAL RESPONSE	0	1-10 mm	IV	OVARY	DECEASED	2003	3.41062	6.28132
TCGA-24-1423	NO	61	YES	-22281	0	190	0	COMPLETE RESPONSE	0	1-10 mm	IIIC	OVARY	LIVING	2008	2.3458	6.33732
TCGA-09-2054	YES	58	YES	-21285	636	636	0	PROGRESSIVE DISEASE	0	1-10 mm	IIIC	OVARY	DECEASED	2005	3.47935	6.36395
TCGA-13-0727	YES	71	YES	-26184	462	462	253	COMPLETE RESPONSE	METASTASIS	1-10 mm	IIIC	OVARY	DECEASED	2003	3.64753	6.37094
TCGA-13-0794	YES	60	YES	-21945	0	923	845	COMPLETE RESPONSE	LOCO-REGIONAL	1-10 mm	IIIC	OVARY	LIVING	2006	2.80524	6.41083
TCGA-13-2061	NO	59	YES	-21543	0	328	0	COMPLETE RESPONSE	0	No Macroscopic disease	IIIC	OVARY	LIVING	2009	3.75645	6.42813
TCGA-24-1471	NO	60	YES	-22081	0	36	0	0	0	>20 mm	IIIC	OVARY	LIVING	2009	1.7934	6.43672
TCGA-29-2429	0	79	0	-29156	421	148	0	0	0	>20 mm	IIIC	OVARY	DECEASED	2005	3.70714	6.44758
TCGA-24-1567	YES	54	YES	-19843	524	524	335	0	0	1-10 mm	IIIB	OVARY	DECEASED	1999	2.32558	6.47322
TCGA-13-0800	NO	52	YES	-19086	0	247	0	COMPLETE RESPONSE	0	No Macroscopic disease	IIIC	OVARY	LIVING	2008	3.52291	6.48328
TCGA-24-2020	YES	67	YES	-24682	4623	4623	723	COMPLETE RESPONSE	LOCO-REGIONAL	1-10 mm	IIIC	OVARY	DECEASED	1994	5.13853	6.52672
TCGA-09-0369	YES	56	YES	-20705	1081	1081	273	COMPLETE RESPONSE	LOCO-REGIONAL	No Macroscopic disease	IIIC	OVARY	DECEASED	2003	3.08274	6.52847
TCGA-24-1852	YES	55	YES	-20389	2201	2201	1009	COMPLETE RESPONSE	LOCO-REGIONAL	1-10 mm	IIIC	OVARY	DECEASED	1997	3.42653	6.67561
TCGA-29-1761	NO	80	YES	-29337	528	517	0	STABLE DISEASE	0	>20 mm	IIIC	OVARY	DECEASED	1998	4.64547	6.70908
TCGA-61-1741	YES	76	YES	-27762	1024	1024	487	COMPLETE RESPONSE	METASTASIS	>20 mm	IIIB	OVARY	DECEASED	2004	4.17478	6.75241
TCGA-09-2049	YES	64	YES	-23410	0	3418	952	COMPLETE RESPONSE	0	>20 mm	IIIC	OVARY	LIVING	1999	3.73642	6.84038
TCGA-13-1497	YES	48	YES	-17528	0	1652	813	COMPLETE RESPONSE	METASTASIS	0	IIIC	OVARY	LIVING	2004	4.45638	6.86208
TCGA-36-1575	NO	83	YES	-30591	0	260	0	0	0	No Macroscopic disease	IIIB	OVARY	LIVING	2006	5.48059	6.88285
TCGA-13-0799	NO	44	YES	-16170	0	237	0	COMPLETE RESPONSE	0	No Macroscopic disease	IIIC	OVARY	LIVING	2008	4.01837	6.91903
TCGA-57-1583	NO	57	YES	-21154	346	346	0	0	0	No Macroscopic disease	IIIC	OVARY	DECEASED	2006	2.76546	7.00515
TCGA-13-0802	NO	79	YES	-29075	0	249	0	COMPLETE RESPONSE	0	No Macroscopic disease	IIIC	OVARY	LIVING	2008	1.43711	7.04375
TCGA-25-1871	YES	70	YES	-25626	760	760	230	PROGRESSIVE DISEASE	METASTASIS	11-20 mm	IIIC	OVARY	DECEASED	1993	5.0881	7.08803
TCGA-04-1364	YES	61	YES	-22294	1024	1024	288	PROGRESSIVE DISEASE	METASTASIS	1-10 mm	IIIC	OVARY	DECEASED	2003	5.1258	7.09739
TCGA-23-2645	NO	54	YES	-19758	0	137	0	0	0	No Macroscopic disease	IIIC	OVARY	LIVING	2009	2.9663	7.20758
TCGA-09-2048	NO	63	YES	-23043	137	137	0	STABLE DISEASE	0	1-10 mm	IIIC	OVARY	DECEASED	1999	2.08791	7.39237
TCGA-24-1474	YES	57	YES	-20902	675	675	331	PARTIAL RESPONSE	LOCO-REGIONAL	1-10 mm	IIIC	OVARY	DECEASED	2000	2.72223	7.43893
TCGA-61-2092	NO	57	YES	-21071	0	1573	0	COMPLETE RESPONSE	0	No Macroscopic disease	IIIC	OVARY	LIVING	2004	5.04295	7.55763
TCGA-13-1407	NO	51	YES	-18895	0	184	0	COMPLETE RESPONSE	0	0	IIIC	OVARY	LIVING	2008	4.50931	7.56118
TCGA-04-1371	NO	58	YES	-21243	0	2505	0	0	0	1-10 mm	IIIC	OVARY	LIVING	2001	4.62739	7.68139
TCGA-29-1774	YES	82	YES	-29991	0	526	233	PROGRESSIVE DISEASE	LOCO-REGIONAL	>20 mm	IIIC	OVARY	LIVING	2008	2.83104	7.72615
TCGA-25-1877	YES	81	YES	-29614	730	549	549	COMPLETE RESPONSE	METASTASIS	1-10 mm	IIIC	OVARY	DECEASED	1993	4.48229	8.48153
TCGA-13-2066	NO	49	YES	-18170	0	295	0	COMPLETE RESPONSE	0	1-10 mm	IV	OVARY	LIVING	2009	4.57621	9.17187

## Sheet: GBM analysis
Table S14-3: Analysis of patient data
	age_at_initial_pathologic_diagnosis	days_to_birth	days_to_death	days_to_last_followup	days_to_tumor_progression	days_to_tumor_recurrence	gender	year_of_initial_pathologic_diagnosis	miR-93 vs miR-221	miR-19a vs miR-222
TCGA-12-0657	69	-25413	3	3	0	0	MALE	1996	-0.22732	-1.34819
TCGA-06-0402	71	-26059	8	8	0	0	MALE	1993	0.406323	-0.346693
TCGA-14-1794	59	-21628	30	30	0	0	MALE	2005	1.67847	-0.360249
TCGA-08-0352	79	-29106	39	39	0	0	MALE	2003	-0.512942	-1.77749
TCGA-08-0345	71	-25960	53	53	0	0	FEMALE	1992	1.27952	0.063292
TCGA-14-0867	67	-24815	62	62	0	0	MALE	2002	0.584456	-1.41799
TCGA-06-0649	73	-26796	64	62	0	0	FEMALE	2007	0.972229	-0.303182
TCGA-06-0145	53	-19660	71	71	0	0	FEMALE	2002	1.47802	-1.48465
TCGA-06-0747	53	-19657	82	82	0	0	FEMALE	2007	0.314763	-1.14095
TCGA-08-0385	71	-26233	82	31	0	0	MALE	2003	3.3812	2.13814
TCGA-02-0033	54	-20070	86	86	32	0	MALE	2003	-0.902445	-2.83132
TCGA-27-2526	79	-28976	87	87	0	0	FEMALE	2007	1.45574	-0.305086
TCGA-06-0413	77	-28433	96	5	0	0	FEMALE	1995	0.754513	0.162934
TCGA-02-0048	80	-29299	97	97	23	0	MALE	2005	1.63343	0.348948
TCGA-06-0157	63	-23127	97	97	0	0	FEMALE	1998	1.79585	-0.719616
TCGA-06-0174	54	-19824	98	67	47	0	MALE	2003	1.73351	-0.508112
TCGA-14-0812	65	-24085	99	99	0	0	MALE	2003	0.517794	-1.25944
TCGA-76-4929	76	-27830	111	111	0	0	FEMALE	2005	2.10924	-0.204757
TCGA-06-0182	76	-27963	111	77	0	0	MALE	2004	2.18996	-2.25165
TCGA-12-0692	75	-27519	111	80	35	0	FEMALE	2000	1.65308	0.721073
TCGA-14-1401	54	-19921	114	114	0	0	MALE	2004	0.903408	-0.824994
TCGA-16-0846	85	-31111	119	119	0	0	MALE	2006	1.33093	0.303564
TCGA-06-0127	67	-24502	120	108	90	0	MALE	2002	0.043442	-2.49418
TCGA-12-1098	75	-27726	121	121	0	93	FEMALE	2007	-0.473316	-0.517674
TCGA-06-0397	57	-20997	121	15	0	0	FEMALE	1993	-1.44228	-3.89292
TCGA-02-0281	78	-28695	121	121	0	0	FEMALE	1991	2.47896	0.403908
TCGA-06-0177	64	-23498	126	60	0	0	MALE	2004	2.18024	1.891
TCGA-08-0246	57	-20974	127	119	92	0	FEMALE	2001	0.517583	-0.677925
TCGA-08-0510	75	-27675	129	106	0	89	MALE	2000	-1.21544	-3.11928
TCGA-76-4926	68	-25085	138	138	34	0	MALE	2005	0.913563	-1.7966
TCGA-16-1047	66	-24300	139	25	25	0	FEMALE	2005	-0.507536	-1.82541
TCGA-06-0410	76	-28084	142	142	0	0	FEMALE	1995	1.98606	1.44047
TCGA-02-0003	50	-18340	144	144	0	40	MALE	2003	2.2287	-0.355896
TCGA-76-4925	76	-28011	145	145	87	0	MALE	2005	1.09915	0.501548
TCGA-08-0521	17	-6376	146	146	125	0	MALE	2002	-1.87028	-3.19493
TCGA-14-0817	69	-25425	164	164	0	0	FEMALE	2002	0.966045	-0.517185
TCGA-02-0071	53	-19425	167	167	8	0	MALE	2005	0.679337	-1.09077
TCGA-06-0197	65	-24095	168	79	47	0	FEMALE	1994	-0.527724	-2.08538
TCGA-06-0645	55	-20448	175	98	0	0	FEMALE	2007	0.139946	-1.67554
TCGA-06-0646	60	-22272	175	136	90	0	MALE	2007	1.5226	0.309783
TCGA-14-1827	51	-18827	179	179	0	0	MALE	1998	0.916361	-0.810461
TCGA-14-0783	36	-13159	188	188	0	0	FEMALE	2000	1.05657	-0.976329
TCGA-02-0054	44	-16223	199	199	72	0	FEMALE	2005	0.390572	-1.51125
TCGA-06-0126	86	-31627	210	3	0	0	MALE	2001	1.14784	-0.210823
TCGA-14-1452	60	-22106	216	216	0	172	MALE	2005	-0.61545	-1.36919
TCGA-08-0524	17	-6464	220	198	61	0	FEMALE	2002	4.23805	4.09507
TCGA-06-0210	72	-26600	225	151	67	0	FEMALE	1997	0.240649	-2.62932
TCGA-06-0195	63	-23131	225	214	147	0	MALE	1994	2.01167	0.309637
TCGA-12-1090	58	-21377	230	189	0	0	MALE	2001	2.30817	1.27523
TCGA-12-0654	48	-17624	231	218	216	0	FEMALE	2000	-0.03582	-1.71091
TCGA-14-1825	70	-25684	232	232	91	0	MALE	2007	2.87514	1.98191
TCGA-02-0324	69	-25352	234	234	163	0	FEMALE	1995	0.578617	-0.843865
TCGA-08-0511	69	-25299	235	235	0	0	MALE	2000	0.200647	-1.93146
TCGA-06-0745	59	-21884	238	163	91	0	MALE	2007	-0.720222	-2.36449
TCGA-06-0208	52	-19108	255	166	148	0	FEMALE	1997	0.583934	-0.780962
TCGA-08-0346	69	-25409	256	132	75	0	MALE	1993	-0.258017	-2.65919
TCGA-06-0149	74	-27315	261	238	203	0	FEMALE	2005	0.671317	-2.70856
TCGA-02-0086	45	-16763	268	268	97	0	FEMALE	2005	-1.13396	-3.02669
TCGA-12-0828	57	-20909	271	271	13	0	MALE	2000	1.31919	-1.74116
TCGA-12-1096	55	-20321	277	277	0	270	MALE	2007	0.902832	1.27438
TCGA-16-1060	70	-25812	278	111	111	0	FEMALE	2005	-0.7424	-2.37459
TCGA-02-0059	68	-25096	291	291	0	21	MALE	2005	-0.108989	-1.63313
TCGA-06-0412	56	-20618	291	245	130	0	FEMALE	1995	0.618151	-0.946159
TCGA-06-0648	77	-28477	297	293	201	0	MALE	2007	2.21449	0.938352
TCGA-08-0349	46	-16964	298	231	92	0	MALE	2000	1.69348	-0.588807
TCGA-27-1832	59	-21677	300	0	183	0	FEMALE	2007	0.077023	-1.61375
TCGA-02-0074	68	-24906	310	310	154	0	FEMALE	2005	2.50161	1.60079
TCGA-16-1055	48	-17840	313	301	0	288	MALE	2004	1.09497	-0.036103
TCGA-06-0190	62	-22835	317	313	88	0	MALE	2006	0.310151	-3.07647
TCGA-12-0620	57	-21068	318	181	0	0	MALE	2005	0.951651	-1.92534
TCGA-06-0155	61	-22497	318	263	256	0	MALE	1998	1.07915	-1.26145
TCGA-02-0039	54	-20065	320	320	102	0	MALE	2005	1.13362	-1.01214
TCGA-02-0430	67	-24641	321	321	0	0	FEMALE	1997	1.6239	0.218142
TCGA-02-0009	61	-22456	322	322	264	0	FEMALE	2003	0.665445	-1.41555
TCGA-02-0338	41	-15231	322	322	167	0	MALE	1996	-0.20587	4.4521
TCGA-12-0821	62	-22949	323	323	0	259	MALE	1998	2.23044	0.74915
TCGA-02-0325	61	-22598	323	323	284	0	MALE	1996	1.65805	1.5346
TCGA-02-0038	48	-17749	326	326	238	0	FEMALE	2004	1.80108	0.693372
TCGA-08-0520	70	-25766	326	326	0	105	MALE	2001	2.9993	1.46477
TCGA-02-0269	68	-25194	327	327	99	0	MALE	1990	1.29496	-0.424739
TCGA-06-0158	73	-26855	329	166	90	0	MALE	1998	2.70446	1.85767
TCGA-06-0394	51	-18913	329	313	87	0	MALE	1992	-0.385197	-2.32151
TCGA-08-0514	69	-25457	337	259	0	0	FEMALE	2001	0.119095	-0.748587
TCGA-02-0004	59	-21617	345	345	314	0	MALE	2002	-0.025803	-2.00251
TCGA-02-0440	62	-22955	345	345	212	0	MALE	1997	2.7185	1.02707
TCGA-02-0001	44	-16179	353	358	0	137	FEMALE	2002	-0.79389	-3.04163
TCGA-02-0106	54	-19883	355	355	0	195	MALE	2004	0.512549	-3.9727
TCGA-06-0143	58	-21386	357	357	0	264	MALE	2006	1.15443	-2.56684
TCGA-06-0211	47	-17514	360	360	53	0	MALE	1997	0.875978	-0.337857
TCGA-02-0027	33	-12369	370	315	257	0	FEMALE	2005	0.132168	-1.32926
TCGA-08-0348	64	-23373	370	316	0	197	MALE	2000	2.20321	1.14735
TCGA-32-2491	63	-23130	372	372	0	70	MALE	2005	0.037369	-3.41704
TCGA-02-0339	67	-24524	377	377	148	0	MALE	1995	2.70963	2.38252
TCGA-08-0509	63	-23273	382	17	0	0	MALE	1999	0.368054	-1.48855
TCGA-02-0052	49	-18060	383	383	204	0	MALE	2005	2.82638	0.897226
TCGA-12-0618	49	-18071	394	49	0	0	MALE	2003	2.16029	0.908734
TCGA-06-0238	46	-17037	404	359	311	0	MALE	2007	0.96814	-2.91376
TCGA-15-1449	65	-23828	404	167	0	74	MALE	2006	1.15445	-1.10753
TCGA-06-0237	75	-27735	415	314	0	0	FEMALE	2006	2.32669	1.24198
TCGA-14-0790	64	-23674	418	418	0	0	FEMALE	2006	2.03401	-0.341587
TCGA-15-0742	65	-24050	418	300	231	0	MALE	2005	1.55538	-0.835473
TCGA-26-1439	63	-23302	422	422	283	0	MALE	2007	0.194858	-1.46498
TCGA-02-0285	50	-18353	422	422	0	0	FEMALE	1991	1.14558	-1.96371
TCGA-16-1063	72	-26313	425	425	369	0	MALE	2006	0.913833	-1.41076
TCGA-08-0390	69	-25304	425	322	0	0	MALE	2005	-1.48981	-3.34531
TCGA-16-1056	55	-20309	426	406	0	239	MALE	2006	1.08001	1.03449
TCGA-27-1837	36	-13368	427	427	135	0	MALE	2007	0.798696	-1.40205
TCGA-02-0034	60	-22166	430	430	386	0	MALE	2003	0.399327	-1.72955
TCGA-02-0289	57	-21031	432	432	244	0	MALE	1992	0.277294	-0.726843
TCGA-06-0133	64	-23402	435	428	78	0	MALE	2007	1.96961	-0.929243
TCGA-27-2527	81	-29619	438	438	0	0	MALE	2007	-1.69265	-3.06106
TCGA-02-0271	26	-9578	440	440	0	0	MALE	1990	0.417967	-0.672978
TCGA-02-0422	50	-18367	441	441	125	0	MALE	1996	-0.489267	-1.9588
TCGA-02-0047	78	-28759	447	447	57	0	MALE	2005	0.846834	-2.08834
TCGA-12-0780	51	-18646	452	434	91	0	FEMALE	2006	0.978501	-0.043481
TCGA-12-0778	53	-19460	453	451	231	0	MALE	2006	0.350662	-2.82389
TCGA-08-0380	74	-27277	454	330	151	0	FEMALE	1997	0.739183	-0.175233
TCGA-02-0051	43	-15983	458	458	88	0	MALE	2005	-2.13813	-3.66159
TCGA-14-0736	49	-18219	459	459	0	127	MALE	1999	1.15516	-0.904417
TCGA-08-0389	59	-21638	467	97	0	0	MALE	2005	2.59286	-0.567243
TCGA-32-1970	59	-21613	467	467	408	0	MALE	2005	2.0006	0.860152
TCGA-08-0360	76	-27894	468	352	0	112	MALE	2005	1.14995	-0.246812
TCGA-12-1598	75	-27730	476	287	0	0	FEMALE	2006	1.80831	0.711497
TCGA-02-0330	51	-18654	484	484	120	0	FEMALE	1995	1.22444	-0.153214
TCGA-14-1034	60	-22028	485	485	274	0	FEMALE	1999	0.77963	-1.66372
TCGA-02-0290	49	-18066	485	485	374	0	MALE	1992	0.396609	-1.15529
TCGA-12-1093	66	-24296	486	364	0	322	FEMALE	2006	0.52848	-2.28067
TCGA-08-0525	52	-19012	486	486	343	0	MALE	2001	0.761276	-0.513517
TCGA-27-2523	63	-23034	489	489	402	0	MALE	2005	1.33901	-0.586336
TCGA-02-0451	62	-22662	492	492	0	427	FEMALE	1998	-0.070862	-0.692113
TCGA-16-0850	52	-19281	498	496	0	83	FEMALE	2007	3.8422	2.224
TCGA-14-0865	67	-24797	502	502	215	0	MALE	2002	2.69354	0.599395
TCGA-02-0258	36	-13268	503	503	0	503	FEMALE	1989	3.19628	3.37369
TCGA-27-1831	66	-24447	504	504	143	0	MALE	2006	0.436523	-1.47379
TCGA-02-0260	54	-19956	514	514	0	0	MALE	1989	2.60613	1.371
TCGA-14-2554	52	-19090	532	532	0	0	FEMALE	2002	0.484645	-1.75246
TCGA-16-0848	57	-20847	535	302	0	129	MALE	2007	1.34928	0.124903
TCGA-76-4927	58	-21193	535	535	[Discrepancy]	0	MALE	2005	1.16612	-0.398003
TCGA-02-0266	14	-5303	538	538	293	0	MALE	1990	0.540962	0.009508
TCGA-14-1821	31	-11329	540	540	0	331	MALE	2005	2.53619	1.55236
TCGA-06-0147	51	-18742	541	508	0	0	FEMALE	1999	0.402138	0.219966
TCGA-14-1823	58	-21384	542	542	0	139	FEMALE	2007	-0.086403	-1.87227
TCGA-08-0354	52	-19198	546	458	253	0	FEMALE	2003	-0.000851	-2.76653
TCGA-08-0386	74	-27053	548	478	0	427	MALE	2005	1.77152	0.33002
TCGA-08-0529	56	-20556	559	526	0	328	FEMALE	2004	0.894901	-0.231633
TCGA-12-0820	40	-14877	562	562	0	272	MALE	1997	1.75983	0.045372
TCGA-14-1037	66	-24425	587	587	0	326	FEMALE	2002	0.407855	-1.3637
TCGA-08-0518	60	-21995	588	39	134	0	FEMALE	2001	1.16094	0.387167
TCGA-08-0516	14	-5308	596	561	40	0	MALE	2001	1.58189	1.59812
TCGA-02-0064	50	-18280	600	600	0	496	MALE	2005	0.215841	-2.61057
TCGA-06-0221	31	-11332	603	548	260	0	MALE	2000	1.85067	0.206587
TCGA-06-0146	33	-12252	611	611	530	0	FEMALE	1995	2.56874	1.98371
TCGA-02-0023	38	-14002	612	612	435	0	FEMALE	2003	0.151338	-1.75104
TCGA-06-0124	67	-24591	619	123	0	0	MALE	1998	-0.994016	-2.99732
TCGA-12-0703	46	-17125	619	550	207	0	MALE	1996	0.295802	-1.58492
TCGA-12-0829	75	-27470	626	626	0	473	MALE	2006	0.123249	-2.17111
TCGA-02-0015	50	-18404	627	627	0	456	MALE	2002	0.645863	-1.67412
TCGA-02-0011	19	-6926	630	630	144	0	FEMALE	2004	3.5228	3.21207
TCGA-02-0075	63	-23205	634	634	336	0	MALE	2005	-0.132091	-2.54967
TCGA-16-1062	57	-21148	646	556	518	0	FEMALE	2006	0.822651	-1.00412
TCGA-27-1835	53	-19443	648	648	157	0	FEMALE	2007	1.27628	0.121914
TCGA-19-0957	48	-17714	665	665	0	50	FEMALE	2007	2.33217	0.121963
TCGA-12-1597	62	-22865	675	427	180	0	FEMALE	2002	0.693047	-1.07683
TCGA-08-0358	50	-18383	678	593	0	263	MALE	2005	1.14987	-1.61018
TCGA-08-0244	62	-22684	690	690	0	483	MALE	2001	0.512416	-1.31472
TCGA-06-0128	66	-24217	691	691	189	0	MALE	2000	2.95845	2.737
TCGA-14-0786	50	-18592	701	701	0	127	FEMALE	1998	0.206805	-0.350842
TCGA-14-1451	39	-14400	703	703	0	19	MALE	2005	1.36792	-0.103134
TCGA-12-0822	46	-16803	715	715	0	91	MALE	1998	-0.924776	-2.63886
TCGA-06-0216	61	-22524	735	684	175	0	FEMALE	1999	1.98053	1.04983
TCGA-27-1833	67	-24591	737	555	0	469	FEMALE	2006	0.710212	-0.443018
TCGA-06-0138	43	-15736	737	674	394	0	MALE	2004	0.770454	0.462831
TCGA-08-0355	30	-11098	747	685	0	519	FEMALE	2003	0.654969	-0.62994
TCGA-02-0026	27	-10021	748	748	462	0	MALE	2003	2.97448	3.33226
TCGA-27-2518	52	-19130	752	752	538	0	MALE	2007	0.633477	-0.854239
TCGA-02-0337	48	-17642	764	764	691	0	MALE	1996	1.29813	-0.135916
TCGA-12-1599	47	-17431	781	769	89	0	FEMALE	2006	0.215552	-1.71193
TCGA-08-0347	50	-18384	782	419	59	0	MALE	1993	0.905588	-1.99065
TCGA-12-0670	60	-22188	790	790	379	0	MALE	2001	1.49266	0.361196
TCGA-14-0866	55	-20179	801	801	0	97	MALE	2002	1.33608	-0.157547
TCGA-02-0068	57	-21160	804	804	0	175	MALE	2006	0.85801	-3.11098
TCGA-06-0137	63	-23273	812	701	487	0	FEMALE	2003	0.910103	-0.944616
TCGA-06-0187	69	-25317	828	801	0	531	MALE	2006	0.939405	-1.32287
TCGA-12-0826	38	-13887	845	845	0	0	MALE	1999	0.509585	-0.996674
TCGA-12-0707	55	-20136	863	0	0	0	MALE	1997	1.17266	-0.825497
TCGA-14-0871	74	-27387	879	879	0	0	FEMALE	1998	-2.11079	5.09755
TCGA-16-1045	49	-18195	882	882	0	654	FEMALE	2006	0.950236	-1.00068
TCGA-08-0350	32	-11905	888	103	0	438	MALE	2001	2.83609	2.26006
TCGA-27-1836	33	-12060	914	914	172	0	FEMALE	2007	0.71698	0.015849
TCGA-14-1454	54	-19887	917	917	0	290	FEMALE	2005	3.78592	3.71277
TCGA-14-1402	58	-21421	974	974	333	0	FEMALE	2005	0.743866	-1.85134
TCGA-12-1091	10	-3981	1010	929	0	56	FEMALE	2001	2.37693	0.527425
TCGA-06-0129	30	-11284	1024	988	147	0	MALE	2002	3.82294	5.02103
TCGA-12-3652	60	-21920	1062	1050	203	0	MALE	2003	0.262721	-0.737367
TCGA-12-0619	60	-21920	1062	316	203	0	MALE	2003	1.79918	1.04646
TCGA-06-0414	63	-23215	1068	1065	0	1013	MALE	1996	2.33582	1.70404
									1.00209	-0.555179
TCGA-08-0357	49	-18143	1143	1084	0	155	MALE	2004	1.80863	0.203363
TCGA-08-0245	31	-11613	1151	1057	463	0	FEMALE	2001	2.88671	1.92648
TCGA-12-0827	38	-14092	1179	1179	0	0	FEMALE	1999	0.571334	-0.109308
TCGA-27-1834	56	-20568	1232	1008	0	335	MALE	2006	1.19588	-0.61612
TCGA-02-0025	47	-17401	1300	1300	656	0	MALE	2002	-0.308186	-2.16579
TCGA-12-0773	24	-8849	1315	1311	725	0	MALE	2003	1.96205	1.2068
TCGA-12-3646	59	-21855	1338	1314	1314	0	FEMALE	2005	2.56495	1.0643
TCGA-02-0432	36	-13260	1433	1433	1053	0	MALE	1997	2.43708	2.31459
TCGA-06-0125	63	-23343	1448	1439	797	0	FEMALE	2001	1.26217	-0.168426
TCGA-02-0085	63	-23289	1560	1560	976	0	FEMALE	2003	0.136813	-0.972703
TCGA-12-0772	46	-17018	1638	1615	607	0	MALE	2003	1.7344	0.926027
TCGA-06-0164	47	-17510	1730	1729	1428	0	MALE	2000	-0.653357	-3.60312
TCGA-02-0104	29	-10698	1977	1977	0	1457	FEMALE	2001	3.50495	3.73648
TCGA-02-0021	43	-16035	2361	2361	254	0	FEMALE	1999	0.694758	-0.341409
TCGA-02-0014	25	-9369	2511	2511	2243	0	MALE	1997	3.76121	2.98846
TCGA-02-0080	28	-10309	2729	2729	2339	0	MALE	1999	3.78154	3.68268
TCGA-12-1088	53	-19667	3880	3880	0	0	FEMALE	1989	1.81246	0.860956
TCGA-06-0184	63	-23317	0	1228	0	0	MALE	2005	0.006416	-0.09546
TCGA-06-0185	54	-19922	0	1126	711	0	MALE	2005	1.75314	2.74416
TCGA-02-0016	50	-18271	0	1699	0	1699	MALE	2004	0.889046	-0.554554
TCGA-02-0087	27	-10185	0	1757	0	1757	FEMALE	2004	1.91718	0.733355
TCGA-15-1447	36	-13326	0	1618	0	340	FEMALE	2004	3.06556	2.26968
									1.67203	0.728656
		3 year survival							0.0277583	0.00434326
Procedure:	1. Rank patients according to "days to death"
	2. If not available use "days to last follow up" or "days to last known alive
	3. Devide patients in >1095 days and <1095 days
	4. Eliminate all patients with 0 "days to death" and days to last follow up <1095 days

## Sheet: GBM clinical data
Table S14-4: Analysis of patient data
	age_at_initial_pathologic_diagnosis	additional_chemo_therapy	days_to_birth	days_to_death	days_to_last_followup	days_to_tumor_progression	days_to_tumor_recurrence	gender	year_of_initial_pathologic_diagnosis	miR-93 vs miR-221	miR-19a vs miR-222
TCGA-02-0106	54	YES	-19883	355	355	0	195	MALE	2004	0.512549	-3.9727
TCGA-02-0070	71	NO	-25916	0	762	0	762	MALE	2006	0.083451	-3.94008
TCGA-06-0397	57	YES	-20997	121	15	0	0	FEMALE	1993	-1.44228	-3.89292
TCGA-02-0051	43	YES	-15983	458	458	88	0	MALE	2005	-2.13813	-3.66159
TCGA-06-2566	23	NO	-8428	182	182	0	0	FEMALE	2009	-2.08736	-3.65555
TCGA-06-0164	47	YES	-17510	1730	1729	1428	0	MALE	2000	-0.653357	-3.60312
TCGA-32-2491	63	YES	-23130	372	372	0	70	MALE	2005	0.037369	-3.41704
TCGA-08-0390	69	NO	-25304	425	322	0	0	MALE	2005	-1.48981	-3.34531
TCGA-08-0521	17	NO	-6376	146	146	125	0	MALE	2002	-1.87028	-3.19493
TCGA-06-0644	71	YES	-26246	0	375	0	85	MALE	2007	-1.18321	-3.19229
TCGA-41-2572	67	NO	-24505	406	406	122	0	MALE	2009	1.49178	-3.17632
TCGA-08-0510	75	NO	-27675	129	106	0	89	MALE	2000	-1.21544	-3.11928
TCGA-02-0068	57	YES	-21160	804	804	0	175	MALE	2006	0.85801	-3.11098
TCGA-06-0190	62	YES	-22835	317	313	88	0	MALE	2006	0.310151	-3.07647
TCGA-27-2527	81	NO	-29619	438	438	0	0	MALE	2007	-1.69265	-3.06106
TCGA-02-0001	44	NO	-16179	353	358	0	137	FEMALE	2002	-0.79389	-3.04163
TCGA-02-0086	45	YES	-16763	268	268	97	0	FEMALE	2005	-1.13396	-3.02669
TCGA-06-0124	67	0	-24591	619	123	0	0	MALE	1998	-0.994016	-2.99732
TCGA-19-4068	68	NO	-24945	0	136	0	0	FEMALE	2009	1.77942	-2.96025
TCGA-06-0238	46	NO	-17037	404	359	311	0	MALE	2007	0.96814	-2.91376
TCGA-02-0033	54	0	-20070	86	86	32	0	MALE	2003	-0.902445	-2.83132
TCGA-12-0778	53	YES	-19460	453	451	231	0	MALE	2006	0.350662	-2.82389
TCGA-08-0354	52	YES	-19198	546	458	253	0	FEMALE	2003	-0.000851	-2.76653
TCGA-32-4213	47	YES	-17237	0	356	0	352	FEMALE	2009	0.047607	-2.72476
TCGA-06-0149	74	NO	-27315	261	238	203	0	FEMALE	2005	0.671317	-2.70856
TCGA-08-0346	69	NO	-25409	256	132	75	0	MALE	1993	-0.258017	-2.65919
TCGA-12-0822	46	YES	-16803	715	715	0	91	MALE	1998	-0.924776	-2.63886
TCGA-06-0210	72	NO	-26600	225	151	67	0	FEMALE	1997	0.240649	-2.62932
TCGA-19-1386	51	NO	-18677	276	276	0	237	MALE	2008	-0.467015	-2.61976
TCGA-19-1385	69	YES	-25459	327	327	0	176	MALE	2008	-1.12532	-2.61537
TCGA-02-0064	50	YES	-18280	600	600	0	496	MALE	2005	0.215841	-2.61057
TCGA-06-0143	58	NO	-21386	357	357	0	264	MALE	2006	1.15443	-2.56684
TCGA-06-2562	81	NO	-29752	0	86	153	0	MALE	2009	-0.572239	-2.56281
TCGA-02-0075	63	NO	-23205	634	634	336	0	MALE	2005	-0.132091	-2.54967
TCGA-06-0127	67	NO	-24502	120	108	90	0	MALE	2002	0.043442	-2.49418
TCGA-16-1060	70	NO	-25812	278	111	111	0	FEMALE	2005	-0.7424	-2.37459
TCGA-06-0745	59	NO	-21884	238	163	91	0	MALE	2007	-0.720222	-2.36449
TCGA-06-0394	51	YES	-18913	329	313	87	0	MALE	1992	-0.385197	-2.32151
TCGA-12-1093	66	YES	-24296	486	364	0	322	FEMALE	2006	0.52848	-2.28067
TCGA-06-0182	76	NO	-27963	111	77	0	0	MALE	2004	2.18996	-2.25165
TCGA-28-2513	69	YES	-25420	0	222	75	0	FEMALE	2009	-0.583519	-2.21806
TCGA-12-0829	75	YES	-27470	626	626	0	473	MALE	2006	0.123249	-2.17111
TCGA-06-0192	58	NO	-21243	0	556	0	0	MALE	2007	-0.417082	-2.16994
TCGA-02-0025	47	YES	-17401	1300	1300	656	0	MALE	2002	-0.308186	-2.16579
TCGA-02-0047	78	NO	-28759	447	447	57	0	MALE	2005	0.846834	-2.08834
TCGA-06-0197	65	NO	-24095	168	79	47	0	FEMALE	1994	-0.527724	-2.08538
TCGA-19-2625	76	NO	-27929	124	124	0	0	FEMALE	2009	0.027188	-2.08531
TCGA-26-1799	68	NO	-25171	285	285	0	213	MALE	2008	0.643301	-2.04652
TCGA-06-1084	54	YES	-19898	0	226	208	0	MALE	2008	1.09398	-2.04293
TCGA-02-0004	59	NO	-21617	345	345	314	0	MALE	2002	-0.025803	-2.00251
TCGA-06-0877	78	NO	-28760	0	204	0	0	MALE	2008	0.489762	-1.99587
TCGA-08-0347	50	YES	-18384	782	419	59	0	MALE	1993	0.905588	-1.99065
TCGA-02-0285	50	0	-18353	422	422	0	0	FEMALE	1991	1.14558	-1.96371
TCGA-02-0422	50	0	-18367	441	441	125	0	MALE	1996	-0.489267	-1.9588
TCGA-19-1389	51	NO	-18659	141	141	0	81	MALE	2008	0.460226	-1.9505
TCGA-28-2509	77	NO	-28240	0	145	0	0	FEMALE	2009	-0.163848	-1.94697
TCGA-06-2561	53	YES	-19504	0	282	0	78	FEMALE	2009	-0.40067	-1.93192
TCGA-08-0511	69	0	-25299	235	235	0	0	MALE	2000	0.200647	-1.93146
TCGA-12-0620	57	YES	-21068	318	181	0	0	MALE	2005	0.951651	-1.92534
TCGA-19-0964	70	NO	-25799	0	103	0	0	MALE	2008	0.733649	-1.91287
TCGA-28-5213	72	0	-26490	0	298	0	0	MALE	2010	1.95908	-1.90064
TCGA-06-0878	74	YES	-27319	0	218	0	66	MALE	2008	0.563404	-1.89892
TCGA-14-2555	44	NO	-16258	0	242	0	0	FEMALE	2009	0.280955	-1.88311
TCGA-14-1823	58	YES	-21384	542	542	0	139	FEMALE	2007	-0.086403	-1.87227
TCGA-06-5418	75	NO	-27583	83	83	0	0	FEMALE	2010	0.112436	-1.8568
TCGA-14-1402	58	YES	-21421	974	974	333	0	FEMALE	2005	0.743866	-1.85134
TCGA-32-4719	73	NO	-26691	330	330	0	0	MALE	2010	0.34187	-1.83497
TCGA-16-1047	66	NO	-24300	139	25	25	0	FEMALE	2005	-0.507536	-1.82541
TCGA-28-1760	48	NO	-17758	0	143	105	0	MALE	2009	-0.085633	-1.81128
TCGA-76-4926	68	YES	-25085	138	138	34	0	MALE	2005	0.913563	-1.7966
TCGA-32-2616	48	NO	-17781	223	223	181	0	FEMALE	2008	0.321524	-1.77987
TCGA-08-0352	79	NO	-29106	39	39	0	0	MALE	2003	-0.512942	-1.77749
TCGA-32-2632	80	0	-29281	269	269	0	0	MALE	2008	-0.154775	-1.76842
TCGA-06-0743	69	YES	-25434	0	678	175	0	MALE	2006	1.14778	-1.76263
TCGA-14-2554	52	NO	-19090	532	532	0	0	FEMALE	2002	0.484645	-1.75246
TCGA-02-0023	38	YES	-14002	612	612	435	0	FEMALE	2003	0.151338	-1.75104
TCGA-28-5207	71	YES	-25975	343	275	0	0	MALE	2010	0.828381	-1.7475
TCGA-12-0828	57	NO	-20909	271	271	13	0	MALE	2000	1.31919	-1.74116
TCGA-02-0034	60	NO	-22166	430	430	386	0	MALE	2003	0.399327	-1.72955
TCGA-19-1790	56	NO	-20626	153	153	87	0	MALE	2008	-0.24524	-1.71197
TCGA-12-1599	47	YES	-17431	781	769	89	0	FEMALE	2006	0.215552	-1.71193
TCGA-12-0654	48	NO	-17624	231	218	216	0	FEMALE	2000	-0.03582	-1.71091
TCGA-41-4097	63	NO	-23106	6	6	0	0	FEMALE	2010	-0.149054	-1.67569
TCGA-06-0645	55	NO	-20448	175	98	0	0	FEMALE	2007	0.139946	-1.67554
TCGA-02-0015	50	YES	-18404	627	627	0	456	MALE	2002	0.645863	-1.67412
TCGA-14-1034	60	YES	-22028	485	485	274	0	FEMALE	1999	0.77963	-1.66372
TCGA-06-0882	30	NO	-11111	0	165	0	0	MALE	2008	-0.039737	-1.6608
TCGA-02-0059	68	0	-25096	291	291	0	21	MALE	2005	-0.108989	-1.63313
TCGA-12-5295	60	NO	-22161	453	398	398	0	FEMALE	2008	-0.047864	-1.63302
TCGA-02-2486	64	NO	-23394	0	492	0	0	MALE	2008	-0.437074	-1.61729
TCGA-27-1832	59	YES	-21677	300	0	183	0	FEMALE	2007	0.077023	-1.61375
TCGA-08-0358	50	YES	-18383	678	593	0	263	MALE	2005	1.14987	-1.61018
TCGA-12-0703	46	YES	-17125	619	550	207	0	MALE	1996	0.295802	-1.58492
TCGA-28-1745	76	NO	-27817	0	344	316	0	MALE	2008	0.300621	-1.53943
TCGA-28-2506	63	NO	-23291	0	205	84	0	FEMALE	2009	0.440134	-1.52876
TCGA-02-0054	44	YES	-16223	199	199	72	0	FEMALE	2005	0.390572	-1.51125
TCGA-12-5301	59	NO	-21768	61	61	0	0	MALE	2010	0.700774	-1.51076
TCGA-06-2563	72	NO	-26643	0	259	0	0	FEMALE	2009	0.117898	-1.48956
TCGA-08-0509	63	0	-23273	382	17	0	0	MALE	1999	0.368054	-1.48855
TCGA-06-0145	53	NO	-19660	71	71	0	0	FEMALE	2002	1.47802	-1.48465
TCGA-27-1831	66	NO	-24447	504	504	143	0	MALE	2006	0.436523	-1.47379
TCGA-28-5218	63	0	-23095	157	128	0	0	MALE	2010	0.937781	-1.47178
TCGA-26-1439	63	NO	-23302	422	422	283	0	MALE	2007	0.194858	-1.46498
TCGA-27-2519	48	YES	-17715	0	316	256	0	MALE	2009	1.82164	-1.45352
TCGA-14-0867	67	NO	-24815	62	62	0	0	MALE	2002	0.584456	-1.41799
TCGA-02-0009	61	0	-22456	322	322	264	0	FEMALE	2003	0.665445	-1.41555
TCGA-16-1063	72	NO	-26313	425	425	369	0	MALE	2006	0.913833	-1.41076
TCGA-27-1837	36	NO	-13368	427	427	135	0	MALE	2007	0.798696	-1.40205
TCGA-32-2638	67	NO	-24658	0	224	0	0	MALE	2009	0.310398	-1.37395
TCGA-14-1452	60	YES	-22106	216	216	0	172	MALE	2005	-0.61545	-1.36919
TCGA-14-1037	66	YES	-24425	587	587	0	326	FEMALE	2002	0.407855	-1.3637
TCGA-28-1747	44	NO	-16301	77	77	0	0	MALE	2008	1.22538	-1.36345
TCGA-12-0657	69	NO	-25413	3	3	0	0	MALE	1996	-0.22732	-1.34819
TCGA-19-0955	71	NO	-25974	0	358	0	0	MALE	2007	-0.863114	-1.3444
TCGA-02-0027	33	YES	-12369	370	315	257	0	FEMALE	2005	0.132168	-1.32926
TCGA-28-5208	52	YES	-19053	0	473	147	0	MALE	2010	-0.436033	-1.32624
TCGA-06-0187	69	YES	-25317	828	801	0	531	MALE	2006	0.939405	-1.32287
TCGA-08-0244	62	0	-22684	690	690	0	483	MALE	2001	0.512416	-1.31472
TCGA-26-5139	65	NO	-23782	0	48	0	0	FEMALE	2010	-0.468804	-1.30288
TCGA-06-0155	61	YES	-22497	318	263	256	0	MALE	1998	1.07915	-1.26145
TCGA-14-0812	65	NO	-24085	99	99	0	0	MALE	2003	0.517794	-1.25944
TCGA-19-2620	70	NO	-25664	148	148	0	0	MALE	2009	-0.639494	-1.16418
TCGA-02-0290	49	NO	-18066	485	485	374	0	MALE	1992	0.396609	-1.15529
TCGA-06-0747	53	NO	-19657	82	82	0	0	FEMALE	2007	0.314763	-1.14095
TCGA-15-1449	65	NO	-23828	404	167	0	74	MALE	2006	1.15445	-1.10753
TCGA-19-2621	83	NO	-30428	33	33	0	0	MALE	2009	0.186587	-1.1068
TCGA-06-0188	71	NO	-26079	0	866	0	0	MALE	2006	2.37367	-1.10153
TCGA-02-0071	53	0	-19425	167	167	8	0	MALE	2005	0.679337	-1.09077
TCGA-12-1597	62	YES	-22865	675	427	180	0	FEMALE	2002	0.693047	-1.07683
TCGA-28-2502	65	NO	-23807	0	20	0	0	MALE	2009	0.426244	-1.0633
TCGA-32-2615	62	YES	-22916	485	485	131	0	MALE	2009	0.11766	-1.04385
TCGA-28-2514	45	NO	-16736	0	160	0	0	MALE	2009	1.06033	-1.03152
TCGA-19-1789	69	NO	-25281	93	99	0	0	FEMALE	2009	0.671283	-1.01225
TCGA-02-0039	54	0	-20065	320	320	102	0	MALE	2005	1.13362	-1.01214
TCGA-16-1062	57	NO	-21148	646	556	518	0	FEMALE	2006	0.822651	-1.00412
TCGA-16-1045	49	YES	-18195	882	882	0	654	FEMALE	2006	0.950236	-1.00068
TCGA-12-0826	38	0	-13887	845	845	0	0	MALE	1999	0.509585	-0.996674
TCGA-28-5215	62	YES	-22685	335	237	164	0	FEMALE	2010	0.512912	-0.980029
TCGA-14-0783	36	NO	-13159	188	188	0	0	FEMALE	2000	1.05657	-0.976329
TCGA-02-0085	63	NO	-23289	1560	1560	976	0	FEMALE	2003	0.136813	-0.972703
TCGA-19-1388	58	YES	-21367	394	394	148	0	MALE	2008	0.999742	-0.966146
TCGA-28-5216	52	NO	-19239	0	415	0	0	MALE	2010	0.594293	-0.949732
TCGA-06-0412	56	YES	-20618	291	245	130	0	FEMALE	1995	0.618151	-0.946159
TCGA-06-0137	63	YES	-23273	812	701	487	0	FEMALE	2003	0.910103	-0.944616
TCGA-06-0133	64	YES	-23402	435	428	78	0	MALE	2007	1.96961	-0.929243
TCGA-14-1829	57	NO	-20929	0	217	0	0	MALE	2009	0.998684	-0.925971
TCGA-14-0736	49	YES	-18219	459	459	0	127	MALE	1999	1.15516	-0.904417
TCGA-16-0861	65	NO	-23778	0	130	0	93	MALE	2008	0.525477	-0.865106
TCGA-27-2518	52	YES	-19130	752	752	538	0	MALE	2007	0.633477	-0.854239
TCGA-02-0324	69	0	-25352	234	234	163	0	FEMALE	1995	0.578617	-0.843865
TCGA-12-5299	56	NO	-20463	98	98	0	0	FEMALE	2009	0.705396	-0.842451
TCGA-15-0742	65	YES	-24050	418	300	231	0	MALE	2005	1.55538	-0.835473
TCGA-28-1757	71	0	-26189	0	4	0	0	MALE	2009	0.913709	-0.834247
TCGA-28-1752	42	NO	-15565	0	257	0	0	FEMALE	2009	0.614209	-0.832169
TCGA-12-0707	55	0	-20136	863	0	0	0	MALE	1997	1.17266	-0.825497
TCGA-14-1401	54	NO	-19921	114	114	0	0	MALE	2004	0.903408	-0.824994
TCGA-14-1827	51	NO	-18827	179	179	0	0	MALE	1998	0.916361	-0.810461
TCGA-06-0208	52	NO	-19108	255	166	148	0	FEMALE	1997	0.583934	-0.780962
TCGA-08-0514	69	NO	-25457	337	259	0	0	FEMALE	2001	0.119095	-0.748587
TCGA-12-3652	60	YES	-21920	1062	1050	203	0	MALE	2003	0.262721	-0.737367
TCGA-02-0289	57	NO	-21031	432	432	244	0	MALE	1992	0.277294	-0.726843
TCGA-27-2528	62	YES	-22867	479	479	71	0	MALE	2008	0.663759	-0.725925
TCGA-06-0157	63	NO	-23127	97	97	0	0	FEMALE	1998	1.79585	-0.719616
TCGA-28-1750	40	NO	-14817	0	253	115	0	FEMALE	2009	0.952426	-0.718496
TCGA-02-0451	62	0	-22662	492	492	0	427	FEMALE	1998	-0.070862	-0.692113
TCGA-41-2573	60	NO	-21911	0	272	167	0	MALE	2009	0.961208	-0.681465
TCGA-08-0246	57	NO	-20974	127	119	92	0	FEMALE	2001	0.517583	-0.677925
TCGA-02-0271	26	[Pending]	-9578	440	440	0	0	MALE	1990	0.417967	-0.672978
TCGA-19-1788	39	NO	-14301	111	111	0	0	MALE	2009	0.043089	-0.644963
TCGA-19-2631	74	NO	-27199	213	213	0	0	FEMALE	2009	0.515548	-0.644721
TCGA-08-0355	30	YES	-11098	747	685	0	519	FEMALE	2003	0.654969	-0.62994
TCGA-76-4935	52	NO	-19231	0	328	328	0	FEMALE	2010	1.70726	-0.618231
TCGA-27-1834	56	YES	-20568	1232	1008	0	335	MALE	2006	1.19588	-0.61612
TCGA-28-5214	53	YES	-19519	0	432	247	0	MALE	2010	0.17292	-0.6119
TCGA-19-2624	51	NO	-18890	5	5	0	0	MALE	2009	1.51382	-0.609298
TCGA-28-5209	66	0	-24362	0	77	0	0	FEMALE	2010	0.743172	-0.606782
TCGA-08-0349	46	YES	-16964	298	231	92	0	MALE	2000	1.69348	-0.588807
TCGA-27-2523	63	NO	-23034	489	489	402	0	MALE	2005	1.33901	-0.586336
TCGA-06-1802	61	YES	-22537	0	239	0	81	MALE	2008	1.16195	-0.584494
TCGA-08-0389	59	0	-21638	467	97	0	0	MALE	2005	2.59286	-0.567243
TCGA-02-0016	50	NO	-18271	0	1699	0	1699	MALE	2004	0.889046	-0.554554
TCGA-12-3650	46	YES	-17138	333	333	239	0	MALE	2008	1.15594	-0.553688
TCGA-12-1098	75	NO	-27726	121	121	0	93	FEMALE	2007	-0.473316	-0.517674
TCGA-14-0817	69	NO	-25425	164	164	0	0	FEMALE	2002	0.966045	-0.517185
TCGA-08-0525	52	NO	-19012	486	486	343	0	MALE	2001	0.761276	-0.513517
TCGA-06-0174	54	YES	-19824	98	67	47	0	MALE	2003	1.73351	-0.508112
TCGA-76-4934	66	NO	-24319	77	77	0	0	FEMALE	2009	1.01843	-0.478189
TCGA-26-1440	48	NO	-17683	0	296	0	233	MALE	2008	0.168856	-0.467539
TCGA-27-1833	67	YES	-24591	737	555	0	469	FEMALE	2006	0.710212	-0.443018
TCGA-26-5134	74	NO	-27111	0	167	0	0	MALE	2009	1.25879	-0.441136
TCGA-32-1978	57	0	-21053	482	482	0	0	MALE	2008	1.6087	-0.436166
TCGA-26-1438	36	YES	-13489	0	305	158	0	MALE	2008	0.36103	-0.433211
TCGA-06-2564	50	NO	-18434	0	181	0	0	MALE	2009	1.36279	-0.431047
TCGA-02-0269	68	0	-25194	327	327	99	0	MALE	1990	1.29496	-0.424739
TCGA-32-2494	58	YES	-21198	632	632	488	0	FEMALE	2008	1.01102	-0.40598
TCGA-76-4927	58	0	-21193	535	535	[Discrepancy]	0	MALE	2005	1.16612	-0.398003
TCGA-32-1982	76	0	-27763	142	142	0	0	FEMALE	2008	0.964189	-0.384675
TCGA-14-1794	59	NO	-21628	30	30	0	0	MALE	2005	1.67847	-0.360249
TCGA-02-0003	50	NO	-18340	144	144	0	40	MALE	2003	2.2287	-0.355896
TCGA-14-0786	50	YES	-18592	701	701	0	127	FEMALE	1998	0.206805	-0.350842
TCGA-06-0402	71	NO	-26059	8	8	0	0	MALE	1993	0.406323	-0.346693
TCGA-14-0790	64	NO	-23674	418	418	0	0	FEMALE	2006	2.03401	-0.341587
TCGA-02-0021	43	NO	-16035	2361	2361	254	0	FEMALE	1999	0.694758	-0.341409
TCGA-06-0211	47	YES	-17514	360	360	53	0	MALE	1997	0.875978	-0.337857
TCGA-19-2623	65	NO	-23835	0	229	0	0	MALE	2009	1.30391	-0.313753
TCGA-27-2526	79	NO	-28976	87	87	0	0	FEMALE	2007	1.45574	-0.305086
TCGA-06-0649	73	NO	-26796	64	62	0	0	FEMALE	2007	0.972229	-0.303182
TCGA-26-5136	78	0	-28496	0	37	0	0	FEMALE	2009	1.19423	-0.292113
TCGA-32-1987	49	YES	-18091	451	451	0	67	FEMALE	2009	0.385298	-0.249283
TCGA-08-0360	76	NO	-27894	468	352	0	112	MALE	2005	1.14995	-0.246812
TCGA-06-2565	59	YES	-21559	0	207	178	0	MALE	2009	0.905614	-0.245654
TCGA-08-0529	56	NO	-20556	559	526	0	328	FEMALE	2004	0.894901	-0.231633
TCGA-06-0126	86	0	-31627	210	3	0	0	MALE	2001	1.14784	-0.210823
TCGA-76-4929	76	NO	-27830	111	111	0	0	FEMALE	2005	2.10924	-0.204757
TCGA-06-2559	83	NO	-30580	149	149	0	0	MALE	2009	1.41054	-0.183224
TCGA-08-0380	74	YES	-27277	454	330	151	0	FEMALE	1997	0.739183	-0.175233
TCGA-06-0125	63	YES	-23343	1448	1439	797	0	FEMALE	2001	1.26217	-0.168426
TCGA-14-0866	55	YES	-20179	801	801	0	97	MALE	2002	1.33608	-0.157547
TCGA-02-0330	51	YES	-18654	484	484	120	0	FEMALE	1995	1.22444	-0.153214
TCGA-02-0337	48	NO	-17642	764	764	691	0	MALE	1996	1.29813	-0.135916
TCGA-12-0827	38	NO	-14092	1179	1179	0	0	FEMALE	1999	0.571334	-0.109308
TCGA-27-2524	56	NO	-20554	231	231	0	0	MALE	2008	1.09775	-0.10542
TCGA-14-1451	39	YES	-14400	703	703	0	19	MALE	2005	1.36792	-0.103134
TCGA-06-0184	63	NO	-23317	0	1228	0	0	MALE	2005	0.006416	-0.09546
TCGA-32-1991	60	NO	-22020	515	515	0	345	MALE	2009	0.822998	-0.083206
TCGA-12-0780	51	YES	-18646	452	434	91	0	FEMALE	2006	0.978501	-0.043481
TCGA-16-1055	48	NO	-17840	313	301	0	288	MALE	2004	1.09497	-0.036103
TCGA-41-3915	48	NO	-17880	0	183	0	0	MALE	2010	0.95912	-0.006258
TCGA-19-2619	55	YES	-20158	0	294	146	0	FEMALE	2009	0.825271	-0.005833
TCGA-32-5222	66	NO	-24134	0	165	118	0	MALE	2010	1.34157	-0.000411
TCGA-02-0266	14	0	-5303	538	538	293	0	MALE	1990	0.540962	0.009508
TCGA-06-2557	76	NO	-27979	33	33	0	0	MALE	2008	1.43206	0.009603
TCGA-41-3392	88	NO	-32351	30	30	[Pending]	0	MALE	2009	1.01659	0.012646
TCGA-27-1836	33	YES	-12060	914	914	172	0	FEMALE	2007	0.71698	0.015849
TCGA-12-0820	40	YES	-14877	562	562	0	272	MALE	1997	1.75983	0.045372
TCGA-06-0879	52	NO	-19153	0	699	0	699	MALE	2008	1.5051	0.057181
TCGA-08-0345	71	NO	-25960	53	53	0	0	FEMALE	1992	1.27952	0.063292
TCGA-28-1749	73	NO	-26765	0	279	279	0	MALE	2009	1.55166	0.087605
TCGA-19-1787	48	YES	-17894	385	385	0	307	MALE	2008	0.591752	0.089495
TCGA-27-1835	53	YES	-19443	648	648	157	0	FEMALE	2007	1.27628	0.121914
TCGA-19-0957	48	YES	-17714	665	665	0	50	FEMALE	2007	2.33217	0.121963
TCGA-16-0848	57	YES	-20847	535	302	0	129	MALE	2007	1.34928	0.124903
TCGA-06-0413	77	NO	-28433	96	5	0	0	FEMALE	1995	0.754513	0.162934
TCGA-16-1460	36	0	-13207	0	195	0	0	FEMALE	2008	1.79931	0.187168
TCGA-08-0357	49	YES	-18143	1143	1084	0	155	MALE	2004	1.80863	0.203363
TCGA-06-0221	31	YES	-11332	603	548	260	0	MALE	2000	1.85067	0.206587
TCGA-28-5220	67	0	-24622	0	319	262	0	MALE	2010	1.56924	0.207941
TCGA-02-0430	67	NO	-24641	321	321	0	0	FEMALE	1997	1.6239	0.218142
TCGA-06-0147	51	YES	-18742	541	508	0	0	FEMALE	1999	0.402138	0.219966
TCGA-06-0241	66	YES	-24101	0	455	0	196	FEMALE	2007	3.03291	0.28728
TCGA-16-0846	85	NO	-31111	119	119	0	0	MALE	2006	1.33093	0.303564
TCGA-06-0195	63	NO	-23131	225	214	147	0	MALE	1994	2.01167	0.309637
TCGA-06-0646	60	NO	-22272	175	136	90	0	MALE	2007	1.5226	0.309783
TCGA-14-3476	74	NO	-27172	12	12	9	0	MALE	2009	1.40622	0.325125
TCGA-08-0386	74	NO	-27053	548	478	0	427	MALE	2005	1.77152	0.33002
TCGA-02-0048	80	[Pending]	-29299	97	97	23	0	MALE	2005	1.63343	0.348948
TCGA-12-0670	60	NO	-22188	790	790	379	0	MALE	2001	1.49266	0.361196
TCGA-08-0518	60	0	-21995	588	39	134	0	FEMALE	2001	1.16094	0.387167
TCGA-28-1756	78	NO	-28648	0	86	0	0	MALE	2009	1.2413	0.396042
TCGA-02-0281	78	0	-28695	121	121	0	0	FEMALE	1991	2.47896	0.403908
TCGA-06-1801	56	YES	-20538	0	263	0	232	FEMALE	2008	2.01143	0.40526
TCGA-06-2558	75	NO	-27511	380	23	0	0	FEMALE	2008	1.90364	0.454904
TCGA-06-0138	43	YES	-15736	737	674	394	0	MALE	2004	0.770454	0.462831
TCGA-14-1458	54	YES	-19899	202	186	0	80	MALE	2008	1.03761	0.471734
TCGA-12-3653	34	YES	-12529	442	357	223	0	FEMALE	2008	1.02513	0.484376
TCGA-06-0939	79	YES	-28893	0	637	329	0	FEMALE	2008	1.20576	0.494357
TCGA-76-4925	76	NO	-28011	145	145	87	0	MALE	2005	1.09915	0.501548
TCGA-12-1091	10	YES	-3981	1010	929	0	56	FEMALE	2001	2.37693	0.527425
TCGA-28-5219	47	0	-17253	0	259	258	0	FEMALE	2010	1.72743	0.596373
TCGA-14-0865	67	NO	-24797	502	502	215	0	MALE	2002	2.69354	0.599395
TCGA-26-5132	74	NO	-27195	0	286	0	0	MALE	2009	2.00629	0.609929
TCGA-02-0038	48	NO	-17749	326	326	238	0	FEMALE	2004	1.80108	0.693372
TCGA-12-1598	75	NO	-27730	476	287	0	0	FEMALE	2006	1.80831	0.711497
TCGA-12-0692	75	NO	-27519	111	80	35	0	FEMALE	2000	1.65308	0.721073
TCGA-02-0087	27	0	-10185	0	1757	0	1757	FEMALE	2004	1.91718	0.733355
TCGA-12-0821	62	YES	-22949	323	323	0	259	MALE	1998	2.23044	0.74915
TCGA-32-1970	59	NO	-21613	467	467	408	0	MALE	2005	2.0006	0.860152
TCGA-12-1088	53	NO	-19667	3880	3880	0	0	FEMALE	1989	1.81246	0.860956
TCGA-27-1838	59	NO	-21705	350	350	119	0	FEMALE	2008	2.2478	0.895522
TCGA-02-0052	49	NO	-18060	383	383	204	0	MALE	2005	2.82638	0.897226
TCGA-12-0618	49	NO	-18071	394	49	0	0	MALE	2003	2.16029	0.908734
TCGA-12-0772	46	YES	-17018	1638	1615	607	0	MALE	2003	1.7344	0.926027
TCGA-06-0648	77	NO	-28477	297	293	201	0	MALE	2007	2.21449	0.938352
TCGA-32-2634	82	NO	-29964	0	270	0	0	MALE	2009	2.08041	0.946165
TCGA-28-5204	72	0	-26490	454	119	0	0	MALE	2009	2.1753	0.970706
TCGA-02-0440	62	0	-22955	345	345	212	0	MALE	1997	2.7185	1.02707
TCGA-16-1056	55	NO	-20309	426	406	0	239	MALE	2006	1.08001	1.03449
TCGA-12-0619	60	YES	-21920	1062	316	203	0	MALE	2003	1.79918	1.04646
TCGA-06-0216	61	YES	-22524	735	684	175	0	FEMALE	1999	1.98053	1.04983
TCGA-12-3646	59	YES	-21855	1338	1314	1314	0	FEMALE	2005	2.56495	1.0643
TCGA-19-2629	61	YES	-22257	0	501	145	0	MALE	2009	1.52256	1.10177
TCGA-08-0348	64	YES	-23373	370	316	0	197	MALE	2000	2.20321	1.14735
TCGA-26-5133	59	NO	-21560	0	452	370	0	MALE	2009	2.02735	1.16515
TCGA-06-0876	72	NO	-26371	0	271	0	0	FEMALE	2008	2.12331	1.1694
TCGA-12-0773	24	YES	-8849	1315	1311	725	0	MALE	2003	1.96205	1.2068
TCGA-16-0849	54	NO	-19939	0	793	0	0	MALE	2007	1.51534	1.24032
TCGA-06-0237	75	NO	-27735	415	314	0	0	FEMALE	2006	2.32669	1.24198
TCGA-12-1099	68	YES	-25034	125	103	0	62	FEMALE	2008	1.9493	1.24812
TCGA-12-1096	55	NO	-20321	277	277	0	270	MALE	2007	0.902832	1.27438
TCGA-12-1090	58	YES	-21377	230	189	0	0	MALE	2001	2.30817	1.27523
TCGA-06-1086	42	NO	-15644	208	193	0	0	MALE	2008	0.655126	1.34342
TCGA-02-0260	54	0	-19956	514	514	0	0	MALE	1989	2.60613	1.371
TCGA-32-4211	56	NO	-20748	383	383	0	0	MALE	2010	1.54653	1.38017
TCGA-19-1791	82	NO	-30064	0	4	0	0	FEMALE	2009	2.77565	1.40492
TCGA-06-5417	45	NO	-16571	0	155	0	0	FEMALE	2010	2.44348	1.41548
TCGA-06-0410	76	NO	-28084	142	142	0	0	FEMALE	1995	1.98606	1.44047
TCGA-08-0520	70	YES	-25766	326	326	0	105	MALE	2001	2.9993	1.46477
TCGA-02-0325	61	YES	-22598	323	323	284	0	MALE	1996	1.65805	1.5346
TCGA-14-1821	31	NO	-11329	540	540	0	331	MALE	2005	2.53619	1.55236
TCGA-08-0516	14	0	-5308	596	561	40	0	MALE	2001	1.58189	1.59812
TCGA-02-0074	68	NO	-24906	310	310	154	0	FEMALE	2005	2.50161	1.60079
TCGA-28-1746	77	0	-28302	0	6	0	0	FEMALE	2008	2.78233	1.61415
TCGA-06-0414	63	NO	-23215	1068	1065	0	1013	MALE	1996	2.33582	1.70404
TCGA-27-2521	34	NO	-12685	0	316	0	0	MALE	2009	2.56548	1.70973
TCGA-41-2571	89	NO	-32612	26	26	26	0	MALE	2009	1.89777	1.78279
TCGA-06-0686	53	NO	-19503	0	285	159	0	MALE	2008	2.97089	1.84399
TCGA-06-0158	73	YES	-26855	329	166	90	0	MALE	1998	2.70446	1.85767
TCGA-06-0177	64	NO	-23498	126	60	0	0	MALE	2004	2.18024	1.891
TCGA-14-4157	40	NO	-14816	0	103	95	0	MALE	2010	2.39131	1.91729
TCGA-08-0245	31	YES	-11613	1151	1057	463	0	FEMALE	2001	2.88671	1.92648
TCGA-14-1825	70	NO	-25684	232	232	91	0	MALE	2007	2.87514	1.98191
TCGA-06-0146	33	NO	-12252	611	611	530	0	FEMALE	1995	2.56874	1.98371
TCGA-06-2570	21	NO	-7936	0	285	0	0	FEMALE	2009	2.28129	1.98388
TCGA-32-1976	65	NO	-23798	15	15	0	0	MALE	2008	2.25471	2.03034
TCGA-06-0875	61	NO	-22311	0	279	279	0	FEMALE	2008	3.47218	2.11023
TCGA-06-1087	75	NO	-27657	123	109	0	109	MALE	2008	1.96331	2.12065
TCGA-08-0385	71	NO	-26233	82	31	0	0	MALE	2003	3.3812	2.13814
TCGA-06-5416	23	NO	-8532	0	204	0	0	FEMALE	2010	1.54074	2.19069
TCGA-16-0850	52	NO	-19281	498	496	0	83	FEMALE	2007	3.8422	2.224
TCGA-19-1392	72	NO	-26592	111	106	0	0	FEMALE	2008	3.00953	2.24037
TCGA-08-0350	32	YES	-11905	888	103	0	438	MALE	2001	2.83609	2.26006
TCGA-15-1447	36	NO	-13326	0	1618	0	340	FEMALE	2004	3.06556	2.26968
TCGA-02-0432	36	0	-13260	1433	1433	1053	0	MALE	1997	2.43708	2.31459
TCGA-02-0339	67	0	-24524	377	377	148	0	MALE	1995	2.70963	2.38252
TCGA-06-0128	66	YES	-24217	691	691	189	0	MALE	2000	2.95845	2.737
TCGA-06-0185	54	YES	-19922	0	1126	711	0	MALE	2005	1.75314	2.74416
TCGA-02-0069	31	NO	-11668	0	873	873	0	FEMALE	2006	4.09063	2.8393
TCGA-26-1443	60	NO	-21990	0	216	216	0	FEMALE	2008	2.78577	2.96576
TCGA-02-0014	25	YES	-9369	2511	2511	2243	0	MALE	1997	3.76121	2.98846
TCGA-02-0011	19	YES	-6926	630	630	144	0	FEMALE	2004	3.5228	3.21207
TCGA-32-4208	25	NO	-9213	0	400	0	0	MALE	2009	1.82374	3.22594
TCGA-19-0960	83	NO	-30364	0	262	0	0	FEMALE	2008	2.62688	3.30484
TCGA-02-0026	27	YES	-10021	748	748	462	0	MALE	2003	2.97448	3.33226
TCGA-02-0258	36	0	-13268	503	503	0	503	FEMALE	1989	3.19628	3.37369
TCGA-32-4210	73	NO	-26768	112	112	0	0	MALE	2010	3.24432	3.5231
TCGA-02-0080	28	YES	-10309	2729	2729	2339	0	MALE	1999	3.78154	3.68268
TCGA-14-1454	54	YES	-19887	917	917	0	290	FEMALE	2005	3.78592	3.71277
TCGA-02-0104	29	NO	-10698	1977	1977	0	1457	FEMALE	2001	3.50495	3.73648
TCGA-08-0524	17	YES	-6464	220	198	61	0	FEMALE	2002	4.23805	4.09507
TCGA-02-0338	41	0	-15231	322	322	167	0	MALE	1996	-0.20587	4.4521
TCGA-06-0129	30	NO	-11284	1024	988	147	0	MALE	2002	3.82294	5.02103
TCGA-14-0871	74	NO	-27387	879	879	0	0	FEMALE	1998	-2.11079	5.09755
TCGA-06-2569	24	NO	-8921	0	13	0	0	FEMALE	2009	0.402018	5.10207

## Sheet: KIRCanalysis
Table S14-5: Analysis of patient data
	age_at_initial_pathologic_diagnosis	days_to_birth	days_to_death	days_to_form_completion	days_to_last_followup	days_to_last_known_alive	gender	hemoglobin_result	laterality	primary_tumor_pathologic_spread	tissue_source_site	tumor_grade	tumor_stage	vital_status	year_of_initial_pathologic_diagnosis	miR-93 vs miR-221	miR-106b vs miR-222
TCGA-CJ-4894	64	-23379	92	2224	92	45	MALE	Normal	Left	T3a	CJ	G4	Stage IV	DECEASED	2005	4.11748	1.89359
TCGA-BP-5175	64	-23656	139	2486	139	54	FEMALE	Normal	Left	T1b	CJ	G2	Stage I	DECEASED	2004	3.8446	1.50589
TCGA-BP-4763	79	-29179	402	2100	273	273	FEMALE	Low	Right	T3b	B0	G2	Stage III	DECEASED	2005	5.7285	1.60407
TCGA-A3-3347	88	-32299	549	3143	549	444	FEMALE	Low	Right	T3b	B0	G3	Stage III	DECEASED	2002	6.25241	2.4011
TCGA-BP-5168	63	-23352	572	2304	572	572	FEMALE	Normal	Left	T3a	CJ	G4	Stage IV	DECEASED	2004	3.86025	1.37064
TCGA-BP-5169	59	-21550	735	1758	735	651	MALE	Low	Right	T1b	A3	G3	Stage I	DECEASED	2005	2.61699	0.407504
TCGA-B0-5098	58	-21524	841	2051	841	822	MALE	Low	Right	T3a	CJ	G3	Stage III	DECEASED	2005	5.30111	2.25802
TCGA-A3-3374	37	-13770	884	2497	884	612	MALE	Low	Right	T3a	AK	G3	Stage III	DECEASED	2004	2.59668	0.595851
TCGA-B0-5077	51	-18897	992	3000	992	386	FEMALE	Low	Left	T3a	BP	G2	Stage III	DECEASED	2002	5.00617	3.08539
TCGA-A3-3357	76	-28025	1011	2635	1130	1122	MALE	Low	Right	T1a	BP	G2	Stage I	DECEASED	2003	5.39855	2.44057
TCGA-CJ-4872	63	-23034	1035	2190	465	465	MALE	Low	Left	T1a	B0	G3	Stage I	DECEASED	2005	1.52677	-2.85643
TCGA-BP-4766	58	-21185	1190	1922	1190	743	MALE	Low	Right	T1	A3	G2	Stage I	DECEASED	2005	4.38032	1.19033
TCGA-BP-5176	79	-29149	1270	2283	1270	985	FEMALE	Low	Right	T1a	BP	G2	Stage I	DECEASED	2004	3.80898	0.877228
TCGA-A3-3331	77	-28376	1345	2225	1320	1320	MALE	Normal	Left	T1a	B0	G3	Stage I	DECEASED	2005	6.17629	2.42094
TCGA-CJ-4892	53	-19620	1584	4530	1584	1265	FEMALE	Normal	Right	T1	B0	G3	Stage I	DECEASED	1998	5.65958	1.39948
TCGA-A3-3362	78	-28726	1590	2310	1590	1498	FEMALE	Normal	Left	T1a	BP	G2	Stage I	DECEASED	2004	4.95681	1.97878
TCGA-B0-5106	64	-23488	1657	2310	1657	1581	MALE	Low	Left	T1a	B0	G2	Stage I	DECEASED	2004	5.52278	1.32944
																4.51496	1.40602
TCGA-BP-4777	71	-26070	1912	2300	1912	1779	MALE	Low	Right	T3a	BP	G4	Stage IV	DECEASED	2004	2.61662	0.646214
TCGA-BP-5178	75	-27481	2187	2972	2187	269	FEMALE	Elevated	Right	T1	B0	G2	Stage I	DECEASED	2002	5.68576	2.27766
TCGA-BP-4963	63	-23373	0	1953	1834	1834	MALE	Low	Left	T1b	BP	G3	Stage I	LIVING	2005	6.38995	1.93161
TCGA-BP-4775	55	-20369	0	2132	1842	1842	FEMALE	Low	Left	T1a	BP	G2	Stage I	LIVING	2005	7.84549	3.18417
TCGA-AK-3431	62	-22852	0	2204	1853	1853	FEMALE	0	Right	T2	AK	G3	0	LIVING	2004	4.98115	2.7318
TCGA-BP-4769	63	-23190	0	2186	1876	1876	MALE	Low	Left	T1a	BP	G2	Stage I	LIVING	2005	2.43775	0.98191
TCGA-CJ-4882	57	-21074	0	2221	1883	1883	MALE	Low	Right	T1b	CJ	G3	Stage I	LIVING	2005	4.16605	2.64319
TCGA-BP-5180	53	-19413	0	2254	1892	1892	MALE	Low	Right	T1a	BP	G2	Stage I	LIVING	2004	2.16549	0.431
TCGA-CJ-4886	42	-15698	0	2166	1951	1951	FEMALE	Normal	Left	T1a	CJ	G3	Stage I	LIVING	2005	4.43478	0.47478
TCGA-AK-3429	54	-19848	0	2327	2017	2017	FEMALE	Normal	Right	T2	AK	G2	Stage II	LIVING	2004	4.65821	1.75518
TCGA-AK-3436	40	-14842	0	2075	2043	2043	MALE	Normal	Left	T2	AK	G2	Stage IV	LIVING	2005	3.26226	0.731352
TCGA-BP-4781	78	-28700	0	2120	2080	2080	MALE	Low	Right	T1a	BP	G3	Stage I	LIVING	2005	5.08898	2.13585
TCGA-AK-3434	72	-26490	0	2188	2086	2086	MALE	Normal	Right	T1b	AK	G2	0	LIVING	2004	5.08286	2.66595
TCGA-CJ-4885	64	-23437	0	2163	2125	2125	MALE	Low	Right	T3a	CJ	G3	Stage IV	LIVING	2005	5.85898	3.21474
TCGA-BP-4765	43	-15814	0	2247	2184	2184	MALE	Normal	Right	T1a	BP	G2	Stage I	LIVING	2004	4.42468	3.01267
TCGA-BP-4758	40	-14823	0	2375	2208	2208	MALE	Low	Right	T1a	BP	G2	Stage I	LIVING	2004	4.97145	2.85926
TCGA-AK-3428	62	-22653	0	2392	2223	2223	MALE	Low	Left	T3b	AK	G2	Stage III	LIVING	2004	5.97437	2.70044
TCGA-BP-4760	69	-25268	0	2300	2249	2249	MALE	Normal	Left	T1a	BP	G2	Stage I	LIVING	2004	4.53826	-0.0469975
TCGA-CJ-4873	85	-31096	0	2492	2258	2258	FEMALE	Normal	Right	T3a	CJ	G3	Stage III	LIVING	2004	5.20378	1.84246
TCGA-BP-5174	45	-16692	0	2330	2257	2291	FEMALE	Low	Left	T1a	BP	G2	Stage I	LIVING	2004	5.47431	2.66838
TCGA-BP-5170	55	-20229	0	2557	2411	2411	MALE	Normal	Right	T1a	BP	G2	Stage I	LIVING	2004	4.46215	1.30884
TCGA-B0-5104	90	-32872	2751	3275	2751	2416	FEMALE	Low	Left	T1	B0	G2	Stage I	DECEASED	2002	6.40636	1.66572
TCGA-CJ-4871	63	-23195	0	2502	2422	2422	MALE	Low	Left	T3a	CJ	G4	Stage IV	LIVING	2004	4.37675	1.7031
TCGA-CJ-4869	49	-17923	0	2589	2554	2554	MALE	Normal	Right	T2	CJ	G2	Stage III	LIVING	2004	4.85772	3.30326
TCGA-BP-4167	59	-21901	0	2764	2718	2718	MALE	Low	Right	T3a	BP	G2	Stage III	LIVING	2003	1.83435	0.21496
TCGA-B0-5102	74	-27152	2763	4340	2763	2719	FEMALE	Normal	Left	T1	B0	G3	Stage I	DECEASED	1999	6.20886	2.4236
TCGA-BP-4163	60	-21989	0	3036	2830	2830	FEMALE	Low	Right	T3a	BP	G3	Stage III	LIVING	2002	4.35856	1.31259
TCGA-BP-4160	67	-24720	0	3144	2881	2881	MALE	Low	Left	T3a	BP	G2	Stage III	LIVING	2002	4.74816	2.25517
TCGA-BP-4162	65	-23965	0	3086	3074	3074	FEMALE	Low	Right	T1b	BP	G2	Stage I	LIVING	2002	4.08525	0.865071
TCGA-AK-3425	68	-24912	0	3724	3343	3343	MALE	Normal	Left	T1	AK	G2	Stage I	LIVING	2000	4.38588	1.45323
TCGA-BP-4158	69	-25210	0	3325	3377	3377	MALE	Low	Right	T1b	BP	G2	Stage I	LIVING	2001	5.27718	2.53842
																4.71814	1.86728
																0.612314	0.214051
		5 year survival			5 year survival
					1825
Procedure:	1. Rank patients according to "days to death"
	2. If not available use "days to last follow up" or "days to last known alive
	3. Devide patients in >1825 days and <1825 days
	4. Eliminate patients with "days til death" <30 days.
	5. Eliminate all patients with 0 "days to death" and days to last follow up <1825 days

## Sheet: KIRC clinical data
Table S14-6: Analysis of patient data
	age_at_initial_pathologic_diagnosis	days_to_birth	days_to_death	days_to_form_completion	days_to_last_followup	days_to_last_known_alive	gender	hemoglobin_result	laterality	lymphnode_pathologic_spread	lymphnodes_examined_prior_presentation	person_neoplasm_cancer_status	primary_tumor_pathologic_spread	tissue_source_site	tumor_grade	tumor_stage	vital_status	year_of_initial_pathologic_diagnosis	miR-93 vs miR-221	miR-106b vs miR-222
TCGA-A3-3374	51	-18901	[Not Applicable]	1629	1313	1313	FEMALE	[Not Available]	Right	N0	[Not Available]	[Not Available]	T1b	A3	G2	Stage I	LIVING	2005	-0.50391	-2.75861
TCGA-B2-3923	59	-21793	[Not Applicable]	256	178	178	MALE	Normal	Right	NX	NO	TUMOR FREE	T2	B2	G2	Stage II	LIVING	2010	-0.411631	-2.53652
TCGA-B0-5117	40	-14612	[Not Applicable]	198	0	0	MALE	Normal	Right	NX	NO	TUMOR FREE	T1b	B0	G2	Stage I	LIVING	2010	0.950429	-3.35679
TCGA-AK-3445	69	-25494	[Not Applicable]	1697	1279	1279	MALE	[Not Available]	Left	NX	NO	TUMOR FREE	T3a	AK	G3	[Not Available]	LIVING	2006	1.36321	-0.431076
TCGA-B0-5083	63	-23034	1035	2190	465	465	MALE	Low	Left	N0	NO	WITH TUMOR	T1a	B0	G3	Stage I	DECEASED	2005	1.52677	-2.85643
TCGA-A3-3382	69	-25202	[Not Applicable]	952	574	574	MALE	[Not Available]	Left	NX	[Not Available]	WITH TUMOR	T1b	A3	G3	Stage I	LIVING	2007	1.65854	-1.64057
TCGA-BP-4756	62	-23004	[Not Applicable]	2655	370	370	FEMALE	Normal	Right	N0	YES	TUMOR FREE	T1b	BP	G2	Stage I	LIVING	2003	1.79345	-0.860888
TCGA-BP-4167	59	-21901	[Not Applicable]	2764	2718	2718	MALE	Low	Right	NX	NO	TUMOR FREE	T3a	BP	G2	Stage III	LIVING	2003	1.83435	0.21496
TCGA-BP-5191	79	-29207	[Not Applicable]	1152	966	966	MALE	Low	Left	N0	YES	TUMOR FREE	T3a	BP	G2	Stage III	LIVING	2007	2.0155	-0.443382
TCGA-BP-5169	69	-25257	[Not Applicable]	2917	550	1247	MALE	Low	Left	N0	YES	TUMOR FREE	T1b	BP	G2	Stage I	LIVING	2003	2.04512	0.530245
TCGA-BP-5180	53	-19413	[Not Applicable]	2254	1892	1892	MALE	Low	Right	NX	NO	TUMOR FREE	T1a	BP	G2	Stage I	LIVING	2004	2.16549	0.431
TCGA-BP-4769	63	-23190	[Not Applicable]	2186	1876	1876	MALE	Low	Left	NX	NO	TUMOR FREE	T1a	BP	G2	Stage I	LIVING	2005	2.43775	0.98191
TCGA-AK-3426	37	-13770	884	2497	884	612	MALE	Low	Right	N1	YES	WITH TUMOR	T3a	AK	G3	Stage III	DECEASED	2004	2.59668	0.595851
TCGA-BP-5178	71	-26070	1912	2300	1912	1779	MALE	Low	Right	NX	YES	WITH TUMOR	T3a	BP	G4	Stage IV	DECEASED	2004	2.61662	0.646214
TCGA-A3-3313	59	-21550	735	1758	735	651	MALE	Low	Right	N0	[Not Available]	TUMOR FREE	T1b	A3	G3	Stage I	DECEASED	2005	2.61699	0.407504
TCGA-AK-3456	48	-17821	[Not Applicable]	1374	46	46	MALE	Low	Right	N0	YES	[Not Available]	T2	AK	G3	Stage II	LIVING	2007	2.90744	0.969194
TCGA-BP-5189	60	-22156	822	1169	822	806	MALE	Low	Right	NX	NO	WITH TUMOR	T1b	BP	G4	Stage I	DECEASED	2007	2.99221	0.712103
TCGA-A3-3319	70	-25690	[Not Applicable]	1542	1130	1130	MALE	[Not Available]	Left	NX	[Not Available]	TUMOR FREE	T1b	A3	G2	Stage I	LIVING	2006	3.03028	0.452236
TCGA-AK-3436	40	-14842	[Not Applicable]	2075	2043	2043	MALE	Normal	Left	N0	YES	TUMOR FREE	T2	AK	G2	Stage IV	LIVING	2005	3.26226	0.731352
TCGA-A3-3372	64	-23527	[Not Applicable]	1121	735	735	MALE	[Not Available]	Left	NX	[Not Available]	TUMOR FREE	T3	A3	G2	Stage III	LIVING	2007	3.42657	0.784732
TCGA-B2-4098	72	-26606	50	244	50	50	FEMALE	Low	Left	NX	NO	TUMOR FREE	T1b	B2	G2	Stage I	DECEASED	2010	3.52061	1.41504
TCGA-BP-5175	60	-21949	[Not Applicable]	2311	932	932	MALE	Low	Right	NX	NO	[Not Available]	T1a	BP	G3	Stage I	LIVING	2004	3.57679	1.0664
TCGA-CJ-4907	58	-21208	[Not Applicable]	1808	1498	1498	MALE	Low	Right	NX	NO	TUMOR FREE	T3b	CJ	G3	Stage III	LIVING	2006	3.64085	1.30117
TCGA-CJ-4902	61	-22424	[Not Applicable]	1822	1519	1519	MALE	Normal	Right	NX	NO	TUMOR FREE	T3a	CJ	G3	Stage III	LIVING	2006	3.72125	1.34013
TCGA-BP-4763	79	-29149	1270	2283	1270	985	FEMALE	Low	Right	NX	NO	TUMOR FREE	T1a	BP	G2	Stage I	DECEASED	2004	3.80898	0.877228
TCGA-CJ-4920	64	-23656	139	2486	139	54	FEMALE	Normal	Left	NX	NO	TUMOR FREE	T1b	CJ	G2	Stage I	DECEASED	2004	3.8446	1.50589
TCGA-CJ-4923	63	-23352	572	2304	572	572	FEMALE	Normal	Left	NX	NO	WITH TUMOR	T3a	CJ	G4	Stage IV	DECEASED	2004	3.86025	1.37064
TCGA-BP-4798	74	-27334	334	1351	334	22	MALE	Low	Left	N0	YES	WITH TUMOR	T3b	BP	G4	Stage III	DECEASED	2007	3.92703	2.13712
TCGA-CJ-4916	69	-25470	[Not Applicable]	1477	1372	1372	FEMALE	[Not Available]	Right	NX	NO	TUMOR FREE	T3a	CJ	G3	Stage III	LIVING	2007	3.966	1.09279
TCGA-CJ-4901	47	-17396	[Not Applicable]	1823	1450	1450	MALE	Low	Right	NX	NO	TUMOR FREE	T3b	CJ	G3	Stage III	LIVING	2006	3.97921	1.9984
TCGA-BP-5187	54	-19998	[Not Applicable]	1188	406	406	MALE	Low	Right	NX	NO	TUMOR FREE	T1a	BP	G2	Stage I	LIVING	2007	4.00631	0.69151
TCGA-A3-3347	76	-27965	[Not Applicable]	1833	1097	1097	FEMALE	[Not Available]	Right	N1	YES	[Not Available]	T1b	A3	G2	Stage III	LIVING	2005	4.04588	1.078
TCGA-BP-4162	65	-23965	[Not Applicable]	3086	3074	3074	FEMALE	Low	Right	N0	YES	TUMOR FREE	T1b	BP	G2	Stage I	LIVING	2002	4.08525	0.865071
TCGA-CJ-4918	64	-23379	92	2224	92	45	MALE	Normal	Left	N0	YES	WITH TUMOR	T3a	CJ	G4	Stage IV	DECEASED	2005	4.11748	1.89359
TCGA-BP-4799	70	-25841	1133	1329	1133	759	MALE	Normal	Right	N0	YES	WITH TUMOR	T3b	BP	G3	Stage III	DECEASED	2007	4.15517	1.97508
TCGA-CJ-4882	57	-21074	[Not Applicable]	2221	1883	1883	MALE	Low	Right	NX	YES	TUMOR FREE	T1b	CJ	G3	Stage I	LIVING	2005	4.16605	2.64319
TCGA-B8-4148	63	-23062	[Not Applicable]	394	379	379	FEMALE	Normal	Left	NX	NO	TUMOR FREE	T1a	B8	G3	[Not Available]	LIVING	2009	4.2705	1.33086
TCGA-BP-4166	69	-25300	[Not Applicable]	2852	13	13	MALE	Low	Left	N0	YES	TUMOR FREE	T3a	BP	G3	Stage III	LIVING	2003	4.3077	2.02553
TCGA-CJ-4908	38	-14226	[Not Applicable]	1801	1530	1530	MALE	Normal	Right	NX	NO	TUMOR FREE	T1a	CJ	G2	Stage I	LIVING	2006	4.31582	1.57701
TCGA-BP-4163	60	-21989	[Not Applicable]	3036	2830	2830	FEMALE	Low	Right	N0	YES	TUMOR FREE	T3a	BP	G3	Stage III	LIVING	2002	4.35856	1.31259
TCGA-CJ-4903	50	-18510	[Not Applicable]	1819	1559	1558	MALE	Normal	Left	NX	NO	TUMOR FREE	T1b	CJ	G3	Stage I	LIVING	2006	4.36645	2.02385
TCGA-B2-4101	52	-19058	[Not Applicable]	205	90	90	MALE	Normal	Left	NX	NO	TUMOR FREE	T2a	B2	G3	Stage II	LIVING	2010	4.37577	0.944212
TCGA-CJ-4871	63	-23195	[Not Applicable]	2502	2422	2422	MALE	Low	Left	NX	NO	TUMOR FREE	T3a	CJ	G4	Stage IV	LIVING	2004	4.37675	1.7031
TCGA-BP-5195	75	-27547	[Not Applicable]	1071	748	748	MALE	Low	Left	NX	NO	TUMOR FREE	T1a	BP	G2	Stage I	LIVING	2008	4.37867	1.37851
TCGA-CJ-4893	76	-27885	[Not Applicable]	2132	749	749	FEMALE	Normal	Right	NX	NO	TUMOR FREE	T1b	CJ	G3	Stage I	LIVING	2005	4.37946	1.45943
TCGA-A3-3311	58	-21185	1190	1922	1190	743	MALE	Low	Right	NX	[Not Available]	TUMOR FREE	T1	A3	G2	Stage I	DECEASED	2005	4.38032	1.19033
TCGA-AK-3425	68	-24912	[Not Applicable]	3724	3343	3343	MALE	Normal	Left	N0	YES	[Not Available]	T1	AK	G2	Stage I	LIVING	2000	4.38588	1.45323
TCGA-BP-4765	43	-15814	[Not Applicable]	2247	2184	2184	MALE	Normal	Right	NX	NO	TUMOR FREE	T1a	BP	G2	Stage I	LIVING	2004	4.42468	3.01267
TCGA-CJ-4886	42	-15698	[Not Applicable]	2166	1951	1951	FEMALE	Normal	Left	NX	NO	TUMOR FREE	T1a	CJ	G3	Stage I	LIVING	2005	4.43478	0.47478
TCGA-B8-4622	57	-21135	[Not Applicable]	219	181	181	MALE	Low	Left	NX	NO	TUMOR FREE	T3a	B8	G3	Stage IV	LIVING	2010	4.44716	2.77493
TCGA-BP-4803	42	-15665	168	1312	168	162	MALE	Normal	Right	N0	YES	WITH TUMOR	T3b	BP	G4	Stage III	DECEASED	2007	4.4575	1.30409
TCGA-BP-5170	55	-20229	[Not Applicable]	2557	2411	2411	MALE	Normal	Right	NX	NO	TUMOR FREE	T1a	BP	G2	Stage I	LIVING	2004	4.46215	1.30884
TCGA-CJ-4905	62	-22864	[Not Applicable]	1812	1495	1495	FEMALE	Normal	Right	NX	NO	TUMOR FREE	T1a	CJ	G2	Stage I	LIVING	2006	4.49385	1.69638
TCGA-BP-5201	63	-23125	[Not Applicable]	972	951	951	MALE	Low	Left	N0	YES	WITH TUMOR	T3b	BP	G4	Stage III	LIVING	2008	4.4976	2.03922
TCGA-B8-5163	63	-23293	[Not Applicable]	210	4	4	FEMALE	[Not Available]	Right	N0	NO	[Not Available]	T3a	B8	G3	Stage III	LIVING	2010	4.51762	0.594217
TCGA-BP-4760	69	-25268	[Not Applicable]	2300	2249	2249	MALE	Normal	Left	NX	NO	WITH TUMOR	T1a	BP	G2	Stage I	LIVING	2004	4.53826	-0.0469975
TCGA-B0-5092	53	-19611	459	1064	459	459	FEMALE	Normal	Left	N0	NO	WITH TUMOR	T1a	B0	G3	Stage IV	DECEASED	2008	4.57199	0.976541
TCGA-AK-3454	84	-30862	[Not Applicable]	1550	873	873	MALE	Low	Right	NX	NO	TUMOR FREE	T1b	AK	G3	[Not Available]	LIVING	2006	4.60256	1.84077
TCGA-A3-3378	60	-22096	[Not Applicable]	1511	630	630	MALE	[Not Available]	Left	N0	[Not Available]	TUMOR FREE	T1	A3	G3	Stage I	LIVING	2006	4.60532	1.86014
TCGA-BP-4795	74	-27161	[Not Applicable]	1310	620	620	FEMALE	Low	Right	N0	YES	TUMOR FREE	T1a	BP	G2	Stage I	LIVING	2007	4.63412	0.770318
TCGA-AK-3429	54	-19848	[Not Applicable]	2327	2017	2017	FEMALE	Normal	Right	N0	YES	TUMOR FREE	T2	AK	G2	Stage II	LIVING	2004	4.65821	1.75518
TCGA-B2-4102	61	-22492	[Not Applicable]	202	15	15	MALE	Normal	Right	NX	NO	TUMOR FREE	T1b	B2	G2	Stage I	LIVING	2010	4.69596	1.15078
TCGA-A3-3308	77	-28274	[Not Applicable]	1385	16	16	FEMALE	Normal	Right	N0	[Not Available]	TUMOR FREE	T3b	A3	G2	Stage II	LIVING	2006	4.71819	1.90349
TCGA-CJ-4872	51	-18862	[Not Applicable]	2493	1435	1435	MALE	Normal	Right	N0	YES	TUMOR FREE	T1b	CJ	G4	Stage I	LIVING	2004	4.73171	2.08463
TCGA-BP-4160	67	-24720	[Not Applicable]	3144	2881	2881	MALE	Low	Left	N0	YES	TUMOR FREE	T3a	BP	G2	Stage III	LIVING	2002	4.74816	2.25517
TCGA-AK-3461	72	-26463	[Not Applicable]	1157	853	853	MALE	Normal	Left	NX	NO	TUMOR FREE	T1a	AK	G2	[Not Available]	LIVING	2007	4.76422	2.77196
TCGA-A3-3362	60	-21988	[Not Applicable]	1692	1559	1559	FEMALE	[Not Available]	Left	N0	NO	TUMOR FREE	T1a	A3	G2	Stage I	LIVING	2005	4.78537	1.88604
TCGA-BP-5200	44	-16207	[Not Applicable]	967	870	870	MALE	Low	Right	NX	NO	TUMOR FREE	T2	BP	G4	Stage II	LIVING	2008	4.8067	3.11042
TCGA-A3-3331	86	-31593	[Not Applicable]	1779	1506	1506	FEMALE	[Not Available]	Right	N0	[Not Available]	TUMOR FREE	T1	A3	G2	Stage I	LIVING	2005	4.81731	2.16678
TCGA-CJ-4869	49	-17923	[Not Applicable]	2589	2554	2554	MALE	Normal	Right	N1	YES	WITH TUMOR	T2	CJ	G2	Stage III	LIVING	2004	4.85772	3.30326
TCGA-BP-5177	46	-17147	[Not Applicable]	2310	293	434	FEMALE	Low	Right	NX	NO	TUMOR FREE	T1a	BP	G3	Stage I	LIVING	2004	4.87736	2.10645
TCGA-BP-5198	72	-26359	[Not Applicable]	991	603	603	MALE	Low	Right	N0	YES	TUMOR FREE	T3b	BP	G3	Stage III	LIVING	2008	4.90711	3.39307
TCGA-CJ-4892	65	-23764	[Not Applicable]	2133	1520	1520	FEMALE	Normal	Right	N0	YES	TUMOR FREE	T1b	CJ	G2	Stage I	LIVING	2005	4.94981	2.70479
TCGA-BP-5176	78	-28726	1590	2310	1590	1498	FEMALE	Normal	Left	NX	NO	TUMOR FREE	T1a	BP	G2	Stage I	DECEASED	2004	4.95681	1.97878
TCGA-BP-4777	46	-17133	[Not Applicable]	2101	1731	1731	MALE	Low	Right	NX	NO	TUMOR FREE	T1a	BP	G3	Stage I	LIVING	2005	4.96258	2.97728
TCGA-BP-4758	40	-14823	[Not Applicable]	2375	2208	2208	MALE	Low	Right	NX	NO	TUMOR FREE	T1a	BP	G2	Stage I	LIVING	2004	4.97145	2.85926
TCGA-AK-3431	62	-22852	[Not Applicable]	2204	1853	1853	FEMALE	[Not Available]	Right	NX	NO	TUMOR FREE	T2	AK	G3	[Not Available]	LIVING	2004	4.98115	2.7318
TCGA-BP-5173	75	-27436	6	2412	54	29	MALE	Low	Right	NX	NO	TUMOR FREE	T1a	BP	G2	Stage I	DECEASED	2004	4.99314	3.40599
TCGA-CJ-4904	60	-22036	[Not Applicable]	1814	1792	1792	FEMALE	Normal	Left	N1	YES	WITH TUMOR	T3a	CJ	G3	Stage IV	LIVING	2006	4.99342	2.1434
TCGA-BP-4164	51	-18897	992	3000	992	386	FEMALE	Low	Left	NX	NO	TUMOR FREE	T3a	BP	G2	Stage III	DECEASED	2002	5.00617	3.08539
TCGA-BP-5181	58	-21514	[Not Applicable]	1546	1495	1495	FEMALE	Low	Left	NX	NO	TUMOR FREE	T1b	BP	G2	Stage I	LIVING	2006	5.00974	2.05638
TCGA-BP-5183	57	-20881	[Not Applicable]	1297	1102	1102	MALE	Normal	Left	NX	NO	TUMOR FREE	T3a	BP	G3	Stage III	LIVING	2007	5.03099	3.09822
TCGA-BP-5194	39	-14551	[Not Applicable]	1111	408	796	MALE	Normal	Right	NX	NO	TUMOR FREE	T1a	BP	G2	Stage I	LIVING	2008	5.04777	2.30686
TCGA-AK-3434	72	-26490	[Not Applicable]	2188	2086	2086	MALE	Normal	Right	NX	NO	WITH TUMOR	T1b	AK	G2	[Not Available]	LIVING	2004	5.08286	2.66595
TCGA-BP-4781	78	-28700	[Not Applicable]	2120	2080	2080	MALE	Low	Right	NX	NO	TUMOR FREE	T1a	BP	G3	Stage I	LIVING	2005	5.08898	2.13585
TCGA-B0-5116	52	-19352	[Not Applicable]	239	103	103	MALE	Normal	Right	N0	NO	TUMOR FREE	T3b	B0	G3	Stage III	LIVING	2010	5.10711	0.859556
TCGA-BP-5202	75	-27555	[Not Applicable]	963	29	29	MALE	Low	Right	NX	NO	TUMOR FREE	T3a	BP	G2	Stage III	LIVING	2008	5.15148	2.15056
TCGA-AK-3460	58	-21281	[Not Applicable]	1199	951	951	MALE	[Not Available]	Right	NX	NO	TUMOR FREE	T1a	AK	G2	[Not Available]	LIVING	2007	5.15374	1.78351
TCGA-CJ-4873	85	-31096	[Not Applicable]	2492	2258	2258	FEMALE	Normal	Right	N0	YES	TUMOR FREE	T3a	CJ	G3	Stage III	LIVING	2004	5.20378	1.84246
TCGA-AK-3453	58	-21271	[Not Applicable]	1460	1190	1190	FEMALE	[Not Available]	Right	NX	NO	[Not Available]	T2	AK	G2	[Not Available]	LIVING	2006	5.27377	1.68907
TCGA-BP-4158	69	-25210	[Not Applicable]	3325	3377	3377	MALE	Low	Right	N0	YES	TUMOR FREE	T1b	BP	G2	Stage I	LIVING	2001	5.27718	2.53842
TCGA-CJ-4894	58	-21524	841	2051	841	822	MALE	Low	Right	N0	YES	WITH TUMOR	T3a	CJ	G3	Stage III	DECEASED	2005	5.30111	2.25802
TCGA-B2-3924	73	-26846	[Not Applicable]	265	194	194	MALE	Low	Left	NX	NO	TUMOR FREE	T1b	B2	G2	Stage I	LIVING	2010	5.30596	2.98832
TCGA-A3-3351	42	-15562	[Not Applicable]	1199	910	910	MALE	[Not Available]	Right	N0	NO	TUMOR FREE	T2a	A3	G2	Stage II	LIVING	2007	5.31524	2.08342
TCGA-BP-5192	59	-21891	[Not Applicable]	1140	714	714	MALE	Normal	Right	NX	NO	TUMOR FREE	T1a	BP	G2	Stage I	LIVING	2007	5.3973	2.86755
TCGA-BP-5168	76	-28025	1011	2635	1130	1122	MALE	Low	Right	NX	NO	TUMOR FREE	T1a	BP	G2	Stage I	DECEASED	2003	5.39855	2.44057
TCGA-A3-3322	51	-18748	[Not Applicable]	1486	1477	1477	MALE	[Not Available]	Left	NX	[Not Available]	TUMOR FREE	T1a	A3	G2	Stage I	LIVING	2006	5.44692	1.89735
TCGA-BP-4962	58	-21255	[Not Applicable]	1969	1785	1785	MALE	Low	Left	NX	NO	TUMOR FREE	T2	BP	G2	Stage II	LIVING	2005	5.44888	2.53933
TCGA-BP-5174	45	-16692	[Not Applicable]	2330	2257	2291	FEMALE	Low	Left	NX	NO	TUMOR FREE	T1a	BP	G2	Stage I	LIVING	2004	5.47431	2.66838
TCGA-B0-5106	64	-23488	1657	2310	1657	1581	MALE	Low	Left	N0	NO	TUMOR FREE	T1a	B0	G2	Stage I	DECEASED	2004	5.52278	1.32944
TCGA-BP-5010	63	-23130	877	1128	877	865	MALE	Low	Right	N0	YES	TUMOR FREE	T3a	BP	G4	Stage III	DECEASED	2007	5.52555	1.96941
TCGA-BP-5190	61	-22285	[Not Applicable]	1147	1010	1010	MALE	Low	Right	NX	NO	TUMOR FREE	T1a	BP	G3	Stage I	LIVING	2007	5.59027	3.02268
TCGA-B0-5113	69	-25368	[Not Applicable]	212	22	22	FEMALE	Low	Right	N0	YES	TUMOR FREE	T3a	B0	G2	Stage III	LIVING	2010	5.60443	1.80185
TCGA-CJ-4912	61	-22623	[Not Applicable]	1784	1656	1656	MALE	[Not Available]	Left	NX	NO	TUMOR FREE	T2	CJ	G3	Stage II	LIVING	2006	5.62472	3.40263
TCGA-B0-5115	43	-15935	[Not Applicable]	404	90	90	MALE	Normal	Left	N0	NO	WITH TUMOR	T2	B0	G3	Stage III	LIVING	2009	5.63954	1.5482
TCGA-B0-5098	53	-19620	1584	4530	1584	1265	FEMALE	Normal	Right	NX	NO	WITH TUMOR	T1	B0	G3	Stage I	DECEASED	1998	5.65958	1.39948
TCGA-B0-4945	75	-27481	2187	2972	2187	269	FEMALE	Elevated	Right	N0	NO	TUMOR FREE	T1	B0	G2	Stage I	DECEASED	2002	5.68576	2.27766
TCGA-B0-5081	79	-29179	402	2100	273	273	FEMALE	Low	Right	N0	NO	WITH TUMOR	T3b	B0	G2	Stage III	DECEASED	2005	5.7285	1.60407
TCGA-CJ-4885	64	-23437	[Not Applicable]	2163	2125	2125	MALE	Low	Right	NX	NO	WITH TUMOR	T3a	CJ	G3	Stage IV	LIVING	2005	5.85898	3.21474
TCGA-BP-4972	43	-16038	[Not Applicable]	1766	1501	1506	FEMALE	Normal	Left	NX	NO	TUMOR FREE	T3a	BP	G3	Stage III	LIVING	2006	5.89077	2.14213
TCGA-B0-5120	72	-26558	[Not Applicable]	218	55	55	FEMALE	Normal	Left	N0	NO	TUMOR FREE	T1a	B0	G2	Stage I	LIVING	2010	5.89243	1.91123
TCGA-BP-4983	67	-24558	[Not Applicable]	1469	1412	1412	FEMALE	Low	Right	NX	NO	TUMOR FREE	T3a	BP	G4	Stage III	LIVING	2006	5.94713	1.77205
TCGA-BP-4993	58	-21407	[Not Applicable]	1430	176	176	MALE	Low	Left	NX	NO	TUMOR FREE	T1a	BP	G3	Stage I	LIVING	2007	5.95789	0.465664
TCGA-AK-3428	62	-22653	[Not Applicable]	2392	2223	2223	MALE	Low	Left	N0	YES	TUMOR FREE	T3b	AK	G2	Stage III	LIVING	2004	5.97437	2.70044
TCGA-B0-5110	71	-25936	[Not Applicable]	686	599	599	FEMALE	Normal	Right	N0	NO	TUMOR FREE	T1a	B0	G2	Stage I	LIVING	2009	6.01619	1.76424
TCGA-B8-5158	56	-20764	[Not Applicable]	157	90	90	MALE	Normal	Left	N1	YES	TUMOR FREE	T3a	B8	G4	Stage III	LIVING	2010	6.07779	1.91467
TCGA-B8-5162	62	-23008	[Not Applicable]	381	22	22	MALE	Low	Left	NX	NO	TUMOR FREE	T2a	B8	G2	Stage II	LIVING	2010	6.10909	2.16721
TCGA-B0-5094	62	-22965	333	1009	333	229	MALE	Low	Left	N0	NO	WITH TUMOR	T3b	B0	G2	Stage IV	DECEASED	2008	6.14894	1.97704
TCGA-A3-3370	48	-17623	[Not Applicable]	1510	776	776	FEMALE	[Not Available]	Left	N0	NO	TUMOR FREE	T1b	A3	G2	Stage I	LIVING	2006	6.16131	1.70387
TCGA-B0-5077	77	-28376	1345	2225	1320	1320	MALE	Normal	Left	N0	NO	TUMOR FREE	T1a	B0	G3	Stage I	DECEASED	2005	6.17629	2.42094
TCGA-B0-5102	74	-27152	2763	4340	2763	2719	FEMALE	Normal	Left	NX	NO	TUMOR FREE	T1	B0	G3	Stage I	DECEASED	1999	6.20886	2.4236
TCGA-BP-4991	54	-19739	[Not Applicable]	1406	1044	1378	MALE	Low	Right	NX	NO	TUMOR FREE	T1a	BP	G2	Stage I	LIVING	2007	6.24531	1.44876
TCGA-B0-5099	88	-32299	549	3143	549	444	FEMALE	Low	Right	NX	NO	WITH TUMOR	T3b	B0	G3	Stage III	DECEASED	2002	6.25241	2.4011
TCGA-A3-3373	54	-19965	[Not Applicable]	1236	334	334	FEMALE	[Not Available]	Right	N0	NO	TUMOR FREE	T1b	A3	G3	Stage I	LIVING	2007	6.3438	2.16729
TCGA-BP-4801	57	-20824	[Not Applicable]	1178	1124	1124	MALE	Low	Left	NX	NO	TUMOR FREE	T1a	BP	G2	Stage I	LIVING	2007	6.37564	1.8365
TCGA-BP-4963	63	-23373	[Not Applicable]	1953	1834	1834	MALE	Low	Left	NX	NO	TUMOR FREE	T1b	BP	G3	Stage I	LIVING	2005	6.38995	1.93161
TCGA-B0-5104	90	-32872	2751	3275	2751	2416	FEMALE	Low	Left	N0	NO	TUMOR FREE	T1	B0	G2	Stage I	DECEASED	2002	6.40636	1.66572
TCGA-B0-5109	69	-25406	608	755	608	476	MALE	Low	Left	N1	YES	WITH TUMOR	T4	B0	G4	Stage IV	DECEASED	2009	6.44305	2.32694
TCGA-B8-5165	43	-15898	[Not Applicable]	211	8	8	MALE	Low	Right	N0	NO	TUMOR FREE	T1a	B8	G2	Stage I	LIVING	2010	6.5316	1.44132
TCGA-BP-4768	72	-26474	[Not Applicable]	2191	400	400	FEMALE	Low	Left	N0	YES	TUMOR FREE	T1a	BP	G2	Stage I	LIVING	2005	6.54973	3.2958
TCGA-BP-5004	53	-19383	[Not Applicable]	1237	1126	1126	MALE	Low	Right	NX	NO	TUMOR FREE	T1a	BP	G3	Stage I	LIVING	2007	6.55363	3.10662
TCGA-B0-5107	65	-23928	927	1299	927	910	FEMALE	Low	Right	N0	NO	WITH TUMOR	T2	B0	G3	Stage IV	DECEASED	2007	6.57594	2.65486
TCGA-BP-4782	54	-19962	[Not Applicable]	2160	493	559	FEMALE	Low	Right	NX	NO	WITH TUMOR	T1a	BP	G2	Stage I	LIVING	2005	6.5812	2.10252
TCGA-BP-4766	43	-15793	[Not Applicable]	2252	1467	1467	FEMALE	Low	Right	NX	NO	TUMOR FREE	T1a	BP	G3	Stage I	LIVING	2004	6.63076	3.99072
TCGA-B0-5121	56	-20600	[Not Applicable]	220	220	220	MALE	Low	Right	N0	NO	TUMOR FREE	T1b	B0	G2	Stage I	LIVING	2010	6.64088	2.94218
TCGA-B8-5159	61	-22461	[Not Applicable]	133	133	133	FEMALE	Normal	Right	N0	NO	TUMOR FREE	T1a	B8	G3	Stage I	LIVING	2010	6.71991	2.63524
TCGA-B0-5119	61	-22607	[Not Applicable]	228	48	48	FEMALE	Normal	Right	N0	NO	TUMOR FREE	T1b	B0	G2	Stage I	LIVING	2010	6.80025	2.52583
TCGA-B8-5164	65	-23863	[Not Applicable]	211	23	23	MALE	[Not Available]	Right	N0	NO	TUMOR FREE	T3a	B8	G3	Stage III	LIVING	2010	6.80287	2.78136
TCGA-A3-3357	62	-22827	[Not Applicable]	2089	1425	1425	MALE	[Not Available]	Right	N0	NO	TUMOR FREE	T2	A3	G3	Stage II	LIVING	2005	7.08339	2.51658
TCGA-A3-3367	72	-26478	[Not Applicable]	1712	1054	1054	MALE	[Not Available]	Left	N0	NO	TUMOR FREE	T1b	A3	G3	Stage I	LIVING	2006	7.39733	3.19068
TCGA-BP-4775	55	-20369	[Not Applicable]	2132	1842	1842	FEMALE	Low	Left	NX	NO	WITH TUMOR	T1a	BP	G2	Stage I	LIVING	2005	7.84549	3.18417
TCGA-A3-3385	46	-17107	[Not Applicable]	1439	726	726	FEMALE	[Not Available]	Left	N0	NO	TUMOR FREE	T1a	A3	G2	Stage I	LIVING	2007	7.93382	3.05528
